# Supplementary material for: Expansion of phycobilisome linker gene families in mesophilic red algae
Source: Nat Commun. 2019 Oct 23;10:4823. doi: 10.1038/s41467-019-12779-1 (PMC6811547; doi:10.1038/s41467-019-12779-1)
Supplement: Supplementary file 5 — Supplementary Data 1 [file 41467_2019_12779_MOESM5_ESM.xlsx]

## Sheet: Supplementary Data 1
	Supplementary Data 1. 775 unique protein sequences in the long-read based assembly data (*: KEGG functions are also present in the short-read based assembly data).
	Gene ID	Status	KEGG ID	Descriptions	Metabolic patway groups
	POR2459..scf227_4	Novel gene	K13091	RNA-binding protein 39	Un-categorized group	-
	POR2659..scf295_1	Novel gene	K03189	urease accessory protein	Un-categorized group	-
	POR3139..scf295_1	Novel gene	K07401	selenoprotein W-related protein	Un-categorized group	-
	POR3772..scf208_2	Novel gene	K04798	prefoldin beta subunit	Un-categorized group	-
	POR4327..scf295_1	Novel gene	K11268	N-acetyltransferase [EC:2.3.1.-]	Un-categorized group	-
	POR4435..scf229_5	Novel gene	K07447	putative holliday junction resolvase [EC:3.1.-.-]	Un-categorized group	-
	POR6047..scf295_1	Novel gene	K07002	uncharacterized protein	Un-categorized group	-
	POR6327..scf295_1	Novel gene	K10761	tRNA(His) guanylyltransferase [EC:2.7.7.79]	Un-categorized group	-
	POR6341..scf295_1	Novel gene	K14819	dual specificity phosphatase 12 [EC:3.1.3.16 3.1.3.48]	Un-categorized group	-
	POR7641..scf208_2	Novel gene	K12162	ubiquitin-fold modifier 1	Un-categorized group	-
	POR8448..scf251_18	Novel gene	K15455	diphthamide biosynthesis protein 3	Un-categorized group	-
	POR8815..scf295_1	Novel gene	K14801(*)	pre-rRNA-processing protein TSR4	Un-categorized group	-
	POR9711..scf295_9	Novel gene	K15455	diphthamide biosynthesis protein 3	Un-categorized group	-
	POR1091..scf208_2	Low-similiarity	K07126(*)	uncharacterized protein	Un-categorized group	-
	POR1264..scf209_3	Low-similiarity	K11991	tRNA(adenine34) deaminase [EC:3.5.4.33]	Un-categorized group	-
	POR3802..scf295_1	Low-similiarity	K14819	dual specificity phosphatase 12 [EC:3.1.3.16 3.1.3.48]	Un-categorized group	-
	POR3948..scf243_20	Low-similiarity	K15507(*)	21S rRNA (GM2251-2'-O)-methyltransferase [EC:2.1.1.-]	Un-categorized group	-
	POR5124..scf244_11	Low-similiarity	K06891(*)	ATP-dependent Clp protease adaptor protein ClpS	Un-categorized group	-
	POR5251..scf227_4	Low-similiarity	K17803	methyltransferase OMS1, mitochondrial [EC:2.1.1.-]	Un-categorized group	-
	POR6576..scf255_21	Low-similiarity	K15507(*)	21S rRNA (GM2251-2'-O)-methyltransferase [EC:2.1.1.-]	Un-categorized group	-
	POR6763..scf295_1	Low-similiarity	K13704	abhydrolase domain-containing protein 12 [EC:3.1.1.23]	Un-categorized group	-
	POR7424..scf249_10	Low-similiarity	K17781	mitochondrial import inner membrane translocase subunit TIM13	Un-categorized group	-
	POR7505..scf295_1	Low-similiarity	K03789	[ribosomal protein S18]-alanine N-acetyltransferase [EC:2.3.1.266]	Un-categorized group	-
	POR7894..scf209_3	Novel gene	K02219	CKS1; cyclin-dependent kinase regulatory subunit CKS1	ko05222 Small cell lung cancer, ko04111 Cell cycle - yeast, ko05200 Pathways in cancer	-
	POR5576..scf208_2	Low-similiarity	K05770(*)	TSPO; translocator protein	ko05166 Human T-cell leukemia virus 1 infection, ko04214 Apoptosis - fly, ko04979 Cholesterol metabolism, ko04080 Neuroactive ligand-receptor interaction	-
	POR4567..scf210_14	Novel gene	K18183	COX19; cytochrome c oxidase assembly protein subunit 19	ko04714 Thermogenesis	-
	POR8837..scf251_18	Novel gene	K18177	COA4; cytochrome c oxidase assembly factor 4	ko04714 Thermogenesis	-
	POR3897..scf209_3	Novel gene	K13113	UBL5; ubiquitin-like protein 5	ko04212 Longevity regulating pathway	-
	POR5947..scf297_16	Low-similiarity	K19363	LITAF; lipopolysaccharide-induced tumor necrosis factor-alpha factor	ko04142 Lysosome	-
	POR3796..scf208_2	Novel gene	K15360	STRA13; centromere protein X	ko03460 Fanconi anemia pathway	-
	POR4700..scf222_8	Novel gene	K15365	RMI2; RecQ-mediated genome instability protein 2	ko03460 Fanconi anemia pathway	-
	POR1709..scf295_1	Novel gene	K10873	RAD52; DNA repair and recombination protein RAD52	ko03440 Homologous recombination	-
	POR3868..scf236_6	Novel gene	K10845	TTDA; TFIIH basal transcription factor complex TTD-A subunit	ko03420 Nucleotide excision repair, ko03022 Basal transcription factors	-
	POR6383..scf208_2	Novel gene	K03652	MPG; DNA-3-methyladenine glycosylase [EC:3.2.2.21]	ko03410 Base excision repair	-
	POR3364..scf295_1	Novel gene	K09481	SEC61B; protein transport protein SEC61 subunit beta	ko03060 Protein export, ko04145 Phagosome, ko05110 Vibrio cholerae infection, ko04141 Protein processing in endoplasmic reticulum	-
	POR4477..scf295_1	Novel gene	K07342	SEC61G; protein transport protein SEC61 subunit gamma and related proteins	ko03060 Protein export, ko04145 Phagosome	-
	POR1743..scf208_2	Novel gene	K03109	SRP9; signal recognition particle subunit SRP9	ko03060 Protein export	-
	POR0887..scf296_7	Low-similiarity	K11088	SNRPD3; small nuclear ribonucleoprotein D3	ko03040 Spliceosome, ko04139 Mitophagy - yeast, ko05322 Systemic lupus erythematosus	-
	POR6255..scf208_2	Low-similiarity	K12622	LSM3; U6 snRNA-associated Sm-like protein LSm3	ko03040 Spliceosome, ko03018 RNA degradation	-
	POR0945..scf208_2	Novel gene	K11095	SNRPC; U1 small nuclear ribonucleoprotein C	ko03040 Spliceosome	-
	POR1795..scf208_2	Low-similiarity	K11098	SNRPF; small nuclear ribonucleoprotein F	ko03040 Spliceosome	-
	POR3068..scf295_1	Low-similiarity	K12627	LSM8; U6 snRNA-associated Sm-like protein LSm8	ko03040 Spliceosome	-
	POR8595..scf295_1	Low-similiarity	K09564	PPIE; peptidyl-prolyl isomerase E (cyclophilin E) [EC:5.2.1.8]	ko03040 Spliceosome	-
	POR9808..scf227_4	Low-similiarity	K12160(*)	SUMO; small ubiquitin-related modifier	ko03013 RNA transport, ko05418 Fluid shear stress and atherosclerosis	-
	POR5562..scf295_1	Novel gene	K03236	EIF1A; translation initiation factor 1A	ko03013 RNA transport	-
	POR3418..scf295_1	Novel gene	K02921	RP-L37Ae; large subunit ribosomal protein L37Ae	ko03010 Ribosome	-
	POR4109..scf295_1	Novel gene	K02923	RP-L38e; large subunit ribosomal protein L38e	ko03010 Ribosome	-
	POR0684..scf295_1	Novel gene	K02913	RP-L33; large subunit ribosomal protein L33	ko03010 Ribosome	-
	POR7492..scf249_10	Novel gene	K02979	RP-S28e; small subunit ribosomal protein S28e	ko03010 Ribosome	-
	POR8413..scf267_23	Novel gene	K02979	RP-S28e; small subunit ribosomal protein S28e	ko03010 Ribosome	-
	POR2408..scf295_1	Low-similiarity	K02965	RP-S19; small subunit ribosomal protein S19	ko03010 Ribosome	-
	POR6624..scf295_1	Novel gene	K03963	NDUFB7; NADH dehydrogenase (ubiquinone) 1 beta subcomplex subunit 7	ko01100 Metabolic pathways, ko04714 Thermogenesis, ko05012 Parkinson disease, ko05010 Alzheimer disease, ko04932 Non-alcoholic fatty liver disease (NAFLD), ko05016 Huntington disease, ko00190 Oxidative phosphorylation, ko04723 Retrograde endocannabinoid signaling	-
	POR4579..scf295_1	Novel gene	K00416	QCR6; ubiquinol-cytochrome c reductase subunit 6	ko01100 Metabolic pathways, ko04714 Thermogenesis, ko05012 Parkinson disease, ko05010 Alzheimer disease, ko04932 Non-alcoholic fatty liver disease (NAFLD), ko05016 Huntington disease, ko00190 Oxidative phosphorylation, ko04260 Cardiac muscle contraction	-
	POR8999..scf296_7	Novel gene	K02267	COX6B; cytochrome c oxidase subunit 6b	ko01100 Metabolic pathways, ko04714 Thermogenesis, ko05012 Parkinson disease, ko05010 Alzheimer disease, ko04932 Non-alcoholic fatty liver disease (NAFLD), ko05016 Huntington disease, ko00190 Oxidative phosphorylation, ko04260 Cardiac muscle contraction	-
	POR4598..scf209_3	Novel gene	K00275(*)	pdxH; pyridoxamine 5'-phosphate oxidase [EC:1.4.3.5]	ko01100 Metabolic pathways, ko01120 Microbial metabolism in diverse environments, ko00750 Vitamin B6 metabolism	-
	POR7674..scf208_2	Low-similiarity	K00788(*)	thiE; thiamine-phosphate pyrophosphorylase [EC:2.5.1.3]	ko01100 Metabolic pathways, ko00730 Thiamine metabolism	-
	POR7818..scf295_1	Novel gene	K02527	kdtA; 3-deoxy-D-manno-octulosonic-acid transferase [EC:2.4.99.12 2.4.99.13 2.4.99.14 2.4.99.15]	ko01100 Metabolic pathways, ko00540 Lipopolysaccharide biosynthesis	-
	POR7792..scf236_6	Novel gene	K07432	ALG13; beta-1,4-N-acetylglucosaminyltransferase [EC:2.4.1.141]	ko01100 Metabolic pathways, ko00510 N-Glycan biosynthesis, ko00513 Various types of N-glycan biosynthesis	-
	POR1785..scf295_1	Novel gene	K09659	DPM3; dolichyl-phosphate mannosyltransferase polypeptide 3	ko01100 Metabolic pathways, ko00510 N-Glycan biosynthesis	-
	POR7903..scf208_2	Novel gene	K01001	ALG7; UDP-N-acetylglucosamine--dolichyl-phosphate N-acetylglucosaminephosphotransferase [EC:2.7.8.15]	ko01100 Metabolic pathways, ko00510 N-Glycan biosynthesis	-
	POR4711..scf251_18	Low-similiarity	K03019	RPC11; DNA-directed RNA polymerase III subunit RPC11	ko01100 Metabolic pathways, ko00240 Pyrimidine metabolism, ko00230 Purine metabolism, ko03020 RNA polymerase, ko04623 Cytosolic DNA-sensing pathway	-
	POR9700..scf222_8	Low-similiarity	K03000	RPA12; DNA-directed RNA polymerase I subunit RPA12	ko01100 Metabolic pathways, ko00240 Pyrimidine metabolism, ko00230 Purine metabolism, ko03020 RNA polymerase	-
	POR1018..scf208_2	Novel gene	-	-	-	-
	POR1022..scf208_2	Novel gene	-	-	-	-
	POR1032..scf209_3	Novel gene	-	-	-	-
	POR1042..scf210_14	Novel gene	-	-	-	-
	POR1046..scf208_2	Novel gene	-	-	-	-
	POR1049..scf295_1	Novel gene	-	-	-	-
	POR1061..scf267_23	Novel gene	-	-	-	-
	POR1129..scf295_1	Novel gene	-	-	-	-
	POR1145..scf208_2	Novel gene	-	-	-	-
	POR0117..scf295_1	Novel gene	-	-	-	-
	POR1184..scf236_6	Novel gene	-	-	-	-
	POR1187..scf296_7	Novel gene	-	-	-	-
	POR1198..scf252_32	Novel gene	-	-	-	-
	POR1304..scf208_2	Novel gene	-	-	-	-
	POR1310..scf222_8	Novel gene	-	-	-	-
	POR1320..scf261_15	Novel gene	-	-	-	-
	POR1376..scf295_1	Novel gene	-	-	-	-
	POR1409..scf236_6	Novel gene	-	-	-	-
	POR0142..scf227_4	Novel gene	-	-	-	-
	POR1446..scf296_7	Novel gene	-	-	-	-
	POR1457..scf208_2	Novel gene	-	-	-	-
	POR0145..scf249_10	Novel gene	-	-	-	-
	POR1469..scf227_4	Novel gene	-	-	-	-
	POR1479..scf270_19	Novel gene	-	-	-	-
	POR1488..scf209_3	Novel gene	-	-	-	-
	POR1498..scf208_2	Novel gene	-	-	-	-
	POR1504..scf229_5	Novel gene	-	-	-	-
	POR1513..scf209_3	Novel gene	-	-	-	-
	POR1518..scf269_36	Novel gene	-	-	-	-
	POR1524..scf295_1	Novel gene	-	-	-	-
	POR1529..scf208_2	Novel gene	-	-	-	-
	POR1536..scf295_1	Novel gene	-	-	-	-
	POR1544..scf291_13	Novel gene	-	-	-	-
	POR1546..scf296_7	Novel gene	-	-	-	-
	POR1555..scf295_1	Novel gene	-	-	-	-
	POR1558..scf209_3	Novel gene	-	-	-	-
	POR1574..scf296_7	Novel gene	-	-	-	-
	POR1575..scf227_4	Novel gene	-	-	-	-
	POR1583..scf229_5	Novel gene	-	-	-	-
	POR1638..scf291_13	Novel gene	-	-	-	-
	POR1667..scf297_16	Novel gene	-	-	-	-
	POR1670..scf236_6	Novel gene	-	-	-	-
	POR1700..scf208_2	Novel gene	-	-	-	-
	POR1717..scf295_9	Novel gene	-	-	-	-
	POR1724..scf255_21	Novel gene	-	-	-	-
	POR1747..scf251_18	Novel gene	-	-	-	-
	POR1774..scf276_29	Novel gene	-	-	-	-
	POR1800..scf244_11	Novel gene	-	-	-	-
	POR1807..scf236_6	Novel gene	-	-	-	-
	POR1812..scf236_6	Novel gene	-	-	-	-
	POR1838..scf295_1	Novel gene	-	-	-	-
	POR1879..scf210_14	Novel gene	-	-	-	-
	POR1897..scf209_3	Novel gene	-	-	-	-
	POR0018..scf296_7	Novel gene	-	-	-	-
	POR1904..scf243_20	Novel gene	-	-	-	-
	POR1914..scf208_2	Novel gene	-	-	-	-
	POR1921..scf295_9	Novel gene	-	-	-	-
	POR1942..scf295_1	Novel gene	-	-	-	-
	POR1981..scf297_16	Novel gene	-	-	-	-
	POR2007..scf295_9	Novel gene	-	-	-	-
	POR2020..scf296_7	Novel gene	-	-	-	-
	POR2048..scf229_5	Novel gene	-	-	-	-
	POR2071..scf209_3	Novel gene	-	-	-	-
	POR2083..scf222_8	Novel gene	-	-	-	-
	POR2099..scf295_1	Novel gene	-	-	-	-
	POR0209..scf295_1	Novel gene	-	-	-	-
	POR2113..scf208_2	Novel gene	-	-	-	-
	POR2115..scf261_15	Novel gene	-	-	-	-
	POR2127..scf210_14	Novel gene	-	-	-	-
	POR2146..scf208_2	Novel gene	-	-	-	-
	POR0215..scf243_20	Novel gene	-	-	-	-
	POR2171..scf261_15	Novel gene	-	-	-	-
	POR2176..scf208_2	Novel gene	-	-	-	-
	POR2189..scf229_5	Novel gene	-	-	-	-
	POR2202..scf291_13	Novel gene	-	-	-	-
	POR2235..scf296_7	Novel gene	-	-	-	-
	POR2238..scf227_4	Novel gene	-	-	-	-
	POR2250..scf227_4	Novel gene	-	-	-	-
	POR2262..scf291_13	Novel gene	-	-	-	-
	POR2272..scf295_9	Novel gene	-	-	-	-
	POR2286..scf267_23	Novel gene	-	-	-	-
	POR2289..scf244_28	Novel gene	-	-	-	-
	POR2291..scf208_2	Novel gene	-	-	-	-
	POR2309..scf236_6	Novel gene	-	-	-	-
	POR2317..scf210_14	Novel gene	-	-	-	-
	POR2318..scf296_7	Novel gene	-	-	-	-
	POR2325..scf295_1	Novel gene	-	-	-	-
	POR2340..scf208_2	Novel gene	-	-	-	-
	POR2393..scf249_10	Novel gene	-	-	-	-
	POR2400..scf295_1	Novel gene	-	-	-	-
	POR2404..scf249_10	Novel gene	-	-	-	-
	POR2421..scf236_6	Novel gene	-	-	-	-
	POR2430..scf209_3	Novel gene	-	-	-	-
	POR2434..scf268_49	Novel gene	-	-	-	-
	POR2446..scf295_1	Novel gene	-	-	-	-
	POR2476..scf208_2	Novel gene	-	-	-	-
	POR2480..scf295_1	Novel gene	-	-	-	-
	POR2519..scf295_1	Novel gene	-	-	-	-
	POR2524..scf208_2	Novel gene	-	-	-	-
	POR2567..scf249_10	Novel gene	-	-	-	-
	POR0257..scf227_4	Novel gene	-	-	-	-
	POR2598..scf255_21	Novel gene	-	-	-	-
	POR2601..scf271_22	Novel gene	-	-	-	-
	POR2606..scf236_6	Novel gene	-	-	-	-
	POR2610..scf295_1	Novel gene	-	-	-	-
	POR2614..scf295_9	Novel gene	-	-	-	-
	POR2623..scf271_22	Novel gene	-	-	-	-
	POR0262..scf229_5	Novel gene	-	-	-	-
	POR2636..scf227_4	Novel gene	-	-	-	-
	POR0263..scf290_35	Novel gene	-	-	-	-
	POR2645..scf208_2	Novel gene	-	-	-	-
	POR2656..scf295_1	Novel gene	-	-	-	-
	POR2677..scf295_1	Novel gene	-	-	-	-
	POR2687..scf227_4	Novel gene	-	-	-	-
	POR2765..scf257_31	Novel gene	-	-	-	-
	POR2786..scf229_5	Novel gene	-	-	-	-
	POR2831..scf289_17	Novel gene	-	-	-	-
	POR2838..scf229_5	Novel gene	-	-	-	-
	POR2897..scf252_32	Novel gene	-	-	-	-
	POR2904..scf209_3	Novel gene	-	-	-	-
	POR2907..scf296_7	Novel gene	-	-	-	-
	POR2923..scf227_4	Novel gene	-	-	-	-
	POR2951..scf222_8	Novel gene	-	-	-	-
	POR2954..scf295_1	Novel gene	-	-	-	-
	POR0029..scf236_6	Novel gene	-	-	-	-
	POR3004..scf227_4	Novel gene	-	-	-	-
	POR3008..scf227_4	Novel gene	-	-	-	-
	POR3028..scf209_3	Novel gene	-	-	-	-
	POR3044..scf295_1	Novel gene	-	-	-	-
	POR3060..scf295_1	Novel gene	-	-	-	-
	POR3117..scf294_26	Novel gene	-	-	-	-
	POR0311..scf295_1	Novel gene	-	-	-	-
	POR3134..scf208_2	Novel gene	-	-	-	-
	POR3138..scf209_3	Novel gene	-	-	-	-
	POR3153..scf208_2	Novel gene	-	-	-	-
	POR0317..scf289_17	Novel gene	-	-	-	-
	POR3189..scf295_1	Novel gene	-	-	-	-
	POR0318..scf209_3	Novel gene	-	-	-	-
	POR3192..scf208_2	Novel gene	-	-	-	-
	POR3227..scf227_4	Novel gene	-	-	-	-
	POR3235..scf236_6	Novel gene	-	-	-	-
	POR3253..scf229_5	Novel gene	-	-	-	-
	POR3254..scf238_45	Novel gene	-	-	-	-
	POR3257..scf243_20	Novel gene	-	-	-	-
	POR3260..scf295_1	Novel gene	-	-	-	-
	POR3267..scf295_1	Novel gene	-	-	-	-
	POR3274..scf246_12	Novel gene	-	-	-	-
	POR3292..scf295_1	Novel gene	-	-	-	-
	POR3294..scf249_10	Novel gene	-	-	-	-
	POR3329..scf228_30	Novel gene	-	-	-	-
	POR3354..scf208_2	Novel gene	-	-	-	-
	POR3358..scf257_31	Novel gene	-	-	-	-
	POR3386..scf289_17	Novel gene	-	-	-	-
	POR3394..scf295_1	Novel gene	-	-	-	-
	POR3399..scf289_17	Novel gene	-	-	-	-
	POR3415..scf208_2	Novel gene	-	-	-	-
	POR3428..scf208_2	Novel gene	-	-	-	-
	POR3440..scf291_13	Novel gene	-	-	-	-
	POR3462..scf295_1	Novel gene	-	-	-	-
	POR3477..scf294_26	Novel gene	-	-	-	-
	POR3486..scf209_3	Novel gene	-	-	-	-
	POR3505..scf249_10	Novel gene	-	-	-	-
	POR3515..scf208_2	Novel gene	-	-	-	-
	POR3547..scf295_1	Novel gene	-	-	-	-
	POR3548..scf208_2	Novel gene	-	-	-	-
	POR3562..scf236_6	Novel gene	-	-	-	-
	POR3574..scf249_10	Novel gene	-	-	-	-
	POR3587..scf295_9	Novel gene	-	-	-	-
	POR3596..scf243_20	Novel gene	-	-	-	-
	POR0359..scf229_5	Novel gene	-	-	-	-
	POR3608..scf271_22	Novel gene	-	-	-	-
	POR3613..scf208_2	Novel gene	-	-	-	-
	POR3620..scf271_22	Novel gene	-	-	-	-
	POR3646..scf295_1	Novel gene	-	-	-	-
	POR3670..scf295_1	Novel gene	-	-	-	-
	POR3675..scf227_4	Novel gene	-	-	-	-
	POR3679..scf208_2	Novel gene	-	-	-	-
	POR3701..scf296_7	Novel gene	-	-	-	-
	POR3704..scf289_17	Novel gene	-	-	-	-
	POR3710..scf297_16	Novel gene	-	-	-	-
	POR3717..scf222_8	Novel gene	-	-	-	-
	POR3719..scf295_1	Novel gene	-	-	-	-
	POR3729..scf246_12	Novel gene	-	-	-	-
	POR0374..scf249_10	Novel gene	-	-	-	-
	POR3759..scf227_4	Novel gene	-	-	-	-
	POR3761..scf208_2	Novel gene	-	-	-	-
	POR3766..scf227_4	Novel gene	-	-	-	-
	POR3774..scf295_9	Novel gene	-	-	-	-
	POR0037..scf249_10	Novel gene	-	-	-	-
	POR3803..scf295_9	Novel gene	-	-	-	-
	POR3814..scf222_8	Novel gene	-	-	-	-
	POR3818..scf295_1	Novel gene	-	-	-	-
	POR3824..scf209_3	Novel gene	-	-	-	-
	POR3826..scf209_3	Novel gene	-	-	-	-
	POR3827..scf209_3	Novel gene	-	-	-	-
	POR3833..scf296_7	Novel gene	-	-	-	-
	POR3837..scf295_1	Novel gene	-	-	-	-
	POR3838..scf295_1	Novel gene	-	-	-	-
	POR3839..scf295_1	Novel gene	-	-	-	-
	POR3848..scf295_1	Novel gene	-	-	-	-
	POR3872..scf295_1	Novel gene	-	-	-	-
	POR3874..scf261_15	Novel gene	-	-	-	-
	POR3878..scf227_4	Novel gene	-	-	-	-
	POR0387..scf236_6	Novel gene	-	-	-	-
	POR3892..scf244_11	Novel gene	-	-	-	-
	POR3898..scf208_2	Novel gene	-	-	-	-
	POR3904..scf227_4	Novel gene	-	-	-	-
	POR3930..scf295_1	Novel gene	-	-	-	-
	POR3935..scf295_1	Novel gene	-	-	-	-
	POR3943..scf249_10	Novel gene	-	-	-	-
	POR3966..scf276_29	Novel gene	-	-	-	-
	POR3987..scf246_12	Novel gene	-	-	-	-
	POR4035..scf295_1	Novel gene	-	-	-	-
	POR0404..scf295_9	Novel gene	-	-	-	-
	POR4052..scf295_9	Novel gene	-	-	-	-
	POR4061..scf208_2	Novel gene	-	-	-	-
	POR4068..scf251_18	Novel gene	-	-	-	-
	POR4074..scf229_5	Novel gene	-	-	-	-
	POR4093..scf222_8	Novel gene	-	-	-	-
	POR4105..scf208_2	Novel gene	-	-	-	-
	POR4110..scf236_6	Novel gene	-	-	-	-
	POR4115..scf289_17	Novel gene	-	-	-	-
	POR4152..scf210_14	Novel gene	-	-	-	-
	POR4167..scf210_14	Novel gene	-	-	-	-
	POR4174..scf291_13	Novel gene	-	-	-	-
	POR4188..scf295_1	Novel gene	-	-	-	-
	POR4228..scf296_7	Novel gene	-	-	-	-
	POR4229..scf261_15	Novel gene	-	-	-	-
	POR4249..scf270_19	Novel gene	-	-	-	-
	POR4273..scf249_10	Novel gene	-	-	-	-
	POR0428..scf227_4	Novel gene	-	-	-	-
	POR4295..scf295_1	Novel gene	-	-	-	-
	POR4300..scf208_2	Novel gene	-	-	-	-
	POR4304..scf295_1	Novel gene	-	-	-	-
	POR4334..scf236_6	Novel gene	-	-	-	-
	POR4357..scf244_11	Novel gene	-	-	-	-
	POR4390..scf208_2	Novel gene	-	-	-	-
	POR4394..scf227_4	Novel gene	-	-	-	-
	POR0440..scf209_3	Novel gene	-	-	-	-
	POR4423..scf208_2	Novel gene	-	-	-	-
	POR4427..scf222_8	Novel gene	-	-	-	-
	POR4450..scf295_1	Novel gene	-	-	-	-
	POR4451..scf244_28	Novel gene	-	-	-	-
	POR4458..scf269_36	Novel gene	-	-	-	-
	POR4459..scf295_1	Novel gene	-	-	-	-
	POR4461..scf295_1	Novel gene	-	-	-	-
	POR4539..scf289_17	Novel gene	-	-	-	-
	POR0455..scf295_1	Novel gene	-	-	-	-
	POR4565..scf295_1	Novel gene	-	-	-	-
	POR4596..scf295_1	Novel gene	-	-	-	-
	POR0460..scf236_6	Novel gene	-	-	-	-
	POR4621..scf225_25	Novel gene	-	-	-	-
	POR0467..scf295_1	Novel gene	-	-	-	-
	POR4717..scf209_3	Novel gene	-	-	-	-
	POR4724..scf296_7	Novel gene	-	-	-	-
	POR4796..scf296_7	Novel gene	-	-	-	-
	POR4844..scf249_10	Novel gene	-	-	-	-
	POR4867..scf229_5	Novel gene	-	-	-	-
	POR4868..scf225_25	Novel gene	-	-	-	-
	POR4883..scf244_11	Novel gene	-	-	-	-
	POR0493..scf227_4	Novel gene	-	-	-	-
	POR4941..scf295_1	Novel gene	-	-	-	-
	POR4948..scf236_6	Novel gene	-	-	-	-
	POR4982..scf252_46	Novel gene	-	-	-	-
	POR0499..scf292_37	Novel gene	-	-	-	-
	POR0049..scf228_30	Novel gene	-	-	-	-
	POR5001..scf210_14	Novel gene	-	-	-	-
	POR5002..scf295_1	Novel gene	-	-	-	-
	POR5010..scf295_1	Novel gene	-	-	-	-
	POR5025..scf295_9	Novel gene	-	-	-	-
	POR5026..scf227_4	Novel gene	-	-	-	-
	POR5060..scf295_1	Novel gene	-	-	-	-
	POR5079..scf209_3	Novel gene	-	-	-	-
	POR5095..scf210_14	Novel gene	-	-	-	-
	POR5118..scf295_1	Novel gene	-	-	-	-
	POR5137..scf236_6	Novel gene	-	-	-	-
	POR5140..scf210_14	Novel gene	-	-	-	-
	POR5146..scf236_6	Novel gene	-	-	-	-
	POR5172..scf295_1	Novel gene	-	-	-	-
	POR5198..scf295_1	Novel gene	-	-	-	-
	POR5258..scf227_4	Novel gene	-	-	-	-
	POR5264..scf255_21	Novel gene	-	-	-	-
	POR5273..scf246_12	Novel gene	-	-	-	-
	POR5318..scf252_32	Novel gene	-	-	-	-
	POR0531..scf261_15	Novel gene	-	-	-	-
	POR5326..scf222_8	Novel gene	-	-	-	-
	POR5344..scf295_9	Novel gene	-	-	-	-
	POR5363..scf295_1	Novel gene	-	-	-	-
	POR5394..scf295_1	Novel gene	-	-	-	-
	POR5404..scf295_1	Novel gene	-	-	-	-
	POR5455..scf236_6	Novel gene	-	-	-	-
	POR5482..scf246_12	Novel gene	-	-	-	-
	POR5487..scf295_1	Novel gene	-	-	-	-
	POR5493..scf246_12	Novel gene	-	-	-	-
	POR5497..scf209_3	Novel gene	-	-	-	-
	POR5519..scf295_1	Novel gene	-	-	-	-
	POR5527..scf252_32	Novel gene	-	-	-	-
	POR5531..scf295_1	Novel gene	-	-	-	-
	POR5537..scf209_3	Novel gene	-	-	-	-
	POR5567..scf291_13	Novel gene	-	-	-	-
	POR5568..scf295_1	Novel gene	-	-	-	-
	POR5583..scf295_9	Novel gene	-	-	-	-
	POR5584..scf227_4	Novel gene	-	-	-	-
	POR0559..scf209_3	Novel gene	-	-	-	-
	POR5609..scf295_1	Novel gene	-	-	-	-
	POR5617..scf208_2	Novel gene	-	-	-	-
	POR5620..scf249_10	Novel gene	-	-	-	-
	POR5637..scf295_1	Novel gene	-	-	-	-
	POR5676..scf229_5	Novel gene	-	-	-	-
	POR5680..scf295_9	Novel gene	-	-	-	-
	POR5696..scf222_8	Novel gene	-	-	-	-
	POR5721..scf295_1	Novel gene	-	-	-	-
	POR5729..scf261_15	Novel gene	-	-	-	-
	POR5733..scf209_3	Novel gene	-	-	-	-
	POR0573..scf208_2	Novel gene	-	-	-	-
	POR5758..scf227_4	Novel gene	-	-	-	-
	POR5780..scf227_4	Novel gene	-	-	-	-
	POR5810..scf210_14	Novel gene	-	-	-	-
	POR5817..scf236_6	Novel gene	-	-	-	-
	POR5820..scf295_1	Novel gene	-	-	-	-
	POR5864..scf229_5	Novel gene	-	-	-	-
	POR5866..scf295_1	Novel gene	-	-	-	-
	POR5890..scf246_12	Novel gene	-	-	-	-
	POR5893..scf208_2	Novel gene	-	-	-	-
	POR5894..scf244_11	Novel gene	-	-	-	-
	POR0589..scf289_17	Novel gene	-	-	-	-
	POR0058..scf295_1	Novel gene	-	-	-	-
	POR5914..scf208_2	Novel gene	-	-	-	-
	POR5922..scf296_7	Novel gene	-	-	-	-
	POR5926..scf295_1	Novel gene	-	-	-	-
	POR0593..scf209_3	Novel gene	-	-	-	-
	POR5942..scf295_1	Novel gene	-	-	-	-
	POR5950..scf295_1	Novel gene	-	-	-	-
	POR5959..scf208_2	Novel gene	-	-	-	-
	POR5965..scf222_8	Novel gene	-	-	-	-
	POR5971..scf295_1	Novel gene	-	-	-	-
	POR5988..scf210_14	Novel gene	-	-	-	-
	POR6007..scf282_42	Novel gene	-	-	-	-
	POR6022..scf243_20	Novel gene	-	-	-	-
	POR6031..scf296_7	Novel gene	-	-	-	-
	POR6034..scf227_4	Novel gene	-	-	-	-
	POR6073..scf236_6	Novel gene	-	-	-	-
	POR6088..scf209_3	Novel gene	-	-	-	-
	POR6090..scf295_1	Novel gene	-	-	-	-
	POR6112..scf295_1	Novel gene	-	-	-	-
	POR6129..scf209_3	Novel gene	-	-	-	-
	POR6165..scf209_3	Novel gene	-	-	-	-
	POR6178..scf267_23	Novel gene	-	-	-	-
	POR6181..scf295_1	Novel gene	-	-	-	-
	POR6194..scf295_1	Novel gene	-	-	-	-
	POR6195..scf208_2	Novel gene	-	-	-	-
	POR0061..scf208_2	Novel gene	-	-	-	-
	POR6204..scf236_6	Novel gene	-	-	-	-
	POR6213..scf210_14	Novel gene	-	-	-	-
	POR0623..scf295_1	Novel gene	-	-	-	-
	POR6257..scf267_23	Novel gene	-	-	-	-
	POR6283..scf208_2	Novel gene	-	-	-	-
	POR6310..scf228_30	Novel gene	-	-	-	-
	POR6314..scf236_6	Novel gene	-	-	-	-
	POR6323..scf261_15	Novel gene	-	-	-	-
	POR6337..scf246_12	Novel gene	-	-	-	-
	POR6349..scf213_38	Novel gene	-	-	-	-
	POR6382..scf222_8	Novel gene	-	-	-	-
	POR6386..scf228_30	Novel gene	-	-	-	-
	POR6389..scf208_2	Novel gene	-	-	-	-
	POR6399..scf208_2	Novel gene	-	-	-	-
	POR6409..scf270_19	Novel gene	-	-	-	-
	POR6412..scf236_6	Novel gene	-	-	-	-
	POR6414..scf295_1	Novel gene	-	-	-	-
	POR6416..scf252_46	Novel gene	-	-	-	-
	POR6419..scf294_26	Novel gene	-	-	-	-
	POR6420..scf295_1	Novel gene	-	-	-	-
	POR6429..scf209_3	Novel gene	-	-	-	-
	POR6442..scf295_1	Novel gene	-	-	-	-
	POR6443..scf209_3	Novel gene	-	-	-	-
	POR6451..scf208_2	Novel gene	-	-	-	-
	POR6463..scf258_39	Novel gene	-	-	-	-
	POR6526..scf295_9	Novel gene	-	-	-	-
	POR6546..scf210_14	Novel gene	-	-	-	-
	POR6572..scf208_2	Novel gene	-	-	-	-
	POR6575..scf236_6	Novel gene	-	-	-	-
	POR6587..scf289_17	Novel gene	-	-	-	-
	POR6604..scf208_2	Novel gene	-	-	-	-
	POR6609..scf251_18	Novel gene	-	-	-	-
	POR0661..scf222_8	Novel gene	-	-	-	-
	POR6635..scf296_7	Novel gene	-	-	-	-
	POR0664..scf238_45	Novel gene	-	-	-	-
	POR6668..scf213_38	Novel gene	-	-	-	-
	POR6678..scf295_1	Novel gene	-	-	-	-
	POR6679..scf273_44	Novel gene	-	-	-	-
	POR6695..scf227_4	Novel gene	-	-	-	-
	POR0669..scf227_4	Novel gene	-	-	-	-
	POR6741..scf244_11	Novel gene	-	-	-	-
	POR6751..scf295_1	Novel gene	-	-	-	-
	POR6766..scf208_2	Novel gene	-	-	-	-
	POR6769..scf295_1	Novel gene	-	-	-	-
	POR6783..scf249_10	Novel gene	-	-	-	-
	POR6788..scf295_9	Novel gene	-	-	-	-
	POR0678..scf295_1	Novel gene	-	-	-	-
	POR6791..scf295_9	Novel gene	-	-	-	-
	POR6812..scf249_10	Novel gene	-	-	-	-
	POR0681..scf295_1	Novel gene	-	-	-	-
	POR6873..scf208_2	Novel gene	-	-	-	-
	POR6875..scf252_32	Novel gene	-	-	-	-
	POR6881..scf236_6	Novel gene	-	-	-	-
	POR6932..scf209_3	Novel gene	-	-	-	-
	POR6961..scf261_15	Novel gene	-	-	-	-
	POR6962..scf295_1	Novel gene	-	-	-	-
	POR6972..scf267_23	Novel gene	-	-	-	-
	POR6990..scf238_45	Novel gene	-	-	-	-
	POR6997..scf229_5	Novel gene	-	-	-	-
	POR0006..scf249_10	Novel gene	-	-	-	-
	POR7031..scf270_19	Novel gene	-	-	-	-
	POR7034..scf236_6	Novel gene	-	-	-	-
	POR0705..scf229_5	Novel gene	-	-	-	-
	POR7069..scf227_4	Novel gene	-	-	-	-
	POR0707..scf297_16	Novel gene	-	-	-	-
	POR7124..scf295_1	Novel gene	-	-	-	-
	POR7200..scf208_2	Novel gene	-	-	-	-
	POR7212..scf229_5	Novel gene	-	-	-	-
	POR7215..scf244_11	Novel gene	-	-	-	-
	POR0721..scf227_4	Novel gene	-	-	-	-
	POR7252..scf209_3	Novel gene	-	-	-	-
	POR7270..scf229_5	Novel gene	-	-	-	-
	POR7281..scf295_1	Novel gene	-	-	-	-
	POR7287..scf229_5	Novel gene	-	-	-	-
	POR7298..scf296_7	Novel gene	-	-	-	-
	POR0729..scf208_2	Novel gene	-	-	-	-
	POR7315..scf249_10	Novel gene	-	-	-	-
	POR7339..scf296_7	Novel gene	-	-	-	-
	POR7365..scf236_6	Novel gene	-	-	-	-
	POR7406..scf291_13	Novel gene	-	-	-	-
	POR7408..scf261_15	Novel gene	-	-	-	-
	POR7431..scf295_1	Novel gene	-	-	-	-
	POR7442..scf208_2	Novel gene	-	-	-	-
	POR7443..scf227_4	Novel gene	-	-	-	-
	POR7444..scf295_1	Novel gene	-	-	-	-
	POR7462..scf295_1	Novel gene	-	-	-	-
	POR7466..scf295_1	Novel gene	-	-	-	-
	POR7468..scf296_7	Novel gene	-	-	-	-
	POR7496..scf236_6	Novel gene	-	-	-	-
	POR7500..scf295_1	Novel gene	-	-	-	-
	POR7524..scf209_3	Novel gene	-	-	-	-
	POR7558..scf295_1	Novel gene	-	-	-	-
	POR7559..scf227_4	Novel gene	-	-	-	-
	POR7603..scf249_10	Novel gene	-	-	-	-
	POR7607..scf258_39	Novel gene	-	-	-	-
	POR7611..scf209_3	Novel gene	-	-	-	-
	POR7617..scf295_1	Novel gene	-	-	-	-
	POR7619..scf244_11	Novel gene	-	-	-	-
	POR7624..scf217_50	Novel gene	-	-	-	-
	POR7636..scf227_4	Novel gene	-	-	-	-
	POR7692..scf236_6	Novel gene	-	-	-	-
	POR7712..scf292_37	Novel gene	-	-	-	-
	POR7726..scf227_4	Novel gene	-	-	-	-
	POR7732..scf295_1	Novel gene	-	-	-	-
	POR7760..scf296_7	Novel gene	-	-	-	-
	POR7785..scf295_1	Novel gene	-	-	-	-
	POR0778..scf227_4	Novel gene	-	-	-	-
	POR0781..scf249_10	Novel gene	-	-	-	-
	POR7824..scf210_14	Novel gene	-	-	-	-
	POR7854..scf273_44	Novel gene	-	-	-	-
	POR7862..scf295_1	Novel gene	-	-	-	-
	POR7865..scf295_1	Novel gene	-	-	-	-
	POR7868..scf208_2	Novel gene	-	-	-	-
	POR7909..scf295_1	Novel gene	-	-	-	-
	POR7923..scf209_3	Novel gene	-	-	-	-
	POR7943..scf236_6	Novel gene	-	-	-	-
	POR7978..scf295_1	Novel gene	-	-	-	-
	POR7994..scf295_1	Novel gene	-	-	-	-
	POR7997..scf229_5	Novel gene	-	-	-	-
	POR7999..scf268_49	Novel gene	-	-	-	-
	POR8040..scf229_5	Novel gene	-	-	-	-
	POR8041..scf295_1	Novel gene	-	-	-	-
	POR8066..scf227_4	Novel gene	-	-	-	-
	POR8069..scf289_17	Novel gene	-	-	-	-
	POR8075..scf276_29	Novel gene	-	-	-	-
	POR0807..scf208_2	Novel gene	-	-	-	-
	POR8085..scf222_8	Novel gene	-	-	-	-
	POR8098..scf229_5	Novel gene	-	-	-	-
	POR0080..scf291_13	Novel gene	-	-	-	-
	POR0810..scf295_1	Novel gene	-	-	-	-
	POR8146..scf249_10	Novel gene	-	-	-	-
	POR0816..scf295_1	Novel gene	-	-	-	-
	POR8170..scf209_3	Novel gene	-	-	-	-
	POR8180..scf246_12	Novel gene	-	-	-	-
	POR8202..scf208_2	Novel gene	-	-	-	-
	POR8203..scf229_5	Novel gene	-	-	-	-
	POR8208..scf227_4	Novel gene	-	-	-	-
	POR0820..scf222_8	Novel gene	-	-	-	-
	POR8215..scf208_2	Novel gene	-	-	-	-
	POR8222..scf273_44	Novel gene	-	-	-	-
	POR8248..scf209_3	Novel gene	-	-	-	-
	POR8257..scf295_1	Novel gene	-	-	-	-
	POR8260..scf209_3	Novel gene	-	-	-	-
	POR8269..scf227_4	Novel gene	-	-	-	-
	POR8275..scf209_3	Novel gene	-	-	-	-
	POR8281..scf237_24	Novel gene	-	-	-	-
	POR8292..scf209_3	Novel gene	-	-	-	-
	POR8294..scf208_2	Novel gene	-	-	-	-
	POR8302..scf251_18	Novel gene	-	-	-	-
	POR8314..scf227_4	Novel gene	-	-	-	-
	POR8326..scf227_4	Novel gene	-	-	-	-
	POR8375..scf295_1	Novel gene	-	-	-	-
	POR8390..scf295_1	Novel gene	-	-	-	-
	POR8397..scf209_3	Novel gene	-	-	-	-
	POR0840..scf227_4	Novel gene	-	-	-	-
	POR8419..scf295_1	Novel gene	-	-	-	-
	POR8429..scf296_7	Novel gene	-	-	-	-
	POR8431..scf295_9	Novel gene	-	-	-	-
	POR8433..scf296_7	Novel gene	-	-	-	-
	POR8464..scf209_3	Novel gene	-	-	-	-
	POR8465..scf295_1	Novel gene	-	-	-	-
	POR8485..scf295_1	Novel gene	-	-	-	-
	POR8497..scf270_19	Novel gene	-	-	-	-
	POR8503..scf249_10	Novel gene	-	-	-	-
	POR8513..scf295_1	Novel gene	-	-	-	-
	POR8549..scf296_7	Novel gene	-	-	-	-
	POR8558..scf246_12	Novel gene	-	-	-	-
	POR8560..scf236_6	Novel gene	-	-	-	-
	POR8576..scf295_1	Novel gene	-	-	-	-
	POR8580..scf209_3	Novel gene	-	-	-	-
	POR8603..scf209_3	Novel gene	-	-	-	-
	POR8612..scf227_4	Novel gene	-	-	-	-
	POR8615..scf227_4	Novel gene	-	-	-	-
	POR8623..scf236_6	Novel gene	-	-	-	-
	POR8627..scf282_42	Novel gene	-	-	-	-
	POR8628..scf295_1	Novel gene	-	-	-	-
	POR8634..scf270_19	Novel gene	-	-	-	-
	POR8636..scf238_45	Novel gene	-	-	-	-
	POR8648..scf227_4	Novel gene	-	-	-	-
	POR8659..scf225_25	Novel gene	-	-	-	-
	POR8676..scf297_16	Novel gene	-	-	-	-
	POR8677..scf208_2	Novel gene	-	-	-	-
	POR8680..scf209_3	Novel gene	-	-	-	-
	POR8697..scf208_2	Novel gene	-	-	-	-
	POR8711..scf243_20	Novel gene	-	-	-	-
	POR8722..scf269_36	Novel gene	-	-	-	-
	POR8725..scf295_1	Novel gene	-	-	-	-
	POR8726..scf227_4	Novel gene	-	-	-	-
	POR8753..scf244_11	Novel gene	-	-	-	-
	POR8756..scf295_1	Novel gene	-	-	-	-
	POR8758..scf214_43	Novel gene	-	-	-	-
	POR8762..scf229_5	Novel gene	-	-	-	-
	POR8773..scf209_3	Novel gene	-	-	-	-
	POR8775..scf295_1	Novel gene	-	-	-	-
	POR8819..scf244_11	Novel gene	-	-	-	-
	POR8834..scf208_2	Novel gene	-	-	-	-
	POR8899..scf295_1	Novel gene	-	-	-	-
	POR0893..scf291_13	Novel gene	-	-	-	-
	POR8952..scf209_3	Novel gene	-	-	-	-
	POR0895..scf246_12	Novel gene	-	-	-	-
	POR0896..scf222_8	Novel gene	-	-	-	-
	POR8979..scf244_11	Novel gene	-	-	-	-
	POR8985..scf222_8	Novel gene	-	-	-	-
	POR8987..scf295_1	Novel gene	-	-	-	-
	POR9001..scf250_33	Novel gene	-	-	-	-
	POR9002..scf295_1	Novel gene	-	-	-	-
	POR9020..scf295_1	Novel gene	-	-	-	-
	POR9091..scf296_7	Novel gene	-	-	-	-
	POR9099..scf296_7	Novel gene	-	-	-	-
	POR9117..scf295_9	Novel gene	-	-	-	-
	POR9127..scf295_1	Novel gene	-	-	-	-
	POR9129..scf269_36	Novel gene	-	-	-	-
	POR9137..scf229_5	Novel gene	-	-	-	-
	POR9163..scf244_11	Novel gene	-	-	-	-
	POR9173..scf222_8	Novel gene	-	-	-	-
	POR9186..scf295_9	Novel gene	-	-	-	-
	POR9213..scf227_4	Novel gene	-	-	-	-
	POR9251..scf208_2	Novel gene	-	-	-	-
	POR9258..scf208_2	Novel gene	-	-	-	-
	POR0926..scf244_11	Novel gene	-	-	-	-
	POR9280..scf208_2	Novel gene	-	-	-	-
	POR9289..scf209_3	Novel gene	-	-	-	-
	POR9350..scf295_1	Novel gene	-	-	-	-
	POR9360..scf208_2	Novel gene	-	-	-	-
	POR0936..scf271_22	Novel gene	-	-	-	-
	POR9421..scf209_3	Novel gene	-	-	-	-
	POR9425..scf295_9	Novel gene	-	-	-	-
	POR9469..scf270_19	Novel gene	-	-	-	-
	POR9484..scf229_5	Novel gene	-	-	-	-
	POR0094..scf222_8	Novel gene	-	-	-	-
	POR9509..scf292_37	Novel gene	-	-	-	-
	POR9511..scf227_4	Novel gene	-	-	-	-
	POR9523..scf270_19	Novel gene	-	-	-	-
	POR9551..scf208_2	Novel gene	-	-	-	-
	POR9553..scf217_50	Novel gene	-	-	-	-
	POR0955..scf255_21	Novel gene	-	-	-	-
	POR9563..scf246_12	Novel gene	-	-	-	-
	POR9586..scf209_3	Novel gene	-	-	-	-
	POR9616..scf295_1	Novel gene	-	-	-	-
	POR9622..scf208_2	Novel gene	-	-	-	-
	POR9626..scf292_37	Novel gene	-	-	-	-
	POR9634..scf267_23	Novel gene	-	-	-	-
	POR9644..scf236_6	Novel gene	-	-	-	-
	POR9657..scf209_3	Novel gene	-	-	-	-
	POR9671..scf296_7	Novel gene	-	-	-	-
	POR9715..scf243_20	Novel gene	-	-	-	-
	POR0972..scf227_4	Novel gene	-	-	-	-
	POR9737..scf249_10	Novel gene	-	-	-	-
	POR9751..scf208_2	Novel gene	-	-	-	-
	POR9757..scf295_1	Novel gene	-	-	-	-
	POR9763..scf227_4	Novel gene	-	-	-	-
	POR9779..scf222_8	Novel gene	-	-	-	-
	POR9798..scf295_1	Novel gene	-	-	-	-
	POR9807..scf295_9	Novel gene	-	-	-	-
	POR9825..scf296_7	Novel gene	-	-	-	-
	POR9828..scf295_1	Novel gene	-	-	-	-
	POR9835..scf244_11	Novel gene	-	-	-	-
	POR9838..scf295_1	Novel gene	-	-	-	-
	POR9853..scf209_3	Novel gene	-	-	-	-
	POR9856..scf236_6	Novel gene	-	-	-	-
	POR9860..scf213_38	Novel gene	-	-	-	-
	POR9886..scf246_12	Novel gene	-	-	-	-
	POR0998..scf249_10	Novel gene	-	-	-	-
	POR1005..scf210_14	Low-similiarity	-	-	-	-
	POR1158..scf289_17	Low-similiarity	-	-	-	-
	POR1167..scf261_15	Low-similiarity	-	-	-	-
	POR1194..scf255_21	Low-similiarity	-	-	-	-
	POR1240..scf296_7	Low-similiarity	-	-	-	-
	POR1259..scf246_12	Low-similiarity	-	-	-	-
	POR0127..scf291_13	Low-similiarity	-	-	-	-
	POR1361..scf246_12	Low-similiarity	-	-	-	-
	POR1404..scf208_2	Low-similiarity	-	-	-	-
	POR0148..scf296_7	Low-similiarity	-	-	-	-
	POR0157..scf246_12	Low-similiarity	-	-	-	-
	POR1834..scf227_4	Low-similiarity	-	-	-	-
	POR2011..scf210_14	Low-similiarity	-	-	-	-
	POR2085..scf249_10	Low-similiarity	-	-	-	-
	POR2090..scf295_1	Low-similiarity	-	-	-	-
	POR2386..scf209_3	Low-similiarity	-	-	-	-
	POR2496..scf295_1	Low-similiarity	-	-	-	-
	POR2612..scf255_21	Low-similiarity	-	-	-	-
	POR2688..scf209_3	Low-similiarity	-	-	-	-
	POR2692..scf208_2	Low-similiarity	-	-	-	-
	POR2856..scf208_2	Low-similiarity	-	-	-	-
	POR2896..scf296_7	Low-similiarity	-	-	-	-
	POR3035..scf208_2	Low-similiarity	-	-	-	-
	POR3078..scf246_12	Low-similiarity	-	-	-	-
	POR0030..scf295_1	Low-similiarity	-	-	-	-
	POR3115..scf208_2	Low-similiarity	-	-	-	-
	POR3128..scf295_1	Low-similiarity	-	-	-	-
	POR3341..scf243_20	Low-similiarity	-	-	-	-
	POR3425..scf295_1	Low-similiarity	-	-	-	-
	POR3446..scf296_7	Low-similiarity	-	-	-	-
	POR3543..scf295_1	Low-similiarity	-	-	-	-
	POR3781..scf229_5	Low-similiarity	-	-	-	-
	POR3795..scf227_4	Low-similiarity	-	-	-	-
	POR3944..scf208_2	Low-similiarity	-	-	-	-
	POR4034..scf296_7	Low-similiarity	-	-	-	-
	POR4083..scf295_1	Low-similiarity	-	-	-	-
	POR4092..scf261_15	Low-similiarity	-	-	-	-
	POR4114..scf296_7	Low-similiarity	-	-	-	-
	POR4154..scf295_1	Low-similiarity	-	-	-	-
	POR4173..scf273_44	Low-similiarity	-	-	-	-
	POR4221..scf295_1	Low-similiarity	-	-	-	-
	POR4243..scf296_7	Low-similiarity	-	-	-	-
	POR4270..scf295_1	Low-similiarity	-	-	-	-
	POR4344..scf295_1	Low-similiarity	-	-	-	-
	POR4482..scf249_10	Low-similiarity	-	-	-	-
	POR0448..scf249_10	Low-similiarity	-	-	-	-
	POR4505..scf295_9	Low-similiarity	-	-	-	-
	POR4603..scf210_14	Low-similiarity	-	-	-	-
	POR4704..scf208_2	Low-similiarity	-	-	-	-
	POR4845..scf295_1	Low-similiarity	-	-	-	-
	POR4881..scf208_2	Low-similiarity	-	-	-	-
	POR5158..scf295_1	Low-similiarity	-	-	-	-
	POR5265..scf210_14	Low-similiarity	-	-	-	-
	POR5353..scf236_6	Low-similiarity	-	-	-	-
	POR5535..scf295_1	Low-similiarity	-	-	-	-
	POR5605..scf209_3	Low-similiarity	-	-	-	-
	POR5629..scf208_2	Low-similiarity	-	-	-	-
	POR5692..scf209_3	Low-similiarity	-	-	-	-
	POR5759..scf270_19	Low-similiarity	-	-	-	-
	POR5794..scf209_3	Low-similiarity	-	-	-	-
	POR5844..scf209_3	Low-similiarity	-	-	-	-
	POR5904..scf295_1	Low-similiarity	-	-	-	-
	POR6223..scf297_16	Low-similiarity	-	-	-	-
	POR0635..scf295_1	Low-similiarity	-	-	-	-
	POR6578..scf257_31	Low-similiarity	-	-	-	-
	POR6600..scf246_12	Low-similiarity	-	-	-	-
	POR6610..scf296_7	Low-similiarity	-	-	-	-
	POR6674..scf261_15	Low-similiarity	-	-	-	-
	POR6761..scf270_19	Low-similiarity	-	-	-	-
	POR6832..scf295_1	Low-similiarity	-	-	-	-
	POR7022..scf227_4	Low-similiarity	-	-	-	-
	POR7050..scf227_4	Low-similiarity	-	-	-	-
	POR7181..scf295_9	Low-similiarity	-	-	-	-
	POR0735..scf227_4	Low-similiarity	-	-	-	-
	POR7484..scf243_20	Low-similiarity	-	-	-	-
	POR0076..scf296_7	Low-similiarity	-	-	-	-
	POR7927..scf292_37	Low-similiarity	-	-	-	-
	POR8080..scf246_12	Low-similiarity	-	-	-	-
	POR8109..scf209_3	Low-similiarity	-	-	-	-
	POR8178..scf246_12	Low-similiarity	-	-	-	-
	POR8226..scf244_11	Low-similiarity	-	-	-	-
	POR8231..scf273_44	Low-similiarity	-	-	-	-
	POR0838..scf208_2	Low-similiarity	-	-	-	-
	POR8416..scf295_9	Low-similiarity	-	-	-	-
	POR8430..scf289_17	Low-similiarity	-	-	-	-
	POR8688..scf208_2	Low-similiarity	-	-	-	-
	POR8743..scf296_7	Low-similiarity	-	-	-	-
	POR9021..scf246_12	Low-similiarity	-	-	-	-
	POR9033..scf291_13	Low-similiarity	-	-	-	-
	POR9244..scf270_19	Low-similiarity	-	-	-	-
	POR9256..scf295_1	Low-similiarity	-	-	-	-
	POR9274..scf209_3	Low-similiarity	-	-	-	-
	POR9292..scf227_4	Low-similiarity	-	-	-	-
	POR9527..scf222_8	Low-similiarity	-	-	-	-
	POR9628..scf291_13	Low-similiarity	-	-	-	-
	POR9654..scf246_12	Low-similiarity	-	-	-	-
	POR9832..scf209_3	Low-similiarity	-	-	-	-
	POR9863..scf270_19	Low-similiarity	-	-	-	-
