# Supplementary material for: Expansion of phycobilisome linker gene families in mesophilic red algae
Source: Nat Commun. 2019 Oct 23;10:4823. doi: 10.1038/s41467-019-12779-1 (PMC6811547; doi:10.1038/s41467-019-12779-1)
Supplement: Supplementary file 6 — Supplementary Data 2 [file 41467_2019_12779_MOESM6_ESM.xlsx]

## Sheet: Supplementary Data 2
	Supplementary Data 2. Phylogenetic origins of phycobilisome proteins in red algal genomes.
	Phycobilisome category	Definition	Origin (phylogenomics)	Remarks
	APC_alpha (ATG31111)	APC alpha: alpha subunit of allophycocyanin in phycobilisome core	Cyanobacteria	Supplementary Figure 18
	APC_beta (ATG31112)	APC beta: beta subunit of allophycocyanin in phycobilisome core	Cyanobacteria
	ApcD (ATG31113)	ApcD: one of the two terminal emitters in phycobilisome core	Cyanobacteria
	ApcF (ATG31114)	ApcF: a variant of the APC beta in phycobilisome core	Cyanobacteria
	PC_alpha (ATG31115)	PC alpha: alpha subunit of phycocyanin in phycobilisome rod	Cyanobacteria
	PC_beta (ATG31116)	PC beta: beta subunit of phycocyanin in phycobilisome rod	Cyanobacteria
	PE_alpha (ATG31117)	PE alpha: alpha subunit of phycoerythrin in phycobilisome rod	Cyanobacteria
	PE_beta (ATG31118)	PE beta: beta subunit of phycoerythrin in phycobilisome rod	Cyanobacteria
	Novel phycobilisome	Allophycocyanin-like proteins	Cyanobacteria
	LCM (ATG31120)	LCM: core membrane linker protein in phycobilisome core and thylakoid	Cyanobacteria
	LRC1 (ATG31121)	LRC1: rod core linker protein 1 between phycobilisome rod and core	Cyanobacteria
	LR1 (ATG31127)	LR1: rod linker protein 1 in phycobilisome rod	Cyanobacteria
	Novel linker	LR1-related phycobilisome linker protein	LR1-related
	LR2 (ATG31128)	LR2: rod linker protein 2 in phycobilisome rod	LR1-related
	LR-like	putative novel family of phycobilisome rod linker protein	LR1-related
	LR3 (ATG31129)	LR3: rod linker protein 3 in phycobilisome rod	LR1-related
	LR3-like	putative novel family of phycobilisome rod linker protein	LR1-related
	LRC2 (ATG31122)	LRC2: rod core linker protein 2 between phycobilisome rod and core	LR1-related
	LRC3 (ATG31123)	LRC3: rod core linker protein 3 between phycobilisome rod and core	LR1-related
	LC (ATG31119)	LC: core linker protein in phycobilisome core	Cyanobacteria	Supplementary Figure 19
	LR_gamma4 (ATG31130)	LR gamma4: rod linker protein 4 in phycobilisome rod,PE gamma subunit 4 containing bilins	Red algal specific gene	Supplementary Figure 20, and check BLASTp nr (cutoff: 1.e-05)
	LR_gamma5 (ATG31131)	LR gamma5: rod linker protein 5 in phycobilisome rod,PE gamma subunit 5 containing bilins	Red algal specific gene
	LR_gamma6 (ATG31132)	LR gamma6: rod linker protein 6 in phycobilisome rod,PE gamma subunit 6 containing bilins	Red algal specific gene
	LR_gamma7 (ATG31133)	LR gamma7: rod linker protein 7 in phycobilisome rod,PE gamma subunit 7 containing bilins	Red algal specific gene
	LR_gamma8 (ATG31134)	LR gamma8: rod linker protein 8 in phycobilisome rod,PE gamma subunit 8 containing bilins	Red algal specific gene
	LRC4 (ATG31124)	LRC4: rod core linker protein 4 between phycobilisome rod and core	Red algal specific gene	Supplementary Figure 21 and BLASTp nr (cutoff: 1.e-05)
	LRC5 (ATG31125)	LRC5: rod core linker protein 5 between phycobilisome rod and core	Red algal specific gene
	LRC6 (ATG31126)	LRC6: rod core linker protein 6 between phycobilisome rod and core	Eukaryotic origin	Supplementary Figure 22
	LR9 (ATG31135)	LR9: rod linker protein 9 in phycobilisome rod	Eukaryotic origin
