# Supplementary material for: Expansion of phycobilisome linker gene families in mesophilic red algae
Source: Nat Commun. 2019 Oct 23;10:4823. doi: 10.1038/s41467-019-12779-1 (PMC6811547; doi:10.1038/s41467-019-12779-1)
Supplement: Supplementary file 7 — Source Data [file 41467_2019_12779_MOESM7_ESM.xlsx]

## Sheet: Fig. 1
	Concatenated genesets of the Archaeplastida phylogeny.
	Taxonomi group	Rhodophyta																Glaucophyta				Viridiplantae
		Cyanidiophyceae		Porphyridiophyceae					Stylonematophyceae		Compsopogonophyceae		Rhodellophyceae		Bangiophyceae	Florideophyceae		Glaucocystales				Angiosperms		Pteridophyte	Bryophyte	Green algae		Heterolobosea	Kinetoplastea
	Species name	Cyanidioschyzon merolae	Galdieria sulphuraria	Porphyridium purpureum	Porphyridium aerugineum	Timspurckia oligopyrenoides	Erythrolobus australicus	Erythrolobus madagascarensis	Rhodosorus marinus	Rhodosorus marinus	Madagascaria erythrocladioides	Compsopogon caeruleus	Rhodella maculata	Rhodella maculata	Porphyra umbilicalis	Gracilariopsis chorda	Chondrus crispus	Gloeochaete wittrockiana	Cyanophora paradoxa	Gloeochaete wittrockiana	Cyanoptyche gloeocystis	Arabidopsis thaliana	Amborella trichopoda	Selaginella moellendorffii	Physcomitrella patens	Chlamydomonas reinhardtii	Ostreococcus tauri	Naegleria gruberi	Trypanosoma brucei
	Accession	GCA_000091205	GCA_000341285	This study	MMETSP0313	MMETSP1172	MMETSP1353	MMETSP1354	MMETSP0011	MMETSP0315	MMETSP1450	MMETSP0312	MMETSP0167	MMETSP0314	GCA_002049455	GCA_003194525	GCA_000350225	MMETSP1089	Price et al. 2012	MMETSP0308	MMETSP1086	GCA_000001735	GCA_000471905	GCA_000143415	GCA_000002425	GCA_000002595	GCA_000214015	GCA_000004985	GCA_000210295
	Geneset-1	-	XP_005703820.1	POR5166..scf209_3	Transcript_9904_m.11184	Transcript_817_m.1103	Transcript_2430_m.4490	Transcript_3661_m.5548	Transcript_35039_m.94212	Transcript_17441_m.16721	Transcript_51019_g.87402	Transcript_11141_m.14135	Transcript_29383_g.51170	Transcript_11878_m.21917	Pum0014s0086.1.p	PXF50062.1	XP_005713672.1	-	-	-	-	-	-	-	-	XP001698751.1	-	-	-
	Geneset-2	-	XP_005709064.1	POR1152..scf227_4	Transcript_19776_m.22330	Transcript_3218_m.4045	Transcript_5008_m.9231	-	Transcript_45375_m.119337	Transcript_18931_m.18305	Transcript_53336_g.91064	-	Transcript_26062_g.45158	Transcript_25079_m.45999	-	-	-	-	Cyanophora31204	-	-	-	-	-	-	-	-	-	-
	Geneset-3	XP_005534827.1	XP_005705170.1	POR2227..scf295_1	Transcript_20800_m.23561	Transcript_1380_m.1791	-	Transcript_1586_m.2295	Transcript_4969_m.14408	Transcript_6215_m.5809	Transcript_42617_g.73163	Transcript_11673_m.15209	Transcript_367_g.814	Transcript_12795_m.23693	Pum2661s0001.1.p	PXF43299.1	XP_005717908.1	Transcript_28093_m.30714	Cyanophora24704	Transcript_39261_m.41119	-	NP176883.5	XP020530997.1	XP024538262.1	XP024382549.1	XP001703559.1	XP022838280.1	XP_002679683.1	XP_011771277.1
	Geneset-4	-	XP_005703038.1	POR8868..scf208_2	Transcript_15083_m.17336	Transcript_10037_m.12832	Transcript_2368_m.4389	-	Transcript_9169_m.27132	Transcript_23404_m.22448	Transcript_29623_g.50244	Transcript_3616_m.4297	Transcript_4986_g.8295	Transcript_21558_m.40471	-	PXF48477.1	XP_005713093.1	Transcript_40508_m.44299	-	Transcript_33214_m.34777	-	NP179585.3	XP020528762.1	XP024525130.1	XP024358948.1	-	-	-	-
	Geneset-5	XP_005535602.1	XP_005705562.1	POR7792..scf236_6	Transcript_16911_m.19529	Transcript_1649_m.2088	-	Transcript_4487_m.6636	Transcript_16907_m.46789	-	-	Transcript_18675_m.25234	Transcript_11803_g.20689	-	Pum0505s0008.1.p	PXF41067.1	XP_005716227.1	Transcript_37423_m.40497	Cyanophora22379	Transcript_14549_m.15489	-	NP849397.1	XP020526986.1	XP002992174.1	XP024389751.1	XP001693856.1	XP003081472.1	XP_002682670.1	-
	Geneset-6	XP_005539087.1	XP_005704292.1	POR4656..scf209_3	Transcript_15001_m.17206	Transcript_9707_m.12396	-	Transcript_563_m.700	Transcript_13549_m.36640	Transcript_1879_m.1922	Transcript_32599_g.55725	Transcript_5035_m.6459	Transcript_4682_g.7880	-	Pum0654s0007.1.p	PXF49129.1	XP_005710461.1	Transcript_15468_m.16565	Cyanophora10806	Transcript_28646_m.29981	-	NP178157.2	XP006844401.1	XP024531591.1	XP024371728.1	XP001698064.1	XP022838356.1	XP_002679243.1	XP_011777867.1
	Geneset-7	XP_005539032.1	XP_005708648.1	POR9583..scf210_14	Transcript_17891_m.20553	Transcript_12584_m.16116	Transcript_4823_m.8841	Transcript_4808_m.7044	Transcript_17681_m.48361	Transcript_20675_m.20077	Transcript_9088_g.14776	Transcript_6600_m.8439	Transcript_25869_g.44808	Transcript_11287_m.20821	Pum0196s0015.1.p	PXF43439.1	XP_005716363.1	Transcript_12782_m.14050	Cyanophora14620	Transcript_3716_m.3567	Transcript_350_m.475	NP567521.1	XP011621509.1	XP002993341.2	XP024400072.1	XP001690619.1	XP022840668.1	-	-
	Geneset-8	XP_005536811.1	XP_005704772.1	POR1177..scf295_9	Transcript_20699_m.23454	Transcript_13063_m.16686	-	-	Transcript_35264_m.94918	Transcript_19600_m.19107	Transcript_1175_g.1927	Transcript_10364_m.13309	Transcript_15867_g.28448	Transcript_22896_m.42724	Pum0930s0006.1.p	PXF42307.1	XP_005719393.1	Transcript_25657_m.28042	Cyanophora10897	Transcript_45728_m.48150	-	NP197097.1	-	-	-	XP001698588.1	XP003080217.1	XP_002669449.1	XP_011778233.1
	Geneset-9	XP_005538850.1	XP_005708233.1	POR2787..scf208_2	Transcript_7487_m.8760	Transcript_13176_m.16823	Transcript_3041_m.5751	-	Transcript_21160_m.58759	Transcript_24928_m.24025	Transcript_34385_g.58829	Transcript_9852_m.12767	Transcript_25904_g.44886	Transcript_18126_m.33750	Pum0229s0037.1.p	PXF44807.1	XP_005711786.1	Transcript_41551_m.45270	Cyanophora24652	Transcript_33595_m.35133	-	NP181522.1	XP006827924.2	XP024531535.1	XP024394372.1	XP001697539.1	XP003083046.1	-	-
	Geneset-10	-	-	POR2982..scf236_6	-	Transcript_6278_m.7994	Transcript_3905_m.7377	-	Transcript_9762_m.28249	-	-	Transcript_7606_m.9736	-	-	Pum0187s0018.1.p	PXF49447.1	XP_005716333.1	Transcript_26003_m.28348	Cyanophora7875	Transcript_24243_m.25675	-	-	-	XP024535004.1	XP024382462.1	-	XP003079127.2	XP_002671313.1	XP_011777180.1
	Geneset-11	XP_005537714.1	XP_005709024.1	POR6723..scf209_3	Transcript_8870_m.10276	Transcript_8438_m.10849	Transcript_3711_m.7062	-	Transcript_9708_m.28163	Transcript_11950_m.11504	Transcript_22023_g.37557	Transcript_13197_m.17125	Transcript_5505_g.9125	Transcript_17543_m.32729	-	PXF45618.1	-	Transcript_18697_m.20225	Cyanophora22789	Transcript_162_m.187	-	NP001327449.1	XP006857870.1	XP024517467.1	XP024403156.1	XP001697428.1	XP022841114.1	XP_002681702.1	XP_011774368.1
	Geneset-12	-	XP_005709189.1	POR2407..scf209_3	-	Transcript_10824_m.13913	Transcript_3933_m.7418	-	Transcript_11847_m.33424	Transcript_7705_m.7621	Transcript_178_g.332	Transcript_10933_m.13911	Transcript_23261_g.39981	Transcript_1310_m.2555	-	PXF49961.1	-	Transcript_4608_m.5020	-	Transcript_24080_m.25510	-	NP566203.2	XP020531894.1	XP002987146.2	XP024399329.1	-	-	XP_002675605.1	-
	Geneset-13	XP_005536651.1	XP_005708806.1	POR5046..scf209_3	Transcript_19735_m.22282	Transcript_22_m.30	-	-	Transcript_16827_m.46650	Transcript_12894_m.12340	Transcript_49425_g.84478	-	Transcript_2247_g.4214	Transcript_11720_m.21666	Pum0057s0017.1.p	PXF40598.1	XP_005719269.1	Transcript_11379_m.12538	Cyanophora14463	Transcript_5324_m.5260	Transcript_2448_m.2731	NP191088.1	XP011624675.1	XP024518647.1	XP024373648.1	XP001695451.1	XP022841071.1	XP_002682293.1	XP_011774974.1
	Geneset-14	XP_005536277.1	-	POR2501..scf209_3	-	-	-	-	Transcript_16106_m.44994	-	-	Transcript_4263_m.5259	Transcript_28601_g.49760	Transcript_1240_m.2449	-	PXF43359.1	-	Transcript_47963_m.52084	Cyanophora22558	Transcript_22175_m.23753	-	NP191625.1	XP020520881.1	XP002982297.2	XP024377567.1	XP001695806.1	-	-	-
	Geneset-15	-	-	POR6899..scf295_1	Transcript_18455_m.21148	Transcript_2681_m.3354	-	Transcript_4462_m.6611	Transcript_6304_m.17985	Transcript_15413_m.15122	Transcript_22345_g.38121	Transcript_12141_m.15841	Transcript_15704_g.28043	Transcript_22332_m.41715	-	PXF44007.1	-	Transcript_16533_m.17595	-	Transcript_33403_m.34975	-	-	-	-	XP024378124.1	XP001695011.1	-	XP_002669105.1	XP_011779495.1
	Geneset-16	-	-	POR8599..scf246_12	Transcript_11043_m.12392	Transcript_12341_m.15860	Transcript_3921_m.7410	-	Transcript_40315_m.108547	Transcript_19400_m.18836	Transcript_43854_g.75059	Transcript_2440_m.2575	Transcript_29429_g.51258	Transcript_12116_m.22437	-	PXF44697.1	XP_005718204.1	Transcript_52039_m.56366	Cyanophora17839	Transcript_18612_m.19710	-	NP195062.1	XP006829720.1	XP002979679.1	XP024399822.1	XP001702357.1	-	XP_002673195.1	-
	Geneset-17	XP_005536006.1	XP_005707383.1	POR5842..scf261_15	Transcript_16656_m.19248	Transcript_8287_m.10657	-	-	Transcript_45231_m.118849	Transcript_1105_m.1167	Transcript_42093_g.72291	Transcript_17367_m.23097	Transcript_27636_g.48245	Transcript_1514_m.2924	Pum0052s0070.1.p	PXF45478.1	XP_005711985.1	Transcript_14320_m.15547	Cyanophora27664	Transcript_16197_m.17167	Transcript_2625_m.2926	NP172325.2	XP006842556.1	XP002978106.1	XP024363150.1	XP001696892.1	XP003078216.1	XP_002669198.1	-
	Geneset-18	XP_005539247.1	XP_005709158.1	POR0453..scf208_2	Transcript_16178_m.18710	Transcript_4513_m.5658	Transcript_2549_m.4735	-	Transcript_9361_m.27468	Transcript_18079_m.17491	Transcript_43670_g.74706	Transcript_10553_m.13536	Transcript_16412_g.29482	Transcript_17599_m.32839	-	PXF40064.1	XP_005716993.1	Transcript_11786_m.13048	Cyanophora30292	Transcript_18283_m.19327	-	NP564596.1	XP006853983.1	XP002986111.1	XP024381144.1	XP001697158.1	XP003083921.2	XP_002675850.1	XP_011772974.1
	Geneset-19	XP_005538873.1	-	POR0937..scf295_1	Transcript_13289_m.14997	Transcript_11282_m.14486	-	-	Transcript_10197_m.28911	Transcript_9861_m.9530	-	Transcript_10408_m.13362	Transcript_27365_g.47643	Transcript_23854_m.44250	-	PXF40596.1	XP_005719272.1	Transcript_8342_m.9093	-	Transcript_35971_m.37548	-	-	XP020520854.1	XP002963845.2	-	-	XP003080544.1	-	-
	Geneset-20	XP_005539541.1	XP_005708999.1	POR9689..scf209_3	-	Transcript_264_m.340	-	-	Transcript_9134_m.27074	Transcript_24347_m.23515	Transcript_115_g.197	Transcript_5758_m.7241	Transcript_12520_g.21911	Transcript_9306_m.17064	Pum0881s0003.1.p	PXF48172.1	XP_005714529.1	Transcript_29511_m.32388	Cyanophora14096	Transcript_35533_m.37109	-	NP850757.1	XP006848900.1	XP024524747.1	XP024372177.1	XP001700867.1	XP022839768.1	XP_002674586.1	-
	Geneset-21	XP_005538799.1	XP_005709245.1	POR6735..scf227_4	-	Transcript_2074_m.2600	Transcript_467_m.816	-	Transcript_11130_m.31277	Transcript_2381_m.2307	Transcript_15970_g.27787	-	Transcript_9254_g.15960	Transcript_5434_m.9869	Pum0196s0027.1.p	-	-	-	-	-	-	-	-	-	-	-	-	-	-
	Geneset-22	XP_005538045.1	XP_005706177.1	POR9055..scf295_1	Transcript_14146_m.15973	Transcript_2965_m.3719	-	Transcript_4731_m.6932	Transcript_9160_m.27124	Transcript_15463_m.15160	Transcript_35976_g.61290	Transcript_5331_m.6971	Transcript_12806_g.22468	Transcript_16094_m.30282	Pum0082s0075.1.p	PXF44073.1	XP_005718557.1	Transcript_48044_m.52154	Cyanophora22056	Transcript_21778_m.23264	Transcript_2627_m.2931	NP177802.2	XP011624623.1	XP024531770.1	XP024364506.1	XP001689786.1	XP022838935.1	XP_002674194.1	XP_011775060.1
	Geneset-23	XP_005535778.1	XP_005706688.1	POR8249..scf291_13	-	-	-	-	Transcript_38106_m.102512	-	Transcript_34833_g.59454	Transcript_18393_m.24726	-	-	-	-	-	Transcript_42263_m.45967	Cyanophora11278	Transcript_17399_m.18361	-	NP177956.1	XP006829366.1	XP002970547.1	XP024386482.1	-	XP022841327.1	XP_002674864.1	-
	Geneset-24	XP_005534791.1	XP_005703841.1	POR2380..scf208_2	Transcript_10000_m.11265	Transcript_8403_m.10804	-	-	Transcript_9682_m.28107	Transcript_5894_m.5515	Transcript_23478_g.40006	Transcript_15857_m.20335	Transcript_7968_g.13711	Transcript_24751_m.45615	Pum0280s0025.1.p	PXF47527.1	XP_005715420.1	Transcript_6014_m.6365	Cyanophora30123	Transcript_30351_m.31673	-	-	XP020523973.1	XP002971129.2	-	XP001700855.1	-	XP_002683294.1	-
	Geneset-25	-	-	POR3651..scf295_1	Transcript_3436_m.4002	Transcript_10481_m.13421	-	-	Transcript_28365_m.75727	Transcript_3940_m.3715	Transcript_38258_g.65442	Transcript_15695_m.20228	Transcript_1231_g.2518	Transcript_2051_m.3872	Pum0154s0002.1.p	PXF41340.1	-	-	-	-	-	-	-	-	-	-	-	-	-
	Geneset-26	-	-	POR4392..scf227_4	Transcript_20505_m.23266	Transcript_12188_m.15675	-	-	Transcript_28207_m.75373	Transcript_6916_m.6832	Transcript_37693_g.64470	Transcript_10911_m.13883	Transcript_18435_g.32151	Transcript_19264_m.35840	-	PXF50048.1	XP_005712082.1	Transcript_56281_m.60828	-	Transcript_36975_m.38633	-	NP001322083.1	-	XP024538738.1	-	-	-	-	-
	Geneset-27	-	-	POR8355..scf208_2	-	Transcript_7795_m.10058	-	-	Transcript_21307_m.59181	-	-	Transcript_9880_m.12789	Transcript_11881_g.20799	Transcript_10900_m.20012	-	PXF42921.1	XP_005718474.1	-	-	Transcript_10033_m.10598	-	-	-	-	-	-	-	XP_002671305.1	XP_011775181.1
	Geneset-28	XP_005537917.1	XP_005703784.1	POR4665..scf295_1	Transcript_14426_m.16420	Transcript_7401_m.9492	-	Transcript_1466_m.2053	Transcript_22009_m.60700	Transcript_9497_m.9222	-	Transcript_9723_m.12616	Transcript_29157_g.50820	Transcript_20601_m.38662	-	PXF42254.1	XP_005717950.1	Transcript_38664_m.41954	Cyanophora2800	Transcript_28287_m.29592	-	NP564300.1	XP006844461.1	XP002967112.1	XP024382391.1	XP001692343.1	XP003081970.1	-	-
	Geneset-29	-	-	POR0709..scf236_6	-	Transcript_4874_m.6068	Transcript_1515_m.2732	-	Transcript_3108_m.9853	-	-	-	Transcript_1454_g.2831	Transcript_15554_m.29412	-	-	-	-	-	-	-	-	-	XP024531667.1	XP024395735.1	XP001692722.1	XP003074277.1	-	-
	Geneset-30	-	-	POR5525..scf227_4	Transcript_13062_m.14804	Transcript_6699_m.8531	-	-	Transcript_19219_m.52145	Transcript_21996_m.21301	Transcript_10764_g.17934	Transcript_8111_m.10298	-	Transcript_13263_m.24704	Pum0491s0003.1.p	PXF48102.1	XP_005713331.1	Transcript_634_m.717	Cyanophora8431	Transcript_19509_m.20576	-	NP196928.1	XP006858420.1	XP002972918.1	XP024399703.1	XP001695408.1	-	XP_002679854.1	XP_011779701.1
	Geneset-31	XP_005535264.1	-	POR3570..scf295_1	Transcript_2881_m.3345	Transcript_5048_m.6303	Transcript_3918_m.7398	-	Transcript_4882_m.14160	Transcript_19376_m.18808	-	Transcript_9678_m.12567	-	-	-	PXF48535.1	XP_005718758.1	-	-	-	-	-	-	-	-	-	-	-	-
	Geneset-32	XP_005536039.1	XP_005702806.1	POR8126..scf208_2	Transcript_13606_m.15266	-	Transcript_1939_m.3504	-	Transcript_16644_m.46262	Transcript_4681_m.4282	Transcript_57212_g.98128	Transcript_8960_m.11396	Transcript_13627_g.24058	Transcript_25082_m.46015	-	PXF50126.1	XP_005718059.1	Transcript_37375_m.40435	Cyanophora6610	Transcript_45772_m.48204	-	-	XP011625754.1	XP024536917.1	XP024386757.1	XP001692153.1	XP022840300.1	XP_002681259.1	XP_011774855.1
	Geneset-33	XP_005538785.1	XP_005704603.1	POR6043..scf295_1	Transcript_2551_m.2960	Transcript_7179_m.9204	Transcript_1877_m.3393	Transcript_2185_m.3395	Transcript_9430_m.27604	Transcript_2913_m.2755	-	Transcript_14182_m.18573	-	-	-	PXF44845.1	XP_005712189.1	Transcript_32949_m.36319	-	Transcript_11055_m.11638	-	NP195861.2	XP011624520.2	XP024532567.1	XP024372620.1	-	-	XP_002678499.1	-
	Geneset-34	XP_005535546.1	XP_005709279.1	POR3916..scf209_3	-	Transcript_13577_m.17272	-	-	Transcript_15625_m.43228	Transcript_9273_m.9023	Transcript_47617_g.81184	Transcript_14961_m.19419	Transcript_9227_g.15887	Transcript_958_m.1835	-	PXF41868.1	XP_005715985.1	Transcript_13651_m.14872	Cyanophora7771	Transcript_39758_m.41648	Transcript_397_m.532	NP188748.1	XP006841255.1	XP024522021.1	XP024363025.1	XP001699382.1	XP003082851.2	-	-
	Geneset-35	XP_005534806.1	XP_005705118.1	POR3888..scf289_17	Transcript_10124_m.11380	Transcript_7304_m.9360	-	-	Transcript_896_m.1560	Transcript_2560_m.2477	Transcript_10479_g.17331	Transcript_12520_m.16267	Transcript_21534_g.36668	Transcript_19234_m.35770	Pum0537s0002.1.p	PXF44556.1	XP_005709870.1	Transcript_11321_m.12438	Cyanophora14497	Transcript_186_m.222	-	NP188300.1	XP006838023.1	XP002990540.1	XP024365917.1	XP001701635.1	XP022840770.1	XP_002678424.1	XP_011774954.1
	Geneset-36	-	XP_005705769.1	POR7475..scf209_3	-	Transcript_8486_m.10908	-	-	Transcript_35168_m.94614	Transcript_18093_m.17500	Transcript_41759_g.71737	Transcript_9413_m.12264	Transcript_258_g.604	Transcript_13211_m.24580	Pum0048s0042.1.p	PXF46337.1	XP_005715863.1	Transcript_43059_m.46868	-	Transcript_13850_m.14708	-	NP196717.3	XP006833394.1	XP024525990.1	XP024364130.1	XP001690163.1	XP003082510.2	XP_002682358.1	XP_011772619.1
	Geneset-37	XP_005538501.1	XP_005709033.1	POR4345..scf236_6	Transcript_7269_m.8577	Transcript_13775_m.17559	-	-	Transcript_15271_m.42268	Transcript_9696_m.9395	Transcript_17416_g.30031	-	Transcript_2428_g.4573	Transcript_15432_m.29181	Pum2318s0001.1.p	PXF44006.1	XP_005713153.1	Transcript_9556_m.10582	Cyanophora10062	Transcript_6352_m.6326	-	NP192115.1	XP020529896.1	XP024527475.1	XP024389015.1	XP001698548.1	XP022840740.1	XP_002669302.1	XP_011780954.1
	Geneset-38	XP_005538091.1	XP_005709306.1	POR2224..scf295_1	Transcript_12603_m.14177	Transcript_10335_m.13227	-	-	Transcript_12504_m.34335	Transcript_21540_m.20946	-	Transcript_18160_m.24267	Transcript_14177_g.25091	Transcript_2043_m.3859	-	PXF40946.1	-	-	Cyanophora22866	-	-	NP564630.1	XP011629384.1	XP024525907.1	XP024371846.1	XP001692964.1	-	-	-
	Geneset-39	-	-	POR4749..scf295_1	Transcript_7623_m.8854	Transcript_8342_m.10727	-	-	-	Transcript_21678_m.21058	Transcript_7448_g.12379	Transcript_17710_m.23555	-	-	-	-	XP_005710224.1	-	-	-	-	-	-	XP024521283.1	XP024371947.1	-	XP003078489.2	-	XP_011773636.1
	Geneset-40	XP_005534879.1	XP_005705325.1	POR7280..scf236_6	Transcript_8792_m.10208	Transcript_12528_m.16061	-	Transcript_4889_m.7139	Transcript_9208_m.27205	Transcript_20105_m.19548	Transcript_36852_g.62831	Transcript_11210_m.14242	Transcript_15361_g.27310	Transcript_23132_m.43078	-	PXF47471.1	XP_005718189.1	-	-	-	-	-	-	-	-	-	-	-	-
	Geneset-41	-	XP_005703817.1	POR1306..scf208_2	Transcript_745_m.828	Transcript_3814_m.4784	Transcript_2623_m.4878	Transcript_2_m.4	-	-	-	-	Transcript_18673_g.32492	Transcript_14727_m.27719	-	PXF43136.1	XP_005710118.1	Transcript_55660_m.60125	Cyanophora8790	Transcript_37184_m.38880	-	-	XP011624246.1	XP024518540.1	-	XP001696571.1	-	XP_002676348.1	-
	Geneset-42	XP_005537513.1	XP_005706225.1	POR5339..scf295_1	Transcript_10898_m.12232	Transcript_10034_m.12822	-	-	Transcript_29875_m.78006	Transcript_4194_m.3961	Transcript_20217_g.34618	Transcript_11664_m.15195	Transcript_11705_g.20546	Transcript_198_m.313	Pum0445s0009.1.p	PXF43673.1	XP_005716289.1	Transcript_43022_m.46830	Cyanophora27053	Transcript_37505_m.39245	-	NP001332583.1	XP006844883.1	XP024535220.1	XP024396858.1	XP001702613.1	XP022839102.1	XP_002683363.1	XP_011778204.1
	Geneset-43	-	XP_005707796.1	POR2215..scf208_2	Transcript_15942_m.18462	Transcript_4386_m.5518	Transcript_2831_m.5331	-	Transcript_35911_m.97346	Transcript_1215_m.1264	Transcript_30040_g.51093	Transcript_17987_m.23937	Transcript_1670_g.3189	Transcript_13819_m.25856	Pum0053s0043.1.p	PXF48071.1	XP_005716866.1	-	-	-	-	-	-	-	-	-	-	-	-
	Geneset-44	XP_005539377.1	XP_005709392.1	POR8621..scf295_1	-	Transcript_13271_m.16925	-	-	Transcript_5855_m.16544	Transcript_22526_m.21689	Transcript_25975_g.44003	Transcript_18642_m.25162	Transcript_806_g.1729	Transcript_16841_m.31706	Pum0225s0013.1.p	PXF49805.1	-	-	Cyanophora26710	-	-	-	-	-	-	-	-	-	-
	Geneset-45	XP_005538004.1	XP_005706844.1	POR1886..scf209_3	Transcript_10577_m.11933	Transcript_3605_m.4517	-	-	Transcript_2475_m.7345	Transcript_12970_m.12407	Transcript_36709_g.62572	Transcript_4497_m.5672	Transcript_21396_g.36348	-	Pum0152s0041.1.p	PXF44115.1	XP_005718430.1	Transcript_16227_m.17233	Cyanophora7493	Transcript_22153_m.23719	-	NP566441.1	XP020531562.1	XP002962048.2	XP024396816.1	XP001703450.1	XP022841040.1	XP_002677840.1	XP_011773841.1
	Geneset-46	XP_005536346.1	XP_005704316.1	POR2581..scf295_1	Transcript_2250_m.2721	Transcript_7527_m.9671	Transcript_2613_m.4852	Transcript_3096_m.4622	Transcript_6031_m.17099	Transcript_21066_m.20499	Transcript_5564_g.9571	Transcript_2929_m.3419	Transcript_4843_g.8141	Transcript_5942_m.10832	Pum1573s0001.1.p	PXF49530.1	XP_005713971.1	Transcript_46591_m.50730	Cyanophora8436	Transcript_24929_m.26516	-	NP179997.1	XP006857233.2	XP002962141.2	XP024402104.1	XP001700276.1	XP022838980.1	XP_002681989.1	XP_011775606.1
	Geneset-47	XP_005537646.1	XP_005704181.1	POR8891..scf227_4	Transcript_3125_m.3552	Transcript_1099_m.1477	Transcript_3563_m.6820	-	Transcript_11660_m.32705	Transcript_22485_m.21644	Transcript_33611_g.57614	Transcript_12130_m.15826	Transcript_27205_g.47359	Transcript_14241_m.26775	Pum1790s0001.1.p	PXF50002.1	-	-	-	-	-	NP197265.1	XP006854238.2	XP002960052.1	XP024358302.1	XP001701487.1	XP003078079.1	-	-
	Geneset-48	XP_005536292.1	XP_005703232.1	POR4714..scf246_12	Transcript_9328_m.10743	Transcript_256_m.328	-	Transcript_4403_m.6550	Transcript_24815_m.66765	Transcript_15647_m.15314	Transcript_23177_g.39472	Transcript_596_m.738	Transcript_21205_g.36062	Transcript_19874_m.37118	Pum0159s0019.1.p	-	XP_005711935.1	Transcript_31816_m.35117	-	-	-	NP171957.2	XP011628108.1	XP002965236.1	XP024399519.1	XP001701450.1	XP003080630.1	XP_002674998.1	-
	Geneset-49	XP_005535354.1	-	POR7682..scf208_2	Transcript_17964_m.20623	Transcript_6021_m.7645	Transcript_1222_m.2325	-	Transcript_17721_m.48436	Transcript_9076_m.8815	Transcript_46293_g.79177	Transcript_16505_m.21603	Transcript_8613_g.14749	Transcript_537_m.905	-	-	-	-	-	-	-	NP566156.2	XP006848354.2	XP002971931.1	XP024368475.1	XP001689470.1	XP003080849.1	-	-
	Geneset-50	XP_005535520.1	XP_005704506.1	POR1406..scf295_1	-	Transcript_11234_m.14417	-	-	Transcript_11529_m.32340	Transcript_10992_m.10519	Transcript_5743_g.9894	Transcript_9164_m.11803	Transcript_10541_g.18258	Transcript_2181_m.4108	Pum0383s0009.1.p	PXF41547.1	XP_005710157.1	Transcript_25142_m.27523	Cyanophora29788	Transcript_45105_m.47448	Transcript_1202_m.1417	NP195627.2	XP020518932.1	XP024538779.1	XP024359822.1	XP001700624.1	XP003074551.2	XP_002680762.1	XP_011778133.1
	Geneset-51	XP_005538763.1	XP_005708050.1	POR3581..scf295_1	Transcript_9423_m.10805	Transcript_6958_m.8885	Transcript_1998_m.3634	-	Transcript_41292_m.110328	Transcript_22224_m.21501	Transcript_50519_g.86573	Transcript_17384_m.23113	Transcript_10753_g.18704	Transcript_23444_m.43621	Pum0231s0019.1.p	PXF44393.1	XP_005711911.1	Transcript_27409_m.29969	Cyanophora10735	-	-	NP199012.2	XP006849195.1	XP002991796.2	XP024400862.1	XP001702449.1	XP003081573.1	XP_002673494.1	XP_011780585.1
	Geneset-52	XP_005536086.1	XP_005707077.1	POR6969..scf246_12	Transcript_20205_m.22923	Transcript_4247_m.5338	Transcript_4221_m.7948	-	Transcript_11604_m.32558	Transcript_2352_m.2288	Transcript_55590_g.95186	Transcript_17223_m.22929	Transcript_6228_g.10388	Transcript_8094_m.14738	Pum0023s0054.1.p	PXF40500.1	XP_005709895.1	Transcript_8742_m.9598	Cyanophora13188	Transcript_7532_m.7687	-	NP191174.1	XP006845805.1	XP024530138.1	XP024366445.1	XP001703102.1	XP022840763.1	XP_002680039.1	XP_011778182.1
	Geneset-53	XP_005538664.1	XP_005704122.1	POR7312..scf249_10	-	Transcript_476_m.603	Transcript_3611_m.6902	Transcript_1581_m.2282	Transcript_41854_m.111217	Transcript_2602_m.2506	Transcript_17791_g.30656	-	Transcript_2278_g.4269	Transcript_22411_m.41850	Pum0031s0079.1.p	PXF43863.1	XP_005717623.1	Transcript_21984_m.23992	Cyanophora8600	Transcript_24982_m.26572	-	NP189298.1	XP006851474.1	XP024525323.1	XP024356695.1	XP001695930.1	XP003078700.1	XP_002668339.1	XP_011776694.1
	Geneset-54	XP_005537293.1	-	POR6375..scf244_11	Transcript_15646_m.18138	-	-	-	-	-	Transcript_12960_g.22430	Transcript_6347_m.7993	-	-	Pum0022s0084.1.p	-	XP_005711173.1	-	-	-	-	NP565135.1	XP011626758.2	XP024532355.1	XP024359411.1	XP001698247.1	XP022841405.1	-	-
	Geneset-55	XP_005536303.1	XP_005704249.1	POR0014..scf295_1	-	Transcript_11271_m.14471	-	-	Transcript_42490_m.112493	Transcript_11040_m.10575	-	-	Transcript_24132_g.41565	Transcript_19670_m.36719	-	-	-	Transcript_33974_m.37339	Cyanophora25347	Transcript_39996_m.41907	-	NP850500.1	-	XP002989900.2	-	-	XP022839050.1	XP_002673612.1	-
	Geneset-56	XP_005535513.1	XP_005702814.1	POR0796..scf271_22	Transcript_505_m.594	Transcript_11130_m.14292	-	-	Transcript_34664_m.92518	Transcript_20142_m.19579	Transcript_10120_g.16760	Transcript_14167_m.18555	Transcript_7804_g.13296	Transcript_2568_m.4785	Pum0023s0050.1.p	PXF43051.1	-	Transcript_30867_m.34022	Cyanophora20226	Transcript_17009_m.18059	-	NP568900.1	XP006850441.1	XP002977511.1	XP024389596.1	XP001700238.1	XP003082270.1	-	XP_011779996.1
	Geneset-57	XP_005534918.1	XP_005703748.1	POR8949..scf227_4	Transcript_4090_m.4960	Transcript_192_m.236	Transcript_4071_m.7683	-	Transcript_42456_m.112405	Transcript_15552_m.15229	Transcript_39915_g.68228	Transcript_4305_m.5366	Transcript_406_g.926	Transcript_16758_m.31567	-	PXF41977.1	XP_005711445.1	Transcript_24616_m.26950	Cyanophora4724	Transcript_3625_m.3483	-	NP565356.1	XP020525130.1	XP024542801.1	XP024375637.1	XP001697018.1	XP022839393.1	-	-
	Geneset-58	XP_005539560.1	XP_005708234.1	POR8493..scf295_1	Transcript_22060_m.25013	Transcript_4370_m.5493	-	-	Transcript_32523_m.86440	Transcript_20265_m.19699	Transcript_35393_g.60336	Transcript_6247_m.7833	-	-	Pum0408s0001.1.p	-	-	Transcript_16269_m.17300	-	Transcript_9151_m.9671	-	NP568962.1	XP006840663.1	XP002967371.2	XP024385482.1	-	-	-	XP_011779293.1
	Geneset-59	XP_005536033.1	-	POR1168..scf208_2	Transcript_22506_m.25533	Transcript_2330_m.2895	Transcript_2835_m.5340	Transcript_4766_m.6983	Transcript_1988_m.5370	Transcript_33_m.18	Transcript_32267_g.55191	Transcript_16873_m.22408	Transcript_9905_g.17229	Transcript_22886_m.42716	-	PXF41325.1	-	-	-	-	-	NP973635.2	XP020525983.1	XP024530763.1	XP024368231.1	XP001702128.1	XP003082386.1	-	-
	Geneset-60	XP_005535222.1	XP_005708422.1	POR2129..scf236_6	Transcript_4753_m.5808	Transcript_6271_m.7990	-	-	Transcript_14025_m.38092	Transcript_5978_m.5609	Transcript_34325_g.58746	Transcript_3475_m.4075	Transcript_7405_g.12491	Transcript_16067_m.30224	Pum0176s0021.1.p	PXF41529.1	XP_005712939.1	-	Cyanophora14958	Transcript_3454_m.3307	-	NP001319633.1	XP006833309.1	XP002991039.2	XP024361694.1	XP001692428.1	-	-	-
	Geneset-61	-	-	POR7741..scf243_20	-	-	Transcript_2101_m.3882	Transcript_3917_m.5958	Transcript_11988_m.33826	-	-	Transcript_14253_m.18653	Transcript_11953_g.20894	Transcript_13297_m.24762	-	-	-	-	-	Transcript_28645_m.29979	-	NP001323133.1	XP020525649.1	XP024539497.1	-	-	-	-	-
	Geneset-62	XP_005537136.1	XP_005707985.1	POR9157..scf236_6	Transcript_4943_m.6004	Transcript_9498_m.12161	-	-	Transcript_4731_m.13665	Transcript_9320_m.9063	Transcript_31004_g.53025	Transcript_10909_m.13870	Transcript_8301_g.14278	Transcript_10025_m.18329	Pum0033s0026.1.p	PXF47377.1	XP_005715829.1	Transcript_866_m.966	Cyanophora22727	Transcript_13564_m.14375	Transcript_1259_m.1483	NP563821.2	XP011622964.2	XP024538249.1	XP024396789.1	XP001700902.1	XP003083272.1	XP_002671125.1	-
	Geneset-63	XP_005537306.1	XP_005705434.1	POR7194..scf227_4	Transcript_17762_m.20378	Transcript_2068_m.2590	-	Transcript_1078_m.1389	Transcript_28946_m.76621	Transcript_13501_m.12964	Transcript_36364_g.61894	Transcript_5014_m.6414	-	-	Pum0082s0052.1.p	PXF40764.1	XP_005716610.1	Transcript_12790_m.14062	Cyanophora22886	Transcript_42965_m.44998	-	NP173816.2	XP006836706.2	XP024530295.1	XP024369746.1	XP001702764.1	XP003082785.1	XP_002673497.1	-
	Geneset-64	XP_005537798.1	XP_005706258.1	POR3066..scf208_2	Transcript_15123_m.17396	Transcript_12022_m.15464	-	Transcript_3861_m.5882	Transcript_925_m.1615	Transcript_20967_m.20397	Transcript_29559_g.50160	Transcript_5090_m.6559	Transcript_27339_g.47606	Transcript_15742_m.29735	Pum0074s0021.1.p	PXF47509.1	XP_005718574.1	Transcript_20387_m.22091	Cyanophora18221	Transcript_40863_m.42770	-	NP201235.4	XP020528641.1	XP002971073.2	XP024369018.1	XP001689850.1	XP003080729.1	-	-
	Geneset-65	-	XP_005708308.1	POR1313..scf227_4	Transcript_9670_m.11010	Transcript_13779_m.17562	Transcript_3639_m.6966	-	Transcript_38450_m.102895	Transcript_2054_m.2048	-	Transcript_7860_m.9967	Transcript_11560_g.20269	Transcript_16778_m.31610	-	PXF44137.1	-	Transcript_46061_m.50121	-	Transcript_9749_m.10287	Transcript_1358_m.1605	-	-	-	-	-	-	-	-
	Geneset-66	XP_005534800.1	-	POR0986..scf222_8	Transcript_5624_m.6623	Transcript_2561_m.3194	Transcript_207_m.335	-	Transcript_44018_m.116405	-	-	-	-	-	-	PXF48940.1	-	-	-	-	-	NP197960.1	XP006853670.2	XP024519662.1	XP024384363.1	-	-	XP_002671535.1	XP_011779761.1
	Geneset-67	XP_005535652.1	XP_005708621.1	POR7532..scf229_5	Transcript_3247_m.3745	Transcript_325_m.418	-	-	Transcript_15406_m.42637	Transcript_24940_m.24041	Transcript_21649_g.36916	Transcript_7432_m.9564	Transcript_1380_g.2724	Transcript_13775_m.25767	Pum0178s0027.1.p	PXF46134.1	XP_005718199.1	Transcript_53341_m.57682	Cyanophora13572	Transcript_19205_m.20250	-	NP192188.2	XP006859139.1	XP002990985.2	XP024399648.1	-	XP022838619.1	XP_002676734.1	XP_011776699.1
	Geneset-68	XP_005538744.1	XP_005705353.1	POR6617..scf295_1	Transcript_690_m.771	Transcript_8504_m.10937	-	-	Transcript_19183_m.52072	-	-	Transcript_2996_m.3576	-	-	Pum0408s0002.1.p	PXF44407.1	XP_005711929.1	Transcript_41356_m.45105	Cyanophora12844	Transcript_12600_m.13180	Transcript_938_m.1030	NP680157.1	XP020524506.1	-	XP024374745.1	-	XP022838240.1	-	-
	Geneset-69	XP_005535736.1	XP_005707067.1	POR9489..scf222_8	Transcript_13585_m.15250	Transcript_10144_m.12966	-	Transcript_1207_m.1613	Transcript_38855_m.104198	-	Transcript_57625_g.98859	Transcript_12577_m.16314	Transcript_267_g.625	Transcript_16350_m.30745	-	PXF50142.1	-	Transcript_30558_m.33616	Cyanophora16477	Transcript_32863_m.34427	-	NP180818.2	XP020519572.1	XP024542601.1	XP024387978.1	-	XP003074324.2	XP_002671364.1	-
	Geneset-70	-	XP_005703355.1	POR2810..scf295_1	-	-	-	Transcript_2826_m.4270	Transcript_45731_m.120582	Transcript_4908_m.4537	-	Transcript_3626_m.4315	-	-	-	PXF41780.1	XP_005716137.1	Transcript_1269_m.1453	-	Transcript_11727_m.12247	-	-	-	-	XP024403353.1	XP001698836.1	XP003074061.1	XP_002679265.1	-
	Geneset-71	XP_005539047.1	XP_005708193.1	POR6173..scf295_1	-	Transcript_5050_m.6306	Transcript_3918_m.7397	-	-	-	-	-	Transcript_21855_g.37326	Transcript_5194_m.9336	Pum0082s0081.1.p	PXF49193.1	XP_005711877.1	Transcript_25843_m.28185	Cyanophora21052	Transcript_17629_m.18595	-	NP001327589.1	XP006847439.3	XP024526195.1	XP024373159.1	XP001693820.1	-	-	XP_011776368.1
	Geneset-72	XP_005537817.1	XP_005705528.1	POR9581..scf227_4	-	Transcript_12514_m.16047	Transcript_1234_m.2337	-	Transcript_26536_m.70350	Transcript_18343_m.17836	-	Transcript_4301_m.5364	Transcript_28506_g.49558	-	Pum0082s0082.1.p	PXF48636.1	XP_005711106.1	Transcript_41466_m.45189	Cyanophora14142	Transcript_16095_m.17080	-	NP566254.1	XP011621928.2	XP024540049.1	XP024391263.1	XP001702919.1	XP003082720.2	XP_002680872.1	-
	Geneset-73	-	-	POR9300..scf270_19	Transcript_4461_m.5409	Transcript_9524_m.12190	-	Transcript_336_m.412	Transcript_43660_m.115734	Transcript_3175_m.2993	Transcript_25747_g.43550	Transcript_3046_m.3635	Transcript_22983_g.39538	Transcript_6141_m.11191	Pum0027s0004.1.p	PXF48254.1	-	-	Cyanophora11878	-	-	NP194915.2	XP006827673.1	-	-	XP001698575.1	-	XP_002680507.1	-
	Geneset-74	-	-	POR6911..scf295_1	Transcript_288_m.337	-	Transcript_2157_m.3983	-	Transcript_18817_m.51184	Transcript_19431_m.18880	Transcript_12559_g.21564	Transcript_5125_m.6600	Transcript_12508_g.21892	Transcript_7514_m.13690	Pum0197s0017.1.p	PXF40083.1	XP_005710612.1	Transcript_32652_m.35971	Cyanophora22121	Transcript_6699_m.6708	-	NP187297.1	-	-	XP024400771.1	-	XP003074750.1	-	-
	Geneset-75	XP_005539229.1	-	POR1120..scf295_1	Transcript_8082_m.9459	Transcript_9239_m.11809	-	-	Transcript_4465_m.12950	Transcript_24369_m.23539	Transcript_26840_g.45516	-	Transcript_15346_g.27290	Transcript_13586_m.25391	-	-	-	-	Cyanophora1356	-	-	-	-	-	-	-	-	-	-
	Geneset-76	XP_005538183.1	XP_005704250.1	POR3635..scf251_18	-	Transcript_246_m.318	-	-	Transcript_9905_m.28329	Transcript_19813_m.19319	Transcript_41496_g.71288	-	Transcript_23888_g.41120	Transcript_3614_m.6524	Pum0172s0005.2.p	PXF43708.1	XP_005716697.1	Transcript_23094_m.25244	Cyanophora18841	Transcript_33410_m.34980	-	NP001321161.1	XP020521549.1	XP024531803.1	XP024402821.1	XP001694511.1	XP003083573.1	XP_002676490.1	XP_011772276.1
	Geneset-77	XP_005536056.1	XP_005707183.1	POR8352..scf297_16	Transcript_13452_m.15135	Transcript_3853_m.4823	Transcript_972_m.1849	-	Transcript_8537_m.25699	Transcript_16414_m.15853	-	Transcript_13256_m.17226	Transcript_23466_g.40321	Transcript_10270_m.18749	Pum0229s0012.1.p	PXF48245.1	-	Transcript_5135_m.5483	-	Transcript_25575_m.27181	-	NP564055.1	XP011623281.1	XP024519529.1	XP024378637.1	-	XP003080268.2	-	XP_011775066.1
	Geneset-78	XP_005535754.1	XP_005702811.1	POR0938..scf209_3	Transcript_21625_m.24475	Transcript_6912_m.8825	-	Transcript_1233_m.1654	Transcript_15197_m.42175	Transcript_21294_m.20699	Transcript_26395_g.44700	Transcript_16676_m.22007	Transcript_16122_g.28850	Transcript_15330_m.29006	Pum0076s0048.1.p	PXF48259.1	XP_005718731.1	Transcript_17231_m.18519	Cyanophora31036	Transcript_40993_m.42926	-	-	-	-	-	-	-	XP_002670738.1	-
	Geneset-79	XP_005537914.1	XP_005702860.1	POR1830..scf227_4	Transcript_9222_m.10629	Transcript_7426_m.9531	-	Transcript_4148_m.6272	Transcript_1192_m.2420	Transcript_20422_m.19841	-	-	Transcript_9307_g.16089	Transcript_15492_m.29292	-	-	-	Transcript_45486_m.49604	Cyanophora6138	Transcript_41398_m.43326	-	NP196875.1	XP020519737.1	XP024531027.1	XP024395495.1	XP001690775.1	XP022838556.1	XP_002680047.1	XP_011778020.1
	Geneset-80	-	XP_005707214.1	POR5572..scf295_1	Transcript_8332_m.9786	Transcript_7379_m.9464	Transcript_1892_m.3430	Transcript_283_m.332	Transcript_34243_m.90862	Transcript_14037_m.13593	Transcript_56953_g.97720	Transcript_12588_m.16328	Transcript_22649_g.38896	Transcript_4253_m.7605	Pum0322s0011.1.p	PXF49481.1	XP_005716338.1	Transcript_26875_m.29310	Cyanophora13228	Transcript_19373_m.20452	-	NP001030954.1	XP020518963.1	XP024525262.1	XP024383561.1	XP001703433.1	XP022838489.1	XP_002673635.1	-
	Geneset-81	XP_005537548.1	XP_005708378.1	POR6904..scf295_1	-	-	-	-	Transcript_609_m.835	-	Transcript_6796_g.11425	Transcript_12846_m.16664	-	-	-	PXF40091.1	XP_005717324.1	Transcript_48772_m.52961	Cyanophora28898	Transcript_24434_m.25907	-	NP177871.1	XP020530645.1	XP024517830.1	XP024392208.1	XP001696875.1	XP003074798.1	XP_002683633.1	XP_011776938.1
	Geneset-82	XP_005536841.1	XP_005707713.1	POR3215..scf208_2	Transcript_3335_m.3864	Transcript_4782_m.5970	-	-	Transcript_9988_m.28473	Transcript_821_m.846	Transcript_22079_g.37638	Transcript_15137_m.19671	Transcript_12581_g.22057	Transcript_9423_m.17243	Pum0058s0009.1.p	PXF45610.1	-	Transcript_1551_m.1811	Cyanophora31131	Transcript_8785_m.9321	-	NP187648.1	XP006848892.1	XP002987859.1	XP024373491.1	XP001693544.1	XP003078065.1	XP_002682740.1	XP_011779989.1
	Geneset-83	-	-	POR2574..scf295_1	-	Transcript_1282_m.1677	-	Transcript_4843_m.7093	-	Transcript_15741_m.15390	Transcript_2330_g.3829	-	-	-	-	PXF49540.1	-	Transcript_3923_m.4439	Cyanophora11187	Transcript_18785_m.19892	-	NP195697.3	-	-	XP024381825.1	-	-	-	-
	Geneset-84	XP_005535503.1	XP_005704483.1	POR2770..scf244_11	Transcript_14281_m.16169	Transcript_8491_m.10914	Transcript_1601_m.2874	-	Transcript_3186_m.9982	Transcript_1233_m.1274	Transcript_3096_g.5119	Transcript_11057_m.14046	Transcript_392_g.880	Transcript_1827_m.3461	Pum0404s0004.1.p	PXF45132.1	XP_005710742.1	Transcript_44414_m.48421	Cyanophora12994	Transcript_395_m.377	-	NP176393.1	XP020532317.1	XP024542815.1	XP024377415.1	XP001693686.1	XP022838728.1	XP_002679131.1	XP_011772604.1
	Geneset-85	-	XP_005708522.1	POR8946..scf222_8	Transcript_2237_m.2707	Transcript_4181_m.5267	-	-	Transcript_8011_m.23921	Transcript_8209_m.8115	-	Transcript_11763_m.15332	Transcript_7987_g.13738	Transcript_375_m.610	-	PXF42925.1	XP_005716412.1	Transcript_37556_m.40634	-	Transcript_7330_m.7456	-	NP187583.2	XP020526932.1	XP024530176.1	XP024386499.1	XP001697776.1	XP022838487.1	XP_002683168.1	XP_011780688.1
	Geneset-86	XP_005535398.1	XP_005709020.1	POR9790..scf209_3	Transcript_8405_m.9869	Transcript_11351_m.14579	-	-	Transcript_32328_m.85879	Transcript_21384_m.20811	Transcript_1211_g.1990	Transcript_822_m.1101	Transcript_15130_g.26937	Transcript_6895_m.12349	Pum0032s0079.1.p	PXF49667.1	XP_005712455.1	Transcript_28072_m.30675	Cyanophora9973	Transcript_34128_m.35676	Transcript_1658_m.1983	NP567466.1	XP006850841.1	XP024526593.1	XP024371886.1	XP001696404.1	-	-	-
	Geneset-87	XP_005536324.1	XP_005704670.1	POR3867..scf208_2	Transcript_6005_m.7119	Transcript_13193_m.16837	Transcript_575_m.1000	-	Transcript_35112_m.94374	Transcript_23712_m.22778	Transcript_24430_g.41415	Transcript_17364_m.23093	Transcript_5668_g.9414	Transcript_17468_m.32622	Pum0183s0026.1.p	PXF44144.1	-	Transcript_31743_m.35055	Cyanophora19252	-	-	-	-	-	-	XP001692151.1	XP003083274.1	XP_002680926.1	-
	Geneset-88	XP_005536078.1	XP_005705241.1	POR8978..scf295_1	-	-	-	-	Transcript_36481_m.98914	Transcript_5145_m.4707	-	Transcript_17415_m.23155	Transcript_20988_g.35731	Transcript_6433_m.11677	Pum0098s0022.1.p	PXF46698.1	-	Transcript_6020_m.6376	Cyanophora4542	Transcript_26999_m.28465	-	NP565286.1	XP006836933.1	XP002960618.2	XP024397365.1	XP001698942.1	XP022839481.1	-	-
	Geneset-89	XP_005536667.1	XP_005705384.1	POR0939..scf227_4	Transcript_21297_m.24061	Transcript_1732_m.2182	Transcript_1021_m.1996	-	Transcript_4599_m.13279	Transcript_6391_m.6028	Transcript_42331_g.72748	Transcript_4914_m.6279	Transcript_5645_g.9364	Transcript_1149_m.2268	Pum0071s0044.1.p	PXF39892.1	XP_005715394.1	Transcript_11571_m.12800	Cyanophora26656	Transcript_24553_m.26057	Transcript_1693_m.2017	NP199115.1	XP006840844.1	XP024514967.1	XP024390115.1	XP001691678.1	XP022838530.1	XP_002676319.1	XP_011777617.1
	Geneset-90	XP_005536286.1	XP_005707811.1	POR6538..scf295_1	Transcript_16578_m.19156	Transcript_11405_m.14668	-	Transcript_941_m.1191	Transcript_29275_m.77229	Transcript_13162_m.12597	Transcript_39822_g.68069	-	Transcript_14997_g.26630	Transcript_13488_m.25145	Pum1862s0001.1.p	-	XP_005711447.1	-	-	-	-	-	-	-	-	-	-	-	-
	Geneset-91	-	XP_005706186.1	POR7346..scf222_8	Transcript_10748_m.12080	Transcript_12684_m.16209	Transcript_1423_m.2595	-	-	-	-	Transcript_16895_m.22454	Transcript_6625_g.11044	-	Pum0229s0028.1.p	PXF42441.1	XP_005710467.1	-	Cyanophora18451	-	-	-	-	-	-	-	XP003083014.1	-	-
	Geneset-92	-	-	POR1657..scf295_1	Transcript_3111_m.3535	Transcript_3717_m.4658	-	-	Transcript_2413_m.6998	Transcript_10354_m.9961	-	Transcript_8039_m.10205	Transcript_23972_g.41212	-	Pum0406s0012.1.p	PXF42566.1	XP_005714184.1	Transcript_38757_m.42102	Cyanophora15686	Transcript_23797_m.25223	-	NP172019.3	-	XP002979246.2	-	-	-	-	-
	Geneset-93	XP_005536743.1	XP_005708275.1	POR8064..scf295_9	Transcript_20990_m.23744	Transcript_9575_m.12232	-	-	-	-	Transcript_31458_g.53919	Transcript_6786_m.8775	Transcript_25153_g.43617	-	Pum0313s0030.1.p	PXF43145.1	-	Transcript_40972_m.44808	Cyanophora12687	Transcript_36507_m.38126	-	NP171820.1	XP011622142.1	XP024542705.1	XP024403456.1	XP001698049.1	XP003080500.2	XP_002671376.1	-
	Geneset-94	-	-	POR8353..scf209_3	Transcript_12751_m.14382	Transcript_4962_m.6176	-	-	Transcript_37304_m.100906	Transcript_12110_m.11671	-	Transcript_14265_m.18683	Transcript_324_g.745	Transcript_9710_m.17754	-	-	-	Transcript_21800_m.23786	-	Transcript_17777_m.18764	-	NP201182.1	XP020532007.1	XP024534593.1	-	XP001700775.1	-	-	-
	Geneset-95	XP_005536120.1	XP_005706811.1	POR3106..scf227_4	Transcript_984_m.1071	Transcript_838_m.1142	Transcript_93_m.148	-	Transcript_42650_m.112927	Transcript_18170_m.17603	Transcript_18410_g.31712	Transcript_10004_m.12909	Transcript_25646_g.44384	Transcript_20597_m.38647	Pum1188s0003.1.p	PXF50127.1	XP_005715877.1	Transcript_714_m.785	Cyanophora14518	Transcript_28524_m.29861	-	NP178124.2	XP006856503.1	XP024534292.1	XP024383173.1	XP001689471.1	XP022839881.1	XP_002682558.1	XP_011776850.1
	Geneset-96	XP_005535910.1	XP_005704003.1	POR8692..scf295_1	Transcript_11190_m.12541	Transcript_103_m.128	-	-	Transcript_21868_m.60501	Transcript_6036_m.5655	Transcript_6127_g.10420	Transcript_3925_m.4761	Transcript_22704_g.39046	Transcript_20533_m.38521	Pum0933s0001.1.p	PXF47882.1	XP_005718697.1	Transcript_9677_m.10672	Cyanophora14860	Transcript_32319_m.33696	-	NP196512.1	XP006849877.1	XP002972550.1	XP024371221.1	XP001696084.1	XP022840131.1	XP_002676582.1	XP_011774582.1
	Geneset-97	-	-	POR4019..scf297_16	Transcript_2129_m.2577	Transcript_13004_m.16604	-	-	-	-	Transcript_23688_g.40323	Transcript_15512_m.20070	-	-	Pum0219s0018.1.p	-	-	Transcript_11802_m.13070	Cyanophora31828	Transcript_6039_m.5946	-	-	-	-	-	XP001702378.1	-	-	-
	Geneset-98	-	-	POR6366..scf295_1	Transcript_714_m.792	Transcript_6501_m.8297	-	-	Transcript_20603_m.56679	Transcript_1739_m.1798	Transcript_17768_g.30615	Transcript_13247_m.17215	Transcript_24061_g.41394	Transcript_13954_m.26165	Pum0144s0010.1.p	PXF47369.1	-	-	-	-	-	NP198594.1	XP011625247.1	-	-	-	-	-	XP_011780593.1
	Geneset-99	XP_005534934.1	XP_005706457.1	POR2111..scf229_5	Transcript_2753_m.3209	Transcript_3041_m.3843	-	Transcript_4164_m.6289	Transcript_43165_m.114612	Transcript_12093_m.11654	Transcript_5759_g.9933	Transcript_4506_m.5689	Transcript_10756_g.18706	Transcript_23844_m.44234	Pum0070s0048.1.p	PXF41279.1	XP_005712274.1	-	-	-	-	-	-	-	-	XP001697607.1	-	-	-
	Geneset-100	-	XP_005707729.1	POR6119..scf295_1	-	Transcript_5108_m.6387	-	Transcript_3019_m.4494	Transcript_6505_m.18573	Transcript_19563_m.19049	Transcript_48147_g.82076	Transcript_2973_m.3532	Transcript_26844_g.46727	Transcript_4812_m.8620	Pum2323s0001.1.p	PXF44477.1	XP_005715601.1	Transcript_42834_m.46603	Cyanophora16046	Transcript_2256_m.2150	-	NP197467.1	XP011620538.1	XP024539020.1	XP024370846.1	XP001692788.1	XP022840398.1	XP_002680054.1	XP_011779580.1
	Geneset-101	XP_005535524.1	XP_005708669.1	POR4663..scf208_2	Transcript_10960_m.12312	Transcript_198_m.242	-	Transcript_4884_m.7134	Transcript_25418_m.68340	-	-	Transcript_6792_m.8784	Transcript_3635_g.6472	Transcript_12782_m.23661	Pum1725s0002.1.p	PXF46678.1	-	Transcript_55010_m.59452	Cyanophora29785	Transcript_3652_m.3506	-	NP171768.2	XP011629295.1	XP002980557.1	XP024386106.1	-	XP003079465.1	XP_002683277.1	-
	Geneset-102	-	-	POR2159..scf295_1	Transcript_21283_m.24046	Transcript_9603_m.12267	-	-	-	-	Transcript_49652_g.84924	Transcript_9393_m.12234	Transcript_29126_g.50776	-	-	-	-	Transcript_20756_m.22502	Cyanophora3952	Transcript_19707_m.20818	-	NP194801.4	XP011628010.1	XP024533844.1	XP024363132.1	XP001703612.1	XP022841047.1	-	-
	Geneset-103	XP_005535806.1	-	POR6196..scf227_4	Transcript_1974_m.2350	Transcript_7229_m.9262	-	-	Transcript_9411_m.27565	Transcript_24854_m.23932	-	Transcript_13175_m.17100	Transcript_2321_g.4374	Transcript_14607_m.27496	Pum0306s0024.1.p	PXF40742.1	-	Transcript_19395_m.20972	Cyanophora72	Transcript_9520_m.10043	-	NP564095.1	XP020518356.1	XP002985479.2	XP024363381.1	XP001692792.1	XP003082488.1	-	-
	Geneset-104	XP_005538714.1	XP_005707043.1	POR4444..scf295_1	Transcript_3317_m.3844	Transcript_7670_m.9882	Transcript_2521_m.4685	-	Transcript_36592_m.99207	Transcript_15909_m.15525	Transcript_53214_g.90874	Transcript_18299_m.24545	-	Transcript_14971_m.28277	Pum0070s0007.1.p	PXF47880.1	-	-	-	-	-	-	-	-	-	-	-	-	-
	Geneset-105	-	-	POR3139..scf295_1	-	Transcript_2869_m.3594	Transcript_3048_m.5768	-	Transcript_8353_m.25180	Transcript_2518_m.2439	Transcript_51458_g.88068	-	Transcript_28585_g.49734	Transcript_15155_m.28688	-	PXF48542.1	XP_005710207.1	-	-	-	-	-	-	-	-	-	-	-	-
	Geneset-106	-	-	POR3094..scf244_11	Transcript_6822_m.8075	Transcript_9908_m.12656	-	-	Transcript_11204_m.31463	Transcript_3048_m.2878	Transcript_23079_g.39327	Transcript_17570_m.23367	Transcript_23290_g.40035	Transcript_4115_m.7456	Pum0532s0015.1.p	PXF49038.1	-	-	-	-	-	-	-	-	-	-	-	-	-
	Geneset-107	XP_005538350.1	XP_005704792.1	POR8968..scf208_2	Transcript_12069_m.13533	Transcript_11612_m.14940	Transcript_4977_m.9172	-	Transcript_23689_m.63483	Transcript_8919_m.8645	Transcript_36227_g.61678	Transcript_6738_m.8703	Transcript_2698_g.5043	Transcript_8395_m.15435	Pum0159s0040.1.p	PXF43121.1	XP_005718913.1	Transcript_12239_m.13518	Cyanophora31948	Transcript_16918_m.17986	Transcript_2181_m.2499	NP565745.1	XP011627608.1	XP024526597.1	XP024404172.1	XP001695644.1	XP003079795.2	-	-
	Geneset-108	-	-	POR0389..scf209_3	-	-	-	-	-	-	-	-	-	-	Pum0471s0004.1.p	-	-	Transcript_6310_m.6648	-	Transcript_30581_m.31963	-	NP195751.2	XP020529578.1	XP024536867.1	XP024389391.1	XP001691304.1	-	-	XP_011772350.1
	Geneset-109	-	XP_005705797.1	POR5669..scf209_3	-	-	-	Transcript_2947_m.4379	Transcript_7020_m.20781	Transcript_2034_m.2025	-	Transcript_12051_m.15703	-	-	Pum1752s0002.1.p	PXF41247.1	-	Transcript_28643_m.31370	-	Transcript_13011_m.13650	Transcript_1673_m.1997	-	-	XP002990588.1	XP024358194.1	-	-	-	-
	Geneset-110	XP_005537356.1	XP_005703068.1	POR9426..scf227_4	Transcript_1153_m.1245	Transcript_13437_m.17105	Transcript_1195_m.2283	-	Transcript_33205_m.88589	Transcript_2108_m.2077	Transcript_55703_g.95421	Transcript_18594_m.25090	-	Transcript_9613_m.17595	Pum0121s0018.1.p	PXF49852.1	XP_005712308.1	Transcript_14930_m.16135	Cyanophora31321	Transcript_13838_m.14692	-	NP188365.1	XP020529812.1	XP002994729.1	XP024356407.1	XP001696661.1	XP003083240.1	XP_002679392.1	XP_011774279.1
	Geneset-111	XP_005538132.1	XP_005706068.1	POR4850..scf291_13	Transcript_21217_m.23974	Transcript_13755_m.17531	-	-	-	-	Transcript_31242_g.53536	Transcript_1006_m.1347	Transcript_6924_g.11635	Transcript_18782_m.34849	-	PXF45808.1	XP_005717214.1	Transcript_18079_m.19543	Cyanophora27208	Transcript_19842_m.20986	-	NP179535.1	XP006853894.2	-	-	-	-	XP_002674814.1	-
	Geneset-112	XP_005539543.1	-	POR4198..scf295_1	Transcript_4458_m.5400	Transcript_7641_m.9842	-	-	Transcript_18887_m.51412	Transcript_10837_m.10383	Transcript_44410_g.76014	Transcript_10500_m.13462	Transcript_28875_g.50286	Transcript_4384_m.7868	Pum0130s0024.1.p	PXF44892.1	XP_005712057.1	Transcript_50435_m.54517	Cyanophora26518	Transcript_34693_m.36271	-	NP973491.1	XP020528441.1	XP024526583.1	XP024359670.1	XP001694228.1	XP022838791.1	XP_002671827.1	-
	Geneset-113	-	-	POR7619..scf244_11	Transcript_4464_m.5415	Transcript_10858_m.13954	-	-	Transcript_3714_m.11034	Transcript_6866_m.6728	-	Transcript_12954_m.16792	Transcript_5657_g.9395	-	-	PXF47099.1	-	-	Cyanophora21897	-	-	NP568353.1	XP020529019.1	XP002983112.1	XP024403647.1	-	XP022839652.1	-	-
	Geneset-114	XP_005536914.1	XP_005709090.1	POR6713..scf209_3	Transcript_13109_m.14844	Transcript_13_m.19	-	Transcript_2909_m.4329	-	-	Transcript_3224_g.5428	Transcript_5324_m.6959	Transcript_21984_g.37594	Transcript_8891_m.16335	Pum0256s0028.1.p	PXF45763.1	XP_005712573.1	Transcript_37304_m.40360	Cyanophora7638	Transcript_38814_m.40588	-	NP564148.1	XP020517388.1	XP024515475.1	XP024369532.1	XP001696411.1	XP003081094.1	XP_002673406.1	XP_011774174.1
	Geneset-115	XP_005538589.1	-	POR2967..scf295_1	Transcript_9245_m.10651	Transcript_11008_m.14128	Transcript_1818_m.3279	Transcript_849_m.1050	Transcript_3979_m.11373	Transcript_18458_m.17950	Transcript_25366_g.42945	Transcript_764_m.1008	Transcript_28850_g.50238	Transcript_13763_m.25737	-	PXF43606.1	XP_005710853.1	Transcript_6507_m.6889	Cyanophora18036	Transcript_22884_m.24298	-	NP567793.1	XP011623810.2	XP024524333.1	XP024384919.1	-	XP003079399.1	XP_002668949.1	XP_011774605.1
	Geneset-116	-	-	POR0001..scf227_4	Transcript_15337_m.17739	Transcript_13737_m.17506	Transcript_2736_m.5138	Transcript_1880_m.2836	Transcript_31124_m.81348	-	-	Transcript_9435_m.12297	-	Transcript_21504_m.40382	Pum0075s0033.1.p	PXF49241.1	XP_005716938.1	-	-	-	-	-	-	XP024529716.1	-	-	-	XP_002668735.1	-
	Geneset-117	-	XP_005705754.1	POR7784..scf289_17	-	-	Transcript_2026_m.3700	-	Transcript_16526_m.46026	Transcript_17384_m.16641	Transcript_23362_g.39766	-	Transcript_23625_g.40659	Transcript_5116_m.9120	-	PXF50114.1	XP_005713360.1	Transcript_12274_m.13549	Cyanophora10233	Transcript_7066_m.7146	-	NP192713.1	XP020519420.1	XP024520754.1	XP024366412.1	-	XP003079410.2	XP_002669388.1	-
	Geneset-118	XP_005536694.1	XP_005704845.1	POR2088..scf295_1	Transcript_22091_m.25066	Transcript_10075_m.12874	-	-	Transcript_20839_m.57601	Transcript_1326_m.1362	Transcript_37421_g.63949	Transcript_5863_m.7322	Transcript_15669_g.27944	Transcript_21218_m.39882	Pum0033s0062.1.p	PXF44713.1	XP_005715271.1	Transcript_2268_m.2638	Cyanophora6896	Transcript_3985_m.3884	-	NP568114.1	XP006840975.1	XP024519526.1	XP024366863.1	XP001696503.1	XP022838262.1	XP_002673062.1	XP_011777878.1
	Geneset-119	XP_005535498.1	XP_005705105.1	POR1584..scf227_4	Transcript_13835_m.15590	Transcript_5532_m.6972	Transcript_3775_m.7146	-	Transcript_13744_m.37147	Transcript_6875_m.6741	Transcript_2844_g.4756	Transcript_9271_m.12020	Transcript_11552_g.20246	Transcript_20891_m.39262	Pum0365s0004.1.p	PXF45737.1	XP_005717741.1	Transcript_26907_m.29363	-	Transcript_6186_m.6103	-	NP182223.1	XP020524509.1	XP002988703.1	XP024390660.1	XP001697151.1	XP022838298.1	XP_002669096.1	-
	Geneset-120	XP_005536508.1	XP_005705137.1	POR0947..scf295_1	Transcript_19120_m.21806	Transcript_7465_m.9592	-	-	Transcript_15124_m.41936	Transcript_7884_m.7794	Transcript_27652_g.46793	Transcript_2830_m.3265	Transcript_27534_g.48014	Transcript_17203_m.32227	-	PXF46637.1	XP_005715531.1	Transcript_50809_m.54874	Cyanophora16336	Transcript_43011_m.45047	-	NP849592.1	XP020520259.1	XP002985176.1	XP024367773.1	XP001692591.1	XP022840165.1	XP_002682262.1	-
	Geneset-121	XP_005538035.1	XP_005703146.1	POR0415..scf209_3	Transcript_12686_m.14299	Transcript_1191_m.1577	-	-	Transcript_40130_m.108151	Transcript_9741_m.9437	Transcript_4066_g.6956	Transcript_8774_m.11228	Transcript_1027_g.2170	Transcript_16649_m.31399	Pum0103s0016.1.p	PXF43724.1	XP_005716705.1	Transcript_30799_m.33936	Cyanophora14836	Transcript_40751_m.42669	-	NP177546.1	XP006850083.1	XP002967792.1	XP024369198.1	XP001689873.1	XP022839703.1	XP_002670780.1	XP_011778542.1
	Geneset-122	XP_005535183.1	XP_005704253.1	POR0178..scf208_2	Transcript_18510_m.21210	Transcript_12764_m.16303	-	-	Transcript_30236_m.78884	Transcript_16691_m.16070	Transcript_38876_g.66249	Transcript_2386_m.2512	Transcript_6268_g.10456	Transcript_6011_m.10976	Pum0033s0025.1.p	PXF43091.1	XP_005712664.1	Transcript_30723_m.33808	Cyanophora13707	Transcript_146_m.161	-	NP198008.1	XP006844964.1	XP002974233.1	XP024387261.1	XP001690337.1	XP022840263.1	XP_002669821.1	XP_011775617.1
	Geneset-123	XP_005537295.1	XP_005703266.1	POR3372..scf295_1	Transcript_96_m.112	Transcript_7804_m.10072	-	-	Transcript_20147_m.54932	Transcript_16650_m.16040	Transcript_41124_g.70622	Transcript_4673_m.5961	Transcript_26766_g.46605	Transcript_3028_m.5471	Pum0126s0007.1.p	PXF43303.1	XP_005717904.1	Transcript_26966_m.29453	Cyanophora5914	Transcript_19265_m.20318	-	NP563982.1	XP011624336.1	XP002976899.2	XP024380637.1	XP001696288.1	XP022840906.1	XP_002680763.1	-
	Geneset-124	-	XP_005705702.1	POR8518..scf227_4	-	Transcript_10029_m.12815	-	Transcript_3896_m.5933	-	-	Transcript_4404_g.7595	-	-	-	-	-	-	Transcript_50072_m.54138	Cyanophora11970	Transcript_19149_m.20188	-	NP563871.1	XP020529029.1	XP024542039.1	XP024395261.1	-	XP022839364.1	-	XP_011773741.1
	Geneset-125	-	XP_005703018.1	POR8745..scf271_22	-	Transcript_12873_m.16438	-	-	Transcript_12214_m.34094	Transcript_21568_m.20973	Transcript_48248_g.82221	Transcript_12156_m.15869	Transcript_19069_g.33154	Transcript_16194_m.30465	-	PXF43920.1	XP_005717524.1	Transcript_35288_m.38562	Cyanophora4099	Transcript_18692_m.19781	-	NP563676.1	XP006844663.1	XP002964125.1	XP024359352.1	XP001693701.1	XP003074571.1	XP_002681679.1	XP_011774657.1
	Geneset-126	XP_005537999.1	XP_005705079.1	POR5088..scf208_2	Transcript_3944_m.4749	Transcript_580_m.742	-	-	Transcript_17441_m.47840	Transcript_22809_m.21958	Transcript_2149_g.3539	Transcript_15546_m.20117	Transcript_16187_g.28969	Transcript_2156_m.4068	-	PXF48131.1	XP_005719352.1	-	Cyanophora15157	-	-	-	XP006840882.1	XP024528594.1	XP024395872.1	XP001699759.1	-	-	-
	Geneset-127	XP_005538255.1	XP_005705150.1	POR5982..scf270_19	Transcript_20727_m.23474	-	-	Transcript_71_m.82	Transcript_16639_m.46246	Transcript_22822_m.21963	Transcript_43654_g.74678	Transcript_3462_m.4053	Transcript_14900_g.26412	Transcript_22198_m.41488	Pum0025s0060.1.p	PXF40458.1	XP_005718588.1	Transcript_29249_m.32109	Cyanophora9294	Transcript_39641_m.41530	-	NP563879.1	XP006848466.1	XP002985044.2	XP024389087.1	XP001703632.1	-	-	-
	Geneset-128	-	-	POR2956..scf229_5	Transcript_19890_m.22497	Transcript_1904_m.2394	Transcript_2922_m.5492	-	Transcript_31675_m.83257	Transcript_17881_m.17267	Transcript_39605_g.67620	Transcript_643_m.830	Transcript_5827_g.9759	Transcript_20586_m.38621	-	-	-	Transcript_17233_m.18525	Cyanophora24042	Transcript_42132_m.44112	-	NP195303.2	-	XP002981100.1	-	-	-	-	-
	Geneset-129	-	-	POR3906..scf249_10	-	-	-	Transcript_3396_m.5037	-	-	Transcript_21172_g.36089	-	-	-	-	-	-	Transcript_38669_m.41958	Cyanophora31935	Transcript_19527_m.20603	-	NP565960.1	XP006851076.1	XP024520919.1	XP024400015.1	XP001695152.1	XP003081386.2	-	-
	Geneset-130	XP_005536825.1	XP_005704781.1	POR0515..scf227_4	Transcript_16992_m.19612	Transcript_4981_m.6201	-	-	Transcript_31441_m.82656	Transcript_20723_m.20125	Transcript_44441_g.76069	Transcript_460_m.544	Transcript_21241_g.36117	Transcript_10277_m.18762	Pum1288s0003.1.p	PXF43695.1	XP_005716715.1	Transcript_18497_m.19999	Cyanophora29388	Transcript_33268_m.34837	-	NP190398.1	XP006837325.1	XP002984466.1	XP024388463.1	XP001698877.1	XP003080341.2	XP_002677744.1	XP_011771524.1
	Geneset-131	-	-	POR7183..scf222_8	Transcript_1621_m.1811	Transcript_12329_m.15849	-	-	Transcript_42751_m.113316	Transcript_23950_m.23021	Transcript_36099_g.61490	Transcript_1216_m.1603	Transcript_5652_g.9380	Transcript_21427_m.40233	-	-	-	-	-	Transcript_6015_m.5920	-	NP173866.1	XP011623618.1	-	XP024374453.1	-	-	XP_002671503.1	-
	Geneset-132	XP_005539182.1	XP_005708614.1	POR3736..scf209_3	Transcript_20611_m.23369	Transcript_3564_m.4463	Transcript_330_m.557	-	Transcript_20788_m.57439	Transcript_23981_m.23055	Transcript_49297_g.84209	Transcript_3647_m.4346	Transcript_13484_g.23763	Transcript_3000_m.5417	Pum0161s0054.1.p	PXF47587.1	XP_005715738.1	Transcript_9080_m.10015	Cyanophora11056	Transcript_40408_m.42311	-	NP564145.1	XP011624375.1	XP002982512.2	XP024402450.1	XP001700866.1	XP022841123.1	-	-
	Geneset-133	-	-	POR5220..scf295_1	-	Transcript_3578_m.4476	Transcript_4288_m.8074	-	Transcript_10270_m.29054	-	Transcript_42430_g.72867	Transcript_16710_m.22096	Transcript_7973_g.13721	-	Pum0074s0007.1.p	-	-	-	-	-	-	NP568767.2	XP020531317.1	XP002978724.1	XP024360141.1	XP001689846.1	XP003080902.2	XP_002672008.1	-
	Geneset-134	-	XP_005709019.1	POR6754..scf295_9	-	Transcript_9681_m.12359	-	-	Transcript_34854_m.93220	Transcript_25230_m.24309	-	-	Transcript_23270_g.39998	Transcript_1280_m.2497	-	-	XP_005715076.1	-	Cyanophora2484	Transcript_28162_m.29478	-	NP001118331.1	XP006854160.3	XP002987259.1	XP024374930.1	XP001694200.1	-	XP_002672023.1	-
	Geneset-135	XP_005534979.1	XP_005706567.1	POR0653..scf244_11	Transcript_18592_m.21313	Transcript_2586_m.3225	-	Transcript_4533_m.6711	Transcript_15276_m.42278	Transcript_10330_m.9926	Transcript_48709_g.82964	Transcript_3664_m.4377	Transcript_23772_g.40908	Transcript_1162_m.2294	Pum0031s0074.1.p	PXF41556.1	XP_005710147.1	Transcript_52391_m.56701	Cyanophora15567	Transcript_38214_m.39940	-	NP566610.1	XP011626404.1	XP002976119.1	XP024396935.1	XP001703073.1	XP003082835.1	XP_002680632.1	XP_011777215.1
	Geneset-136	XP_005538869.1	XP_005704887.1	POR7540..scf249_10	Transcript_12308_m.13808	Transcript_6189_m.7891	-	-	Transcript_7218_m.21526	Transcript_10686_m.10263	Transcript_13300_g.22965	Transcript_11780_m.15366	Transcript_8551_g.14620	Transcript_4551_m.8124	Pum0709s0004.1.p	PXF44108.1	XP_005715136.1	Transcript_32655_m.35974	Cyanophora30421	Transcript_19378_m.20462	-	NP178022.1	XP011627655.1	XP002990515.1	XP024383768.1	XP001702368.1	XP022840440.1	-	-
	Geneset-137	XP_005535392.1	XP_005708833.1	POR0736..scf208_2	Transcript_21693_m.24540	Transcript_7532_m.9675	-	Transcript_3553_m.5343	Transcript_2038_m.5479	Transcript_21106_m.20537	Transcript_38841_g.66213	Transcript_11157_m.14156	Transcript_3209_g.5889	Transcript_546_m.926	-	PXF47139.1	-	Transcript_1629_m.1906	Cyanophora7915	Transcript_14963_m.15853	-	NP181253.2	XP020529166.1	XP024528037.1	XP024401033.1	XP001692453.1	XP003078953.2	-	-
	Geneset-138	XP_005538467.1	XP_005707827.1	POR5105..scf209_3	Transcript_11795_m.13301	Transcript_7348_m.9422	-	Transcript_55_m.58	Transcript_35233_m.94808	Transcript_1849_m.1910	Transcript_1722_g.2896	Transcript_10015_m.12923	Transcript_25537_g.44212	Transcript_5607_m.10204	Pum1679s0002.1.p	PXF44719.1	XP_005710771.1	Transcript_29255_m.32113	Cyanophora6682	Transcript_15601_m.16630	-	NP566758.1	XP020518723.1	XP002984059.1	XP024397524.1	XP001689774.1	XP003074961.2	XP_002680919.1	XP_011780075.1
	Geneset-139	XP_005537958.1	XP_005703862.1	POR6724..scf295_1	Transcript_18259_m.20868	Transcript_13097_m.16731	-	-	Transcript_41862_m.111236	Transcript_10605_m.10200	Transcript_2178_g.3585	Transcript_11985_m.15609	Transcript_21569_g.36739	Transcript_7341_m.13348	Pum0188s0019.1.p	PXF41114.1	XP_005715199.1	Transcript_52103_m.56431	Cyanophora255	Transcript_17905_m.18894	-	NP197516.1	XP006851186.1	XP002988520.1	XP024399986.1	-	XP022840706.1	XP_002673437.1	XP_011776467.1
	Geneset-140	-	XP_005703286.1	POR0078..scf295_1	Transcript_21875_m.24774	Transcript_2436_m.3014	-	Transcript_4910_m.7165	-	Transcript_23506_m.22563	-	Transcript_5624_m.7139	-	-	-	PXF43545.1	XP_005710210.1	Transcript_34621_m.37927	Cyanophora15713	-	Transcript_2559_m.2861	-	-	XP002980683.1	XP024364440.1	-	-	XP_002675669.1	-
	Geneset-141	XP_005535633.1	XP_005708831.1	POR3031..scf295_1	Transcript_12180_m.13645	Transcript_4750_m.5940	-	-	Transcript_38661_m.103560	Transcript_14398_m.13984	Transcript_22674_g.38619	Transcript_14568_m.19013	Transcript_18854_g.32850	Transcript_23683_m.43999	-	PXF47516.1	-	Transcript_37458_m.40534	Cyanophora26638	Transcript_32432_m.33900	-	-	-	-	-	-	-	XP_002679837.1	XP_011773980.1
	Geneset-142	XP_005539455.1	XP_005704886.1	POR5288..scf208_2	-	Transcript_11749_m.15118	-	-	Transcript_18997_m.51656	Transcript_19134_m.18554	Transcript_5145_g.8914	Transcript_4004_m.4854	Transcript_27263_g.47470	Transcript_20646_m.38757	Pum0263s0011.1.p	PXF47773.1	XP_005715099.1	-	Cyanophora23156	-	Transcript_345_m.469	NP198227.1	XP006838884.1	XP002976419.1	XP024397721.1	XP001690564.1	XP022838182.1	-	-
	Geneset-143	XP_005536521.1	XP_005703040.1	POR4515..scf295_1	Transcript_10721_m.12054	Transcript_12766_m.16308	-	-	Transcript_45842_m.120648	-	Transcript_10564_g.17570	Transcript_6909_m.9029	Transcript_22268_g.38074	Transcript_3497_m.6280	Pum0373s0008.1.p	PXF47596.1	XP_005712754.1	Transcript_38621_m.41896	Cyanophora18587	Transcript_14829_m.15745	-	NP172651.1	XP006854224.3	XP002973963.1	XP024376615.1	-	XP003078690.1	XP_002683611.1	-
	Geneset-144	XP_005535907.1	XP_005705627.1	POR9549..scf295_9	Transcript_20824_m.23590	Transcript_4125_m.5199	Transcript_2104_m.3889	-	Transcript_19632_m.52962	Transcript_7938_m.7825	Transcript_34522_g.59017	Transcript_6899_m.9011	Transcript_25654_g.44390	Transcript_9669_m.17681	Pum0033s0028.1.p	PXF46266.1	XP_005709972.1	Transcript_19982_m.21615	Cyanophora7410	Transcript_20871_m.22203	-	NP567275.1	XP020526946.1	XP024525991.1	XP024381401.1	XP001698640.1	XP022840406.1	XP_002683242.1	XP_011780320.1
	Geneset-145	-	XP_005709205.1	POR7818..scf295_1	Transcript_17105_m.19715	Transcript_2661_m.3337	-	-	Transcript_21371_m.59306	Transcript_21581_m.20984	-	Transcript_6194_m.7697	Transcript_6289_g.10507	Transcript_4721_m.8445	-	-	-	Transcript_18181_m.19684	Cyanophora31648	Transcript_41768_m.43707	-	NP195997.2	XP020527240.1	XP024537135.1	XP024359266.1	-	-	-	-
	Geneset-146	-	XP_005709109.1	POR7861..scf222_8	-	Transcript_2155_m.2687	-	-	Transcript_2685_m.8112	Transcript_23473_m.22530	-	Transcript_4683_m.5979	Transcript_29487_g.51378	Transcript_15106_m.28585	-	PXF47796.1	XP_005715108.1	Transcript_24529_m.26849	Cyanophora16838	Transcript_28599_m.29946	-	NP192229.3	XP006855484.1	XP002994074.2	XP024370757.1	-	-	XP_002673884.1	-
	Geneset-147	-	-	POR6780..scf295_1	Transcript_10230_m.11522	Transcript_5340_m.6696	Transcript_3786_m.7171	-	Transcript_32282_m.85635	Transcript_24251_m.23371	Transcript_39544_g.67490	Transcript_4244_m.5204	Transcript_21901_g.37399	Transcript_11164_m.20545	-	-	XP_005711980.1	Transcript_52769_m.57069	Cyanophora29381	Transcript_9117_m.9638	-	-	-	-	-	-	-	XP_002679753.1	-
	Geneset-148	XP_005534872.1	XP_005709371.1	POR2676..scf295_9	Transcript_8671_m.10097	Transcript_11570_m.14884	-	Transcript_2400_m.3746	-	-	Transcript_56337_g.96551	Transcript_6736_m.8689	-	-	Pum0185s0029.1.p	PXF48057.1	XP_005710918.1	Transcript_29382_m.32238	Cyanophora6270	Transcript_24780_m.26333	-	-	-	XP024544701.1	XP024386798.1	XP001691395.1	XP022838114.1	XP_002677446.1	XP_011773943.1
	Geneset-149	-	-	POR6816..scf295_1	Transcript_14451_m.16456	Transcript_13531_m.17214	-	Transcript_1285_m.1752	Transcript_9752_m.28239	Transcript_21251_m.20660	Transcript_39578_g.67562	Transcript_17455_m.23207	Transcript_11662_g.20454	Transcript_10653_m.19542	Pum1659s0001.1.p	PXF44184.1	XP_005718310.1	Transcript_37493_m.40579	Cyanophora1557	Transcript_25498_m.27103	-	-	-	-	-	-	-	XP_002674223.1	-
	Geneset-150	-	XP_005705998.1	POR6938..scf295_1	Transcript_15438_m.17902	Transcript_8320_m.10699	-	-	Transcript_20834_m.57599	-	-	Transcript_18087_m.24092	-	-	Pum0153s0023.1.p	-	XP_005715708.1	Transcript_45405_m.49508	Cyanophora4541	-	-	NP187136.3	XP020521374.1	XP024544816.1	XP024384566.1	XP001696090.1	-	-	-
	Geneset-151	-	-	POR9253..scf244_11	Transcript_11386_m.12790	Transcript_6928_m.8847	-	-	Transcript_37112_m.100415	Transcript_24911_m.24009	-	Transcript_13177_m.17105	Transcript_230_g.516	Transcript_19136_m.35570	Pum0098s0013.1.p	-	-	-	-	-	-	NP172719.1	-	XP002985542.2	XP024357653.1	-	-	-	-
	Geneset-152	-	XP_005704024.1	POR7388..scf209_3	-	Transcript_6874_m.8769	Transcript_4532_m.8452	-	Transcript_35315_m.95068	Transcript_13474_m.12924	-	Transcript_18385_m.24701	-	-	-	PXF40801.1	XP_005711370.1	Transcript_42971_m.46764	Cyanophora11708	Transcript_91_m.92	-	NP565126.1	XP006828885.1	XP002990715.1	XP024375810.1	-	-	-	XP_011777518.1
	Geneset-153	XP_005536457.1	XP_005708045.1	POR7037..scf208_2	Transcript_19927_m.22543	Transcript_7868_m.10137	-	-	Transcript_19317_m.52338	Transcript_2997_m.2823	Transcript_42794_g.73372	Transcript_6208_m.7731	-	-	-	PXF49856.1	XP_005712305.1	Transcript_37111_m.40190	-	Transcript_20646_m.21958	-	-	-	XP024530757.1	XP024392487.1	XP001695909.1	-	-	-
	Geneset-154	XP_005537832.1	XP_005709007.1	POR2016..scf295_1	Transcript_8818_m.10231	Transcript_8261_m.10624	-	-	Transcript_25016_m.67281	Transcript_19638_m.19153	Transcript_34139_g.58424	Transcript_9794_m.12694	Transcript_24851_g.43038	Transcript_25111_m.46069	Pum0240s0009.1.p	PXF45066.1	XP_005719158.1	Transcript_27768_m.30377	Cyanophora4032	Transcript_30234_m.31524	-	NP564182.1	XP006840363.1	XP002968211.2	XP024394814.1	XP001690171.1	XP003080262.1	-	-
	Geneset-155	XP_005535340.1	XP_005706347.1	POR2131..scf208_2	Transcript_12023_m.13485	Transcript_9838_m.12572	-	Transcript_33_m.39	Transcript_28747_m.76257	-	Transcript_10652_g.17751	Transcript_7130_m.9286	Transcript_20116_g.34485	Transcript_3918_m.7132	-	PXF42569.1	XP_005714189.1	Transcript_53811_m.58259	-	Transcript_19612_m.20710	-	-	XP020522511.1	XP024516056.1	XP024382539.1	-	XP003074673.2	XP_002682929.1	-
	Geneset-156	-	-	POR7517..scf295_1	Transcript_20235_m.22964	Transcript_1819_m.2296	-	-	Transcript_22326_m.61028	Transcript_7811_m.7738	Transcript_53919_g.92133	Transcript_6915_m.9055	Transcript_8067_g.13904	Transcript_5374_m.9754	Pum1553s0002.1.p	PXF45100.1	XP_005711583.1	Transcript_53848_m.58299	Cyanophora29136	Transcript_32114_m.33503	-	NP001325644.1	XP020526835.1	XP024519849.1	XP024402893.1	XP001694170.1	-	XP_002670166.1	-
	Geneset-157	-	-	POR5955..scf295_1	Transcript_21976_m.24895	Transcript_958_m.1293	-	Transcript_2991_m.4432	Transcript_7442_m.22193	-	Transcript_55583_g.95173	Transcript_9313_m.12105	Transcript_4580_g.7704	Transcript_3353_m.5993	Pum0033s0071.1.p	PXF49267.1	XP_005716280.1	-	-	-	-	NP564353.1	XP006836344.1	XP024520155.1	XP024394206.1	-	-	XP_002675451.1	XP_011775373.1
	Geneset-158	XP_005538157.1	XP_005703093.1	POR2889..scf236_6	Transcript_17893_m.20555	Transcript_8572_m.11023	Transcript_639_m.1115	-	Transcript_33765_m.89874	Transcript_24598_m.23702	Transcript_22998_g.39181	Transcript_15224_m.19808	Transcript_29479_g.51364	Transcript_4042_m.7335	Pum0178s0003.1.p	PXF48732.1	XP_005715674.1	-	-	-	-	NP566562.1	XP020521260.1	XP002982214.2	XP024391663.1	XP001689920.1	XP003079024.1	-	-
	Geneset-159	XP_005536477.1	XP_005708618.1	POR1841..scf208_2	Transcript_10997_m.12358	Transcript_10_m.16	-	Transcript_118_m.137	Transcript_21221_m.58974	Transcript_10656_m.10234	Transcript_50497_g.86543	Transcript_2945_m.3475	Transcript_13313_g.23367	Transcript_6851_m.12246	Pum0592s0005.1.p	PXF47530.1	XP_005715417.1	Transcript_5680_m.6021	-	Transcript_33075_m.34626	-	NP564438.1	XP020521289.1	XP024537069.1	XP024384439.1	XP001701931.1	-	XP_002675043.1	XP_011774083.1
	Geneset-160	-	XP_005704850.1	POR8512..scf208_2	Transcript_12920_m.14611	Transcript_1095_m.1471	-	-	Transcript_2598_m.7775	Transcript_14338_m.13894	Transcript_37340_g.63806	Transcript_15266_m.19864	Transcript_9891_g.17222	Transcript_20406_m.38266	-	-	XP_005715211.1	Transcript_27882_m.30483	-	-	-	-	-	XP024529515.1	-	-	-	-	-
	Geneset-161	-	-	POR3472..scf295_1	-	Transcript_565_m.727	-	-	Transcript_21801_m.60360	Transcript_24323_m.23483	Transcript_98_g.159	Transcript_9490_m.12363	-	-	-	-	-	-	-	Transcript_13747_m.14590	-	NP172369.1	-	XP002968785.2	XP024358727.1	-	-	-	-
	Geneset-162	-	-	POR5485..scf229_5	Transcript_9922_m.11194	Transcript_9620_m.12291	-	-	Transcript_22834_m.62087	-	Transcript_24798_g.42033	Transcript_5947_m.7402	Transcript_26340_g.45712	Transcript_13711_m.25648	Pum0961s0003.1.p	-	-	Transcript_26980_m.29475	-	Transcript_32386_m.33804	-	-	-	-	-	-	-	-	-
	Geneset-163	XP_005538210.1	XP_005707526.1	POR6265..scf208_2	Transcript_13155_m.14868	Transcript_11671_m.15036	-	-	Transcript_10950_m.30659	Transcript_15370_m.15080	-	Transcript_2394_m.2524	Transcript_9324_g.16106	-	-	PXF40592.1	-	-	-	-	-	-	-	-	-	-	-	-	-
	Geneset-164	XP_005537967.1	-	POR9771..scf295_1	Transcript_14939_m.17134	Transcript_10321_m.13205	-	-	-	Transcript_13720_m.13198	-	-	Transcript_26757_g.46572	Transcript_1785_m.3386	-	-	-	Transcript_34472_m.37796	Cyanophora21201	Transcript_7949_m.8197	-	-	XP006857782.1	XP002993239.2	-	-	-	-	-
	Geneset-165	-	-	POR8505..scf208_2	Transcript_3426_m.3985	Transcript_2902_m.3635	Transcript_5201_m.9527	Transcript_780_m.968	Transcript_10121_m.28732	Transcript_4156_m.3923	Transcript_985_g.1629	Transcript_11076_m.14070	-	-	-	-	-	Transcript_51638_m.55884	Cyanophora5721	Transcript_4401_m.4325	Transcript_1391_m.1632	-	XP011621208.1	-	-	-	-	XP_002673902.1	-
	Geneset-166	XP_005538423.1	XP_005706191.1	POR3113..scf295_1	Transcript_11655_m.13121	Transcript_9374_m.11990	-	-	Transcript_17290_m.47565	Transcript_14951_m.14711	Transcript_56954_g.97723	Transcript_3908_m.4709	Transcript_5442_g.8993	Transcript_3492_m.6266	-	PXF40460.1	-	Transcript_21323_m.23175	Cyanophora14377	Transcript_40000_m.41914	-	NP001189876.1	XP006833272.1	XP024516279.1	XP024374587.1	XP001698476.1	XP003075263.2	-	XP_011776428.1
	Geneset-167	-	XP_005702816.1	POR6809..scf296_7	Transcript_17720_m.20337	Transcript_9358_m.11972	-	-	Transcript_17400_m.47777	-	Transcript_45666_g.77975	-	-	-	Pum0317s0010.1.p	PXF47814.1	XP_005715913.1	Transcript_18120_m.19602	Cyanophora30240	Transcript_24507_m.25992	-	NP001032094.1	XP011624579.1	-	-	-	-	-	-
	Geneset-168	XP_005537338.1	XP_005705799.1	POR9203..scf222_8	Transcript_740_m.823	Transcript_1551_m.1981	-	-	-	-	-	Transcript_14630_m.19056	-	Transcript_18664_m.34630	Pum0106s0040.1.p	PXF47147.1	-	-	-	-	-	NP849984.1	XP011623844.1	XP002987023.2	XP024379494.1	-	-	-	-
	Geneset-169	-	-	POR7647..scf295_1	Transcript_3954_m.4772	Transcript_3241_m.4071	Transcript_4878_m.8953	-	-	-	-	-	Transcript_13808_g.24412	Transcript_19646_m.36675	-	-	-	Transcript_33207_m.36563	-	Transcript_23451_m.24870	-	NP189124.1	-	XP024533185.1	XP024364426.1	-	XP022840043.1	XP_002677775.1	-
	Geneset-170	XP_005539393.1	XP_005708889.1	POR3822..scf295_1	Transcript_21467_m.24257	Transcript_110_m.135	-	-	Transcript_37797_m.102201	Transcript_9055_m.8795	Transcript_541_g.876	Transcript_2029_m.2185	-	-	Pum0414s0008.1.p	PXF44650.1	XP_005710183.1	Transcript_22047_m.24062	Cyanophora16880	Transcript_23253_m.24660	-	NP190856.1	XP006858003.1	XP002992870.1	XP024385333.1	XP001700472.1	XP003079182.1	XP_002672767.1	-
	Geneset-171	XP_005538537.1	XP_005703923.1	POR3352..scf296_7	Transcript_12943_m.14634	Transcript_13572_m.17264	Transcript_299_m.512	-	Transcript_15681_m.43461	Transcript_24073_m.23166	Transcript_34469_g.58940	Transcript_6737_m.8697	Transcript_24521_g.42448	Transcript_18697_m.34695	Pum0021s0045.1.p	PXF45716.1	XP_005717752.1	Transcript_4749_m.5158	-	Transcript_21003_m.22364	-	-	-	-	-	XP001702275.1	-	-	-
	Geneset-172	XP_005537146.1	XP_005704102.1	POR6986..scf249_10	Transcript_15463_m.17935	Transcript_1974_m.2493	Transcript_105_m.169	-	Transcript_28271_m.75496	Transcript_16565_m.15967	Transcript_47162_g.80442	Transcript_6948_m.9129	Transcript_11337_g.19874	Transcript_18843_m.34959	Pum0066s0010.1.p	PXF48766.1	XP_005712122.1	Transcript_5384_m.5751	-	Transcript_18194_m.19229	-	NP568370.1	XP006850744.1	XP024538312.1	XP024359975.1	XP001690945.1	XP022838618.1	XP_002670193.1	XP_011776440.1
	Geneset-173	-	XP_005704019.1	POR9013..scf291_13	Transcript_419_m.518	Transcript_13543_m.17227	Transcript_2483_m.4609	Transcript_2744_m.4179	-	Transcript_25059_m.24159	-	Transcript_7608_m.9747	Transcript_8617_g.14753	Transcript_2055_m.3876	-	-	-	Transcript_24825_m.27216	Cyanophora30016	-	-	NP850393.1	XP006858666.1	XP002972026.1	-	-	-	XP_002681170.1	XP_011779749.1
	Geneset-174	XP_005539192.1	XP_005708118.1	POR7080..scf222_8	Transcript_15730_m.18237	Transcript_13450_m.17119	Transcript_2913_m.5476	-	Transcript_26340_m.69984	Transcript_7410_m.7430	Transcript_49805_g.85212	Transcript_18271_m.24486	Transcript_7597_g.12874	Transcript_768_m.1399	Pum0892s0002.1.p	PXF43450.1	-	-	-	-	-	NP566101.1	XP006829166.1	XP024527968.1	-	XP001691759.1	XP022838374.1	-	-
	Geneset-175	XP_005536367.1	XP_005707600.1	POR0346..scf295_1	Transcript_19971_m.22599	Transcript_12787_m.16338	Transcript_2860_m.5380	-	Transcript_25095_m.67381	-	Transcript_55468_g.94891	Transcript_14949_m.19403	Transcript_21538_g.36678	Transcript_7946_m.14452	-	PXF42638.1	XP_005713173.1	Transcript_32622_m.35926	Cyanophora20334	Transcript_45738_m.48161	-	NP001330691.1	XP020530664.1	XP024521024.1	XP024371496.1	XP001691833.1	XP022838518.1	-	-
	Geneset-176	XP_005536222.1	XP_005705524.1	POR3054..scf236_6	Transcript_1366_m.1502	Transcript_9025_m.11539	-	-	Transcript_1457_m.3282	-	Transcript_34406_g.58864	Transcript_848_m.1141	Transcript_20105_g.34450	-	Pum0184s0018.1.p	PXF41462.1	XP_005716511.1	-	-	-	-	NP001332390.1	-	XP002993208.2	XP024365633.1	-	-	-	-
	Geneset-177	XP_005537579.1	XP_005708304.1	POR7239..scf291_13	Transcript_7115_m.8434	Transcript_12613_m.16159	-	-	Transcript_18518_m.50489	Transcript_2107_m.2076	-	Transcript_12946_m.16778	Transcript_13268_g.23293	-	Pum0827s0004.1.p	-	-	-	Cyanophora29300	-	-	NP181032.1	XP020518851.1	XP024520857.1	XP024370977.1	XP001702009.1	XP003081425.1	-	-
	Geneset-178	XP_005539156.1	XP_005707927.1	POR9448..scf209_3	Transcript_22672_m.25698	Transcript_13596_m.17306	-	-	Transcript_25420_m.68344	Transcript_15465_m.15163	Transcript_13904_g.24003	Transcript_16330_m.21265	Transcript_5832_g.9776	Transcript_18654_m.34608	Pum0022s0103.1.p	PXF46569.1	XP_005715768.1	Transcript_11586_m.12833	Cyanophora21466	Transcript_5848_m.5757	-	NP196956.1	XP011620502.1	XP024524439.1	XP024371495.1	XP001699264.1	XP003074652.1	XP_002672682.1	XP_011776637.1
	Geneset-179	XP_005536309.1	XP_005708018.1	POR2095..scf295_1	Transcript_18867_m.21577	Transcript_3211_m.4040	Transcript_3836_m.7260	-	Transcript_10342_m.29117	Transcript_8444_m.8288	Transcript_18912_g.32547	-	-	-	-	PXF43590.1	-	-	Cyanophora30026	-	-	-	XP011625545.1	XP002975007.2	XP024382630.1	-	XP003082154.2	XP_002678819.1	-
	Geneset-180	XP_005536769.1	XP_005707808.1	POR6341..scf295_1	Transcript_15607_m.18108	Transcript_8976_m.11470	-	-	-	-	-	Transcript_18518_m.24930	Transcript_11842_g.20732	Transcript_21867_m.40994	Pum0051s0028.1.p	-	XP_005715669.1	-	-	-	-	NP567561.1	-	XP024525963.1	XP024360950.1	-	-	XP_002681447.1	XP_011780640.1
	Geneset-181	XP_005535477.1	XP_005706430.1	POR4132..scf295_1	Transcript_4611_m.5637	Transcript_11117_m.14273	Transcript_3367_m.6368	-	-	-	Transcript_30768_g.52497	Transcript_4483_m.5641	Transcript_10587_g.18338	Transcript_7228_m.13112	Pum0033s0010.1.p	PXF43160.1	XP_005717068.1	Transcript_336_m.439	Cyanophora5852	Transcript_24655_m.26200	-	NP173376.1	XP006847589.1	XP024535445.1	XP024378073.1	XP001697210.1	-	XP_002680948.1	-
	Geneset-182	XP_005537658.1	-	POR7383..scf209_3	Transcript_6727_m.7964	Transcript_71_m.84	Transcript_461_m.805	-	Transcript_9451_m.27632	Transcript_2283_m.2233	-	Transcript_13935_m.18271	Transcript_15432_g.27453	Transcript_9272_m.17000	-	PXF46801.1	-	Transcript_50091_m.54159	-	Transcript_31952_m.33321	-	-	XP011626143.1	XP024516658.1	XP024380640.1	-	XP003080738.2	-	-
	Geneset-183	-	XP_005702297.1	POR1569..scf208_2	-	Transcript_13298_m.16958	-	-	Transcript_43454_m.115255	Transcript_22717_m.21866	Transcript_14463_g.25081	-	-	-	Pum0031s0066.1.p	PXF45400.1	XP_005710064.1	Transcript_30851_m.34016	Cyanophora29934	Transcript_32415_m.33871	Transcript_1504_m.1763	NP180191.1	XP020529403.1	XP024533006.1	XP024395207.1	XP001691000.1	-	-	-
	Geneset-184	XP_005535046.1	-	POR7028..scf236_6	Transcript_18937_m.21659	Transcript_8883_m.11352	-	Transcript_3276_m.4903	Transcript_28525_m.75979	Transcript_14943_m.14693	Transcript_55378_g.94746	Transcript_3308_m.3875	-	Transcript_6657_m.12028	Pum2644s0001.1.p	PXF45941.1	XP_005711398.1	Transcript_11992_m.13265	Cyanophora4677	Transcript_28753_m.30072	-	NP568461.3	XP011625740.2	XP024537592.1	XP024358645.1	XP001701871.1	XP003074697.2	XP_002670704.1	-
	Geneset-185	XP_005535436.1	XP_005707733.1	POR1533..scf295_9	Transcript_21010_m.23769	Transcript_895_m.1203	-	-	Transcript_43810_m.116065	Transcript_3228_m.3055	Transcript_47693_g.81313	Transcript_4305_m.5367	Transcript_7301_g.12268	Transcript_15468_m.29236	Pum0306s0005.1.p	PXF41985.1	XP_005711437.1	Transcript_35419_m.38693	-	Transcript_2755_m.2643	-	NP001325097.1	XP006858879.1	XP002975747.2	XP024372680.1	XP001692929.1	XP003074088.2	-	-
	Geneset-186	-	-	POR0137..scf295_1	Transcript_18872_m.21588	Transcript_13672_m.17408	Transcript_1729_m.3123	-	Transcript_43366_m.115049	Transcript_9655_m.9357	Transcript_2186_g.3597	Transcript_11985_m.15608	Transcript_23310_g.40062	Transcript_23554_m.43784	-	PXF49380.1	XP_005714603.1	-	-	-	-	-	-	-	-	-	-	-	-
	Geneset-187	XP_005538438.1	XP_005707154.1	POR6498..scf227_4	-	Transcript_5345_m.6704	-	-	Transcript_40579_m.109071	Transcript_2033_m.2024	Transcript_19644_g.33794	Transcript_7767_m.9869	Transcript_978_g.2059	Transcript_21972_m.41160	Pum0524s0001.1.p	PXF50081.1	XP_005716876.1	Transcript_21566_m.23489	Cyanophora11250	Transcript_41129_m.43028	-	NP186857.1	XP011621084.1	XP002990333.1	XP024395521.1	XP001699746.1	XP022839969.1	XP_002676383.1	XP_011772762.1
	Geneset-188	XP_005539136.1	-	POR1881..scf291_13	-	-	-	-	Transcript_21326_m.59224	Transcript_2552_m.2470	Transcript_38110_g.65187	Transcript_13372_m.17380	-	-	Pum0260s0020.1.p	PXF49420.1	XP_005713282.1	Transcript_19332_m.20908	-	Transcript_28533_m.29878	-	NP193955.1	XP020523054.1	XP024542842.1	-	-	XP003081796.2	-	-
	Geneset-189	-	-	POR2935..scf208_2	Transcript_20313_m.23076	Transcript_1115_m.1495	-	-	Transcript_42510_m.112530	Transcript_16850_m.16161	Transcript_55389_g.94756	Transcript_18411_m.24761	Transcript_10700_g.18586	Transcript_6582_m.11890	-	PXF43993.1	XP_005712297.1	Transcript_55398_m.59877	Cyanophora10474	Transcript_4355_m.4262	-	-	-	-	-	XP001694067.1	XP003081525.2	XP_002678644.1	-
	Geneset-190	-	XP_005708241.1	POR0842..scf209_3	Transcript_7139_m.8457	Transcript_10010_m.12786	Transcript_2834_m.5335	Transcript_1476_m.2074	Transcript_21289_m.59139	Transcript_2663_m.2552	Transcript_5549_g.9533	Transcript_2747_m.3099	-	-	Pum0053s0039.1.p	PXF48941.1	-	-	-	-	-	-	-	-	-	-	-	-	-
	Geneset-191	-	-	POR5124..scf244_11	Transcript_1220_m.1323	Transcript_7265_m.9310	-	-	Transcript_36543_m.99086	Transcript_10346_m.9949	-	Transcript_2202_m.2298	Transcript_10936_g.19082	Transcript_22429_m.41884	-	PXF47595.1	-	Transcript_37385_m.40446	-	Transcript_6476_m.6458	-	NP564937.1	XP006838422.1	XP024536077.1	XP024358029.1	XP001691804.1	-	-	-
	Geneset-192	XP_005539431.1	XP_005708847.1	POR4501..scf229_5	Transcript_2559_m.2971	Transcript_11481_m.14764	Transcript_4524_m.8443	-	Transcript_35251_m.94877	Transcript_6942_m.6867	Transcript_53069_g.90680	Transcript_12300_m.16074	Transcript_623_g.1362	Transcript_17382_m.32484	Pum0364s0002.1.p	PXF48250.1	XP_005719341.1	Transcript_1750_m.2036	Cyanophora16274	Transcript_38948_m.40748	-	NP187133.3	XP011621650.1	XP024526214.1	XP024403124.1	XP001700308.1	XP003081112.2	XP_002679250.1	XP_011778278.1
	Geneset-193	XP_005538627.1	XP_005703300.1	POR7599..scf208_2	Transcript_3628_m.4298	Transcript_9714_m.12411	-	-	Transcript_26169_m.69813	-	Transcript_22131_g.37704	Transcript_14631_m.19060	-	-	Pum0927s0001.1.p	PXF46868.1	XP_005712364.1	Transcript_4181_m.4668	-	Transcript_18938_m.20004	-	NP199712.2	XP011623325.1	XP024531993.1	XP024390150.1	-	XP003078564.2	-	XP_011772485.1
	Geneset-194	-	XP_005703424.1	POR6946..scf244_11	Transcript_1864_m.2174	Transcript_6470_m.8245	-	-	Transcript_25350_m.68176	Transcript_21725_m.21094	Transcript_21917_g.37410	Transcript_16033_m.20623	Transcript_25387_g.43975	Transcript_20124_m.37712	Pum2170s0001.1.p	PXF44617.1	XP_005710657.1	-	-	-	-	NP196328.1	XP011621596.1	XP002987042.1	-	-	-	-	-
	Geneset-195	-	XP_005703662.1	POR1482..scf295_1	Transcript_14174_m.16005	-	-	-	-	-	Transcript_655_g.1079	-	-	-	Pum0103s0040.1.p	PXF47089.1	-	Transcript_42142_m.45849	Cyanophora28970	Transcript_8853_m.9371	Transcript_2054_m.2395	NP189503.1	-	XP024542114.1	XP024399102.1	-	XP022840672.1	-	-
	Geneset-196	-	XP_005706685.1	POR0619..scf208_2	Transcript_22138_m.25137	Transcript_6499_m.8293	-	-	Transcript_37587_m.101619	Transcript_11024_m.10555	-	Transcript_4703_m.6011	Transcript_15667_g.27940	-	Pum0111s0025.1.p	PXF49012.1	-	Transcript_36267_m.39430	Cyanophora11333	-	-	NP566020.1	XP011624585.1	XP002961580.2	XP024390252.1	XP001702394.1	XP022838484.1	-	-
	Geneset-197	-	-	POR4120..scf295_1	Transcript_11196_m.12548	Transcript_11523_m.14829	-	Transcript_93_m.110	Transcript_36785_m.99822	Transcript_3666_m.3454	-	Transcript_9115_m.11717	-	-	-	PXF49600.1	XP_005716646.1	Transcript_12168_m.13452	Cyanophora18133	Transcript_33747_m.35327	-	-	-	-	-	-	-	-	-
	Geneset-198	XP_005535760.1	XP_005706962.1	POR8935..scf227_4	Transcript_13779_m.15505	Transcript_2788_m.3489	-	-	Transcript_13280_m.35655	Transcript_13931_m.13480	Transcript_24052_g.40896	Transcript_6120_m.7555	Transcript_14781_g.26148	Transcript_10038_m.18363	Pum0204s0009.1.p	PXF41975.1	XP_005711443.1	-	-	Transcript_6365_m.6341	-	NP180147.2	XP011626734.1	XP002960894.2	XP024385566.1	XP001701465.1	XP022840809.1	XP_002682831.1	-
	Geneset-199	-	XP_005707134.1	POR0622..scf295_1	Transcript_297_m.351	Transcript_2087_m.2618	-	-	Transcript_35679_m.96727	Transcript_5402_m.4974	Transcript_7675_g.12675	Transcript_4064_m.4919	Transcript_8568_g.14656	Transcript_23227_m.43264	-	PXF41385.1	XP_005718321.1	-	-	-	-	NP195430.2	XP020530357.1	-	XP024364120.1	-	-	-	-
	Geneset-200	XP_005538483.1	XP_005708922.1	POR8827..scf209_3	Transcript_17541_m.20168	Transcript_4006_m.5030	-	-	Transcript_1103_m.2075	Transcript_1015_m.1095	Transcript_36214_g.61652	Transcript_4961_m.6324	Transcript_16413_g.29486	Transcript_4647_m.8326	Pum0101s0005.1.p	PXF46572.1	XP_005715774.1	Transcript_27865_m.30470	Cyanophora29561	Transcript_29983_m.31279	-	NP172297.2	XP006845428.1	XP024529543.1	XP024396786.1	XP001699401.1	XP003083675.1	XP_002673261.1	-
	Geneset-201	XP_005537349.1	XP_005706536.1	POR3442..scf208_2	Transcript_7068_m.8381	Transcript_12667_m.16201	Transcript_4674_m.8625	-	Transcript_877_m.1536	Transcript_3522_m.3310	Transcript_43388_g.74294	Transcript_5028_m.6440	Transcript_19690_g.33908	Transcript_25341_m.46576	Pum0517s0009.1.p	PXF45729.1	XP_005717743.1	Transcript_17519_m.18867	Cyanophora13325	Transcript_41518_m.43463	-	NP176433.2	XP006842780.1	XP024544214.1	XP024398574.1	XP001691839.1	XP003080187.2	-	XP_011774313.1
	Geneset-202	XP_005537432.1	XP_005703604.1	POR6238..scf246_12	Transcript_18701_m.21436	-	Transcript_2759_m.5179	Transcript_632_m.775	Transcript_4640_m.13379	-	Transcript_47937_g.81760	-	Transcript_6180_g.10304	Transcript_4817_m.8635	Pum0231s0008.1.p	-	-	Transcript_16887_m.18022	Cyanophora15444	Transcript_10174_m.10726	-	-	-	-	-	-	-	XP_002670451.1	-
	Geneset-203	XP_005538274.1	XP_005703186.1	POR7457..scf208_2	Transcript_8776_m.10192	Transcript_3161_m.3986	-	-	Transcript_40229_m.108317	Transcript_2296_m.2245	Transcript_44271_g.75809	Transcript_8921_m.11355	Transcript_12391_g.21691	Transcript_7776_m.14181	Pum0322s0016.1.p	PXF49591.1	XP_005716655.1	-	Cyanophora16564	Transcript_5929_m.5822	-	NP850484.1	XP020526995.1	XP002981540.2	XP024363848.1	XP001695624.1	XP003081280.2	-	-
	Geneset-204	XP_005538529.1	-	POR1567..scf289_17	Transcript_10179_m.11454	Transcript_783_m.1033	Transcript_4083_m.7704	-	Transcript_38108_m.102515	Transcript_15258_m.14995	Transcript_54028_g.92314	Transcript_8268_m.10561	-	-	-	PXF48292.1	XP_005717189.1	-	Cyanophora18468	-	-	-	-	-	-	-	-	-	-
	Geneset-205	XP_005537103.1	-	POR1292..scf249_10	Transcript_12367_m.13889	Transcript_12955_m.16551	-	-	Transcript_41952_m.111385	Transcript_3059_m.2896	Transcript_3097_g.5127	-	Transcript_10309_g.17928	-	Pum0146s0019.1.p	PXF49726.1	-	-	-	-	-	-	-	-	-	-	-	-	-
	Geneset-206	-	XP_005702875.1	POR7735..scf295_1	Transcript_4032_m.4872	Transcript_5279_m.6604	Transcript_3649_m.6987	Transcript_4455_m.6600	Transcript_8680_m.26039	Transcript_18443_m.17943	-	-	Transcript_12737_g.22352	Transcript_23881_m.44308	-	-	-	Transcript_32172_m.35415	Cyanophora31887	Transcript_138_m.152	-	NP171796.1	XP006849733.1	XP002969867.2	XP024398335.1	XP001702079.1	XP003081718.2	XP_002678779.1	XP_011772930.1
	Geneset-207	XP_005536974.1	-	POR6909..scf209_3	Transcript_19956_m.22584	-	-	-	Transcript_32459_m.86297	-	Transcript_18479_g.31825	-	Transcript_15581_g.27704	Transcript_23394_m.43533	Pum0047s0018.1.p	PXF40838.1	XP_005718733.1	-	-	-	-	-	-	XP002966148.1	-	-	-	-	-
	Geneset-208	-	-	POR7723..scf222_8	-	-	-	-	-	Transcript_24686_m.23764	Transcript_31477_g.53941	-	-	-	-	-	-	-	-	-	-	NP849320.1	XP006859196.1	XP002974579.1	XP024390726.1	XP001692348.1	XP003074353.1	-	XP_011776515.1
	Geneset-209	XP_005536509.1	-	POR2253..scf209_3	-	Transcript_4906_m.6109	-	Transcript_4474_m.6620	Transcript_29024_m.76760	Transcript_22612_m.21759	-	Transcript_2830_m.3267	Transcript_25159_g.43622	Transcript_12692_m.23492	-	PXF46638.1	XP_005715530.1	Transcript_17483_m.18841	-	-	-	NP001320369.1	XP020530393.1	XP002990887.1	XP024381799.1	XP001694879.1	XP003083698.1	XP_002675403.1	-
	Geneset-210	-	-	POR0020..scf208_2	Transcript_22069_m.25029	Transcript_3423_m.4284	-	-	Transcript_44841_m.117739	Transcript_10175_m.9773	Transcript_52625_g.89999	Transcript_5120_m.6590	Transcript_13389_g.23545	Transcript_8594_m.15807	Pum0335s0018.1.p	PXF43368.1	XP_005717769.1	-	-	-	-	-	XP011629428.1	-	-	-	-	-	-
	Geneset-211	XP_005537666.1	XP_005709116.1	POR5820..scf295_1	Transcript_18186_m.20811	Transcript_5100_m.6373	-	-	Transcript_23440_m.63225	-	-	Transcript_10166_m.13075	Transcript_8404_g.14455	Transcript_19909_m.37188	-	-	-	Transcript_9195_m.10164	Cyanophora27568	-	-	NP198216.2	XP006830283.1	XP024520829.1	XP024371562.1	XP001700227.1	XP003080186.1	-	-
	Geneset-212	XP_005537884.1	XP_005705300.1	POR5131..scf209_3	Transcript_10959_m.12309	Transcript_5335_m.6686	Transcript_3296_m.6240	-	Transcript_26897_m.71022	Transcript_9334_m.9077	Transcript_20073_g.34454	Transcript_7432_m.9565	Transcript_9717_g.16879	Transcript_16586_m.31301	Pum0023s0031.1.p	PXF48096.1	XP_005714585.1	Transcript_43503_m.47366	Cyanophora9150	Transcript_15242_m.16149	-	NP567350.1	XP011620968.1	XP024536043.1	XP024377242.1	XP001697055.1	XP003075367.2	XP_002673486.1	XP_011780727.1
	Geneset-213	XP_005536276.1	XP_005702526.1	POR3525..scf289_17	Transcript_2720_m.3156	Transcript_10669_m.13692	-	Transcript_2166_m.3364	Transcript_38751_m.103870	Transcript_20779_m.20190	-	Transcript_14919_m.19380	Transcript_1715_g.3276	Transcript_14152_m.26605	Pum0032s0057.1.p	PXF48436.1	XP_005716964.1	-	-	-	-	NP188938.1	XP006826401.2	XP002969201.1	XP024400598.1	-	XP022840638.1	XP_002673061.1	-
	Geneset-214	XP_005535429.1	XP_005706111.1	POR2582..scf227_4	Transcript_12309_m.13809	Transcript_9804_m.12520	Transcript_58_m.80	-	Transcript_27972_m.74683	Transcript_21209_m.20627	-	Transcript_11340_m.14678	Transcript_28170_g.48964	Transcript_4437_m.7974	Pum2149s0001.1.p	PXF46045.1	XP_005717466.1	Transcript_38592_m.41868	Cyanophora8460	Transcript_42332_m.44285	-	NP176040.1	XP006851904.1	XP024520084.1	XP024402015.1	XP001695438.1	XP003079405.1	XP_002678511.1	XP_011772602.1
	Geneset-215	XP_005537459.1	XP_005709357.1	POR7045..scf208_2	Transcript_1633_m.1831	Transcript_8108_m.10428	-	-	Transcript_28186_m.75313	Transcript_2372_m.2301	Transcript_18729_g.32195	Transcript_8298_m.10635	Transcript_24651_g.42677	Transcript_16988_m.31932	Pum0390s0014.1.p	PXF47713.1	XP_005718133.1	Transcript_16359_m.17407	Cyanophora31590	Transcript_10533_m.11098	-	NP179964.2	XP006826303.1	XP002964762.2	XP024391561.1	-	XP003074272.1	-	-
	Geneset-216	XP_005536366.1	XP_005707443.1	POR4129..scf227_4	-	Transcript_7370_m.9451	Transcript_2400_m.4441	-	Transcript_40301_m.108520	Transcript_2811_m.2674	Transcript_34701_g.59242	Transcript_15181_m.19736	Transcript_28703_g.49968	Transcript_11696_m.21610	-	PXF44377.1	XP_005717503.1	Transcript_54562_m.58976	-	Transcript_14678_m.15592	-	NP197897.3	XP020530853.1	XP024534528.1	XP024390703.1	XP001696990.1	XP022839819.1	XP_002672490.1	-
	Geneset-217	XP_005539438.1	XP_005703106.1	POR2992..scf295_1	Transcript_3554_m.4180	-	-	Transcript_2224_m.3485	Transcript_27608_m.73647	Transcript_9840_m.9521	Transcript_18337_g.31608	Transcript_7328_m.9469	Transcript_811_g.1731	Transcript_13037_m.24222	Pum0066s0023.1.p	PXF47549.1	XP_005712525.1	Transcript_28124_m.30764	Cyanophora6508	Transcript_38862_m.40636	Transcript_212_m.269	NP198748.1	XP006837061.1	XP002971675.1	XP024357730.1	XP001698004.1	XP022840214.1	XP_002676546.1	-
	Geneset-218	XP_005538626.1	XP_005707563.1	POR6264..scf208_2	Transcript_609_m.699	Transcript_10504_m.13447	-	-	Transcript_11588_m.32514	Transcript_20024_m.19505	Transcript_40456_g.69309	Transcript_6184_m.7653	Transcript_5684_g.9443	Transcript_21113_m.39627	Pum0404s0012.1.p	PXF48688.1	XP_005715644.1	Transcript_51769_m.56037	Cyanophora26461	Transcript_30004_m.31305	-	NP974400.1	XP006827146.1	XP002969882.1	XP024379539.1	XP001690952.1	-	-	XP_011780745.1
	Geneset-219	XP_005534980.1	XP_005704282.1	POR9810..scf227_4	Transcript_1585_m.1755	Transcript_4524_m.5670	-	-	Transcript_21825_m.60425	Transcript_7696_m.7614	Transcript_13060_g.22584	Transcript_17306_m.23027	-	-	Pum1979s0001.1.p	-	-	Transcript_8485_m.9245	Cyanophora10828	Transcript_36893_m.38524	-	NP180997.1	XP020523478.1	XP002960813.1	XP024383042.1	XP001701428.1	XP022838544.1	-	-
	Geneset-220	-	XP_005704389.1	POR5072..scf209_3	Transcript_6281_m.7435	Transcript_2071_m.2593	Transcript_2741_m.5156	Transcript_371_m.464	-	-	Transcript_5641_g.9695	Transcript_10208_m.13111	-	-	-	PXF49368.1	XP_005711001.1	-	-	-	-	-	-	-	-	-	-	-	-
	Geneset-221	-	XP_005704076.1	POR1475..scf209_3	Transcript_13969_m.15763	Transcript_13528_m.17207	Transcript_622_m.1084	-	-	Transcript_4750_m.4355	Transcript_1130_g.1873	Transcript_16425_m.21454	Transcript_15028_g.26694	Transcript_8167_m.14947	-	PXF46536.1	-	Transcript_48593_m.52763	-	Transcript_45596_m.47960	-	NP566239.2	XP006838989.1	XP002982969.1	XP024360143.1	-	-	XP_002682537.1	-
	Geneset-222	XP_005537742.1	XP_005704918.1	POR8100..scf209_3	Transcript_13037_m.14784	Transcript_1883_m.2371	Transcript_274_m.442	-	Transcript_34487_m.91924	Transcript_17686_m.16996	Transcript_47599_g.81157	Transcript_14990_m.19464	Transcript_14762_g.26115	Transcript_2376_m.4438	Pum0112s0005.1.p	PXF40097.1	-	Transcript_14003_m.15219	Cyanophora946	Transcript_9378_m.9958	-	NP179145.1	XP006853170.1	XP002983424.1	XP024393758.1	XP001702786.1	XP003074839.1	XP_002668960.1	XP_011772567.1
	Geneset-223	XP_005538059.1	XP_005708219.1	POR3910..scf209_3	Transcript_20935_m.23694	Transcript_13235_m.16888	-	-	Transcript_41847_m.111209	Transcript_17983_m.17359	Transcript_28302_g.47965	Transcript_14027_m.18370	Transcript_26784_g.46633	Transcript_12301_m.22737	Pum1006s0002.1.p	PXF45475.1	XP_005710213.1	Transcript_18264_m.19768	Cyanophora962	Transcript_40947_m.42885	-	NP195902.1	XP006828295.1	XP002987030.1	XP024383601.1	XP001701722.1	XP003079148.1	XP_002675419.1	XP_011778059.1
	Geneset-224	XP_005538539.1	XP_005708700.1	POR6327..scf295_1	Transcript_21104_m.23855	Transcript_9991_m.12762	-	-	-	-	Transcript_6526_g.11034	-	-	-	Pum0215s0034.1.p	PXF41275.1	XP_005712264.1	Transcript_30301_m.33258	-	Transcript_30488_m.31846	-	NP001154545.1	XP020519390.1	XP024537396.1	XP024380983.1	XP001693575.1	-	-	-
	Geneset-225	XP_005538289.1	XP_005703568.1	POR6348..scf209_3	Transcript_6102_m.7227	Transcript_10412_m.13334	Transcript_4517_m.8440	-	Transcript_30942_m.80732	Transcript_5592_m.5210	Transcript_813_g.1319	Transcript_3332_m.3903	Transcript_14529_g.25740	Transcript_9184_m.16869	Pum0074s0068.1.p	PXF49033.1	XP_005711553.1	-	-	-	-	NP188329.1	-	-	-	-	-	-	XP_011780537.1
	Geneset-226	XP_005538266.1	-	POR2888..scf229_5	Transcript_4009_m.4845	Transcript_5615_m.7062	Transcript_770_m.1378	-	Transcript_8621_m.25861	Transcript_17427_m.16704	Transcript_12858_g.22237	Transcript_18107_m.24156	Transcript_1332_g.2648	Transcript_16120_m.30317	Pum0171s0015.1.p	PXF44654.1	XP_005718033.1	Transcript_47713_m.51800	Cyanophora13867	Transcript_19164_m.20209	-	NP181687.1	XP006849321.1	XP002961828.1	XP024392309.1	XP001690816.1	XP003081200.1	XP_002669620.1	XP_011775401.1
	Geneset-227	XP_005535121.1	XP_005703094.1	POR6916..scf227_4	-	Transcript_1351_m.1752	-	-	Transcript_6958_m.20503	Transcript_1700_m.1742	Transcript_5589_g.9620	Transcript_6743_m.8707	Transcript_21305_g.36198	Transcript_23026_m.42909	Pum0023s0053.1.p	PXF46897.1	-	Transcript_17922_m.19279	Cyanophora10863	Transcript_45941_m.48383	-	NP192453.1	XP020524595.1	XP024534463.1	XP024357028.1	XP001700773.1	XP022838763.1	XP_002682350.1	-
	Geneset-228	XP_005539205.1	XP_005707815.1	POR6584..scf227_4	Transcript_3698_m.4386	Transcript_8080_m.10389	-	Transcript_3265_m.4892	-	-	Transcript_12072_g.20577	Transcript_2420_m.2552	-	-	Pum0371s0005.1.p	PXF45183.1	XP_005714758.1	Transcript_44526_m.48535	Cyanophora30843	-	-	NP187298.1	XP020523865.1	XP002992944.2	XP024397746.1	-	XP003081245.2	XP_002672136.1	XP_011773754.1
	Geneset-229	XP_005536096.1	XP_005702724.1	POR1136..scf295_9	Transcript_4974_m.6036	Transcript_199_m.243	-	-	Transcript_36389_m.98614	Transcript_2608_m.2510	Transcript_44574_g.76280	Transcript_2351_m.2461	Transcript_1229_g.2508	Transcript_9378_m.17182	-	PXF47958.1	-	Transcript_20540_m.22270	Cyanophora30982	Transcript_17271_m.18225	-	-	-	-	-	-	XP003077998.1	-	-
	Geneset-230	XP_005537822.1	XP_005707530.1	POR3700..scf251_18	Transcript_7806_m.9096	Transcript_11518_m.14817	Transcript_988_m.1898	-	Transcript_17495_m.47995	Transcript_13408_m.12854	Transcript_6249_g.10637	Transcript_6444_m.8145	Transcript_22271_g.38083	Transcript_20801_m.39078	Pum0127s0004.1.p	PXF47452.1	XP_005717429.1	Transcript_18726_m.20255	Cyanophora7060	Transcript_5454_m.5420	-	NP189360.1	XP020531058.1	XP002979392.2	XP024381403.1	XP001690765.1	XP003083939.1	XP_002671044.1	XP_011775479.1
	Geneset-231	XP_005538565.1	XP_005707765.1	POR6699..scf209_3	-	Transcript_8637_m.11095	-	-	Transcript_8301_m.24982	Transcript_8090_m.7982	-	-	-	-	-	-	XP_005710219.1	Transcript_54718_m.59154	-	Transcript_44014_m.46243	-	NP187663.1	-	XP002988171.2	-	-	-	-	-
	Geneset-232	XP_005539033.1	XP_005705154.1	POR2145..scf208_2	Transcript_9052_m.10447	Transcript_8008_m.10317	-	-	Transcript_34653_m.92478	Transcript_24585_m.23695	Transcript_30279_g.51550	Transcript_13651_m.17908	-	-	Pum0392s0014.1.p	PXF41215.1	-	Transcript_27323_m.29887	-	Transcript_33012_m.34574	-	NP199855.1	XP011628122.1	XP024517747.1	XP024388798.1	XP001694155.1	XP022839063.1	XP_002674549.1	-
	Geneset-233	XP_005536545.1	XP_005706995.1	POR2764..scf209_3	Transcript_8084_m.9463	Transcript_10955_m.14062	-	-	Transcript_10051_m.28571	Transcript_11506_m.11053	Transcript_36061_g.61429	Transcript_11274_m.14557	Transcript_28342_g.49246	Transcript_11689_m.21589	Pum0519s0001.1.p	PXF46433.1	XP_005716244.1	Transcript_26839_m.29265	Cyanophora10494	Transcript_11913_m.12366	-	NP181192.1	XP006851831.1	XP002965441.1	XP024392740.1	XP001702971.1	XP022838167.1	XP_002680773.1	XP_011777541.1
	Geneset-234	XP_005538909.1	XP_005709297.1	POR1101..scf295_1	Transcript_3770_m.4472	Transcript_11067_m.14212	-	-	Transcript_5527_m.15754	Transcript_22015_m.21318	Transcript_5497_g.9404	Transcript_7691_m.9811	-	-	Pum0973s0004.1.p	PXF47354.1	XP_005717228.1	Transcript_8426_m.9181	Cyanophora7236	Transcript_39898_m.41790	-	NP199288.4	XP020525930.1	XP024526733.1	XP024360871.1	XP001694006.1	XP003081500.2	XP_002677240.1	XP_011777730.1
	Geneset-235	XP_005535976.1	XP_005706020.1	POR2313..scf295_1	-	Transcript_11659_m.15011	-	-	Transcript_11751_m.32968	Transcript_11976_m.11534	Transcript_2330_g.3830	Transcript_6758_m.8736	Transcript_6835_g.11440	Transcript_15761_m.29778	Pum0268s0018.1.p	PXF48678.1	XP_005718623.1	Transcript_32937_m.36308	Cyanophora4399	Transcript_27573_m.28982	-	NP850102.1	XP020529765.1	XP002983554.1	XP024360618.1	XP001690589.1	XP022840299.1	-	XP_011773845.1
	Geneset-236	XP_005539230.1	XP_005707761.1	POR6287..scf295_1	Transcript_16236_m.18770	Transcript_1746_m.2195	-	-	Transcript_24934_m.67035	Transcript_19778_m.19277	-	Transcript_3006_m.3587	-	Transcript_23233_m.43272	-	PXF47952.1	-	-	-	-	-	NP567993.1	XP006845255.1	XP002973588.2	-	-	-	XP_002682428.1	-
	Geneset-237	XP_005535989.1	XP_005704153.1	POR1913..scf208_2	-	Transcript_3907_m.4901	Transcript_261_m.410	-	Transcript_34081_m.90333	Transcript_17165_m.16420	-	Transcript_1985_m.2154	Transcript_27389_g.47678	Transcript_6837_m.12226	-	-	-	Transcript_53737_m.58181	Cyanophora30990	Transcript_3193_m.3097	-	NP178535.3	XP020517459.1	XP024524734.1	XP024386780.1	-	-	-	-
	Geneset-238	XP_005537948.1	XP_005704273.1	POR6651..scf209_3	Transcript_5262_m.6302	Transcript_3150_m.3962	-	-	Transcript_13018_m.34793	Transcript_15495_m.15181	Transcript_24486_g.41497	Transcript_16276_m.21107	Transcript_1230_g.2513	Transcript_3223_m.5755	Pum0169s0006.1.p	PXF48752.1	-	Transcript_40000_m.43717	Cyanophora14047	-	-	NP565433.1	XP011627177.1	-	XP024381430.1	XP001693736.1	XP003081732.2	XP_002678258.1	XP_011779073.1
	Geneset-239	XP_005535069.1	XP_005702863.1	POR7661..scf295_1	Transcript_18294_m.20906	-	-	-	Transcript_24508_m.65822	Transcript_14266_m.13818	Transcript_606_g.1001	Transcript_10793_m.13799	Transcript_22076_g.37789	Transcript_13760_m.25731	Pum1383s0002.1.p	PXF42550.1	-	Transcript_50401_m.54480	-	Transcript_10607_m.11182	-	NP001329675.1	XP020521701.1	XP024538593.1	XP024400672.1	-	XP022840011.1	XP_002672104.1	-
	Geneset-240	XP_005537837.1	XP_005706188.1	POR8810..scf209_3	Transcript_1034_m.1121	-	-	-	Transcript_40927_m.109897	Transcript_20110_m.19555	Transcript_29351_g.49854	Transcript_2753_m.3107	-	-	-	-	-	Transcript_49242_m.53371	-	Transcript_12377_m.12892	-	NP564608.1	XP020530607.1	XP002969230.2	XP024362270.1	XP001702534.1	XP022840044.1	-	-
	Geneset-241	-	-	POR3597..scf295_1	-	Transcript_6972_m.8905	Transcript_2518_m.4683	Transcript_3054_m.4554	Transcript_31496_m.82827	Transcript_6781_m.6620	Transcript_18502_g.31875	-	Transcript_19788_g.34026	Transcript_5787_m.10562	Pum0082s0068.2.p	PXF49743.1	XP_005713823.1	-	-	-	-	-	-	-	-	-	XP003075091.2	-	-
	Geneset-242	XP_005538554.1	XP_005708546.1	POR9319..scf295_9	Transcript_12909_m.14591	Transcript_2816_m.3523	Transcript_2894_m.5433	-	Transcript_42444_m.112365	Transcript_16047_m.15627	Transcript_27720_g.46908	Transcript_454_m.526	Transcript_19930_g.34235	Transcript_1817_m.3440	Pum0126s0043.1.p	PXF46192.1	XP_005714679.1	Transcript_26823_m.29241	Cyanophora15870	Transcript_3984_m.3883	-	NP001326921.1	XP006842731.1	XP002966924.2	XP024388016.1	XP001692884.1	XP022839267.1	XP_002679205.1	XP_011779524.1
	Geneset-243	XP_005538879.1	XP_005707607.1	POR5407..scf209_3	Transcript_3606_m.4269	Transcript_10572_m.13550	-	Transcript_505_m.642	Transcript_33405_m.89287	Transcript_23203_m.22238	Transcript_218_g.389	Transcript_9405_m.12252	Transcript_12867_g.22598	Transcript_18717_m.34738	-	PXF43208.1	XP_005714325.1	Transcript_21019_m.22770	Cyanophora29209	Transcript_37135_m.38834	-	NP001325750.1	XP020525710.1	XP024527839.1	XP024388045.1	XP001702526.1	XP003082373.2	XP_002678672.1	XP_011776891.1
	Geneset-244	XP_005535118.1	XP_005707661.1	POR8542..scf227_4	Transcript_381_m.481	Transcript_6203_m.7903	Transcript_4713_m.8676	-	Transcript_12130_m.33990	Transcript_2712_m.2602	Transcript_36054_g.61420	Transcript_11413_m.14812	Transcript_21214_g.36087	Transcript_2344_m.4375	Pum1922s0002.1.p	PXF46906.1	XP_005714060.1	Transcript_38641_m.41915	Cyanophora23220	Transcript_32468_m.33951	-	NP564434.1	XP020521524.1	XP024533935.1	XP024399547.1	XP001696472.1	XP022841394.1	XP_002675665.1	XP_011777830.1
	Geneset-245	XP_005536272.1	XP_005707647.1	POR5806..scf295_1	Transcript_15188_m.17513	-	-	Transcript_1422_m.1959	Transcript_28267_m.75490	Transcript_7337_m.7337	Transcript_23562_g.40142	Transcript_4120_m.4990	Transcript_29070_g.50674	Transcript_20587_m.38629	Pum1755s0001.1.p	PXF47891.1	XP_005718694.1	Transcript_29969_m.32846	Cyanophora27374	Transcript_40307_m.42187	-	-	-	XP002986803.2	XP024367523.1	XP001699757.1	-	XP_002670571.1	XP_011775917.1
	Geneset-246	XP_005536440.1	XP_005703135.1	POR8467..scf296_7	Transcript_2023_m.2428	Transcript_2774_m.3473	-	Transcript_4225_m.6359	Transcript_3890_m.11284	-	Transcript_13428_g.23165	Transcript_6502_m.8220	Transcript_3295_g.6025	Transcript_20191_m.37848	Pum0109s0041.1.p	PXF43702.1	-	-	Cyanophora24169	-	-	NP186968.2	XP011621476.1	XP002965855.1	XP024391991.1	XP001694437.1	XP022838905.1	XP_002680834.1	XP_011778661.1
	Geneset-247	-	XP_005704369.1	POR9898..scf295_1	Transcript_20112_m.22807	Transcript_7792_m.10054	-	-	Transcript_22043_m.60752	Transcript_4204_m.3976	-	-	-	-	-	-	-	Transcript_24010_m.26304	-	-	-	-	XP006854894.1	XP002980186.2	XP024399083.1	-	-	-	-
	Geneset-248	XP_005538585.1	XP_005703176.1	POR2369..scf246_12	-	Transcript_7309_m.9369	-	Transcript_1648_m.2395	Transcript_30849_m.80413	Transcript_8577_m.8375	Transcript_5153_g.8923	Transcript_11882_m.15501	Transcript_13353_g.23478	Transcript_4738_m.8481	Pum1090s0002.1.p	PXF43668.1	-	Transcript_5371_m.5738	Cyanophora13326	Transcript_36907_m.38541	-	NP850305.2	XP020522171.1	XP024534627.1	XP024369282.1	XP001701668.1	XP003074932.1	XP_002671687.1	-
	Geneset-249	-	-	POR2184..scf208_2	-	Transcript_12077_m.15527	-	-	-	-	Transcript_25559_g.43308	Transcript_17416_m.23160	-	-	Pum0189s0001.1.p	-	XP_005719328.1	-	-	Transcript_2959_m.2839	-	-	-	XP024541306.1	XP024390492.1	-	XP003079744.1	-	-
	Geneset-250	XP_005536625.1	XP_005704627.1	POR5115..scf210_14	-	Transcript_5983_m.7604	-	-	Transcript_13871_m.37701	Transcript_710_m.717	Transcript_49935_g.85452	-	Transcript_2956_g.5443	Transcript_14138_m.26578	-	PXF50117.1	XP_005711113.1	Transcript_52117_m.56444	-	Transcript_9241_m.9781	-	-	-	-	-	-	-	-	-
	Geneset-251	-	XP_005704048.1	POR1125..scf208_2	Transcript_9157_m.10540	Transcript_12733_m.16263	Transcript_2937_m.5530	-	Transcript_16614_m.46191	Transcript_9658_m.9360	Transcript_23886_g.40605	-	-	-	Pum2888s0001.1.p	PXF43796.1	XP_005711840.1	Transcript_12744_m.14017	Cyanophora16317	Transcript_38961_m.40766	-	NP001323702.1	XP011625101.1	XP002988319.2	XP024380410.1	-	-	XP_002683299.1	XP_011777921.1
	Geneset-252	-	XP_005707436.1	POR2599..scf295_1	Transcript_13147_m.14863	Transcript_11978_m.15415	Transcript_4739_m.8721	-	Transcript_32272_m.85594	Transcript_14425_m.14035	Transcript_5359_g.9187	Transcript_5950_m.7407	Transcript_25144_g.43593	-	Pum0071s0038.1.p	PXF44765.1	XP_005716619.1	Transcript_30752_m.33860	Cyanophora28982	Transcript_31758_m.33088	-	NP001323579.1	XP006851495.2	XP024525940.1	-	-	-	XP_002681986.1	-
	Geneset-253	-	-	POR2855..scf222_8	-	Transcript_8035_m.10348	-	-	Transcript_25636_m.68938	Transcript_6254_m.5865	-	Transcript_1979_m.2145	Transcript_3272_g.5978	-	Pum0184s0016.1.p	PXF47667.1	XP_005717397.1	Transcript_33567_m.36879	Cyanophora6075	Transcript_42625_m.44596	-	-	XP006852204.1	XP024521207.1	-	XP001699653.1	-	-	-
	Geneset-254	-	XP_005709079.1	POR7685..scf269_36	-	Transcript_1754_m.2214	-	-	Transcript_16780_m.46557	Transcript_15911_m.15527	-	Transcript_18262_m.24467	Transcript_23653_g.40705	Transcript_6001_m.10952	-	PXF41981.1	-	Transcript_44852_m.48851	Cyanophora21057	Transcript_11134_m.11715	-	NP849706.4	XP020531508.1	-	XP024371821.1	-	-	-	-
	Geneset-255	XP_005538148.1	XP_005706792.1	POR7658..scf208_2	Transcript_14823_m.16982	Transcript_6786_m.8646	Transcript_2468_m.4560	Transcript_3279_m.4908	Transcript_28949_m.76627	Transcript_18283_m.17758	Transcript_56332_g.96544	Transcript_10070_m.12970	Transcript_13091_g.23006	Transcript_946_m.1816	Pum0082s0058.1.p	PXF40041.1	XP_005716826.1	Transcript_29987_m.32867	Cyanophora11625	Transcript_44597_m.46854	-	NP188548.2	XP006829680.1	XP024540313.1	XP024375875.1	XP001689959.1	XP022840157.1	XP_002683079.1	XP_011775476.1
	Geneset-256	XP_005535171.1	-	POR5790..scf227_4	Transcript_22135_m.25131	-	-	-	Transcript_6661_m.19085	-	-	Transcript_5145_m.6649	Transcript_14904_g.26430	Transcript_20410_m.38279	Pum0306s0018.2.p	PXF45293.1	-	-	-	-	-	NP563753.1	XP020531955.1	-	XP024358033.1	-	-	-	XP_011779863.1
	Geneset-257	-	XP_005704926.1	POR7292..scf209_3	Transcript_10051_m.11308	Transcript_1824_m.2305	-	Transcript_2094_m.3226	Transcript_5276_m.15098	Transcript_388_m.287	Transcript_31536_g.54021	Transcript_15447_m.20007	Transcript_15860_g.28433	Transcript_12827_m.23777	Pum0407s0021.1.p	PXF42004.1	XP_005713612.1	Transcript_16123_m.17098	-	Transcript_29023_m.30331	-	NP566611.1	XP011620340.1	XP024533485.1	XP024370889.1	-	XP003081367.1	XP_002681816.1	-
	Geneset-258	XP_005539523.1	XP_005707885.1	POR1539..scf295_1	-	Transcript_11128_m.14290	Transcript_1890_m.3425	-	Transcript_9865_m.28311	Transcript_21847_m.21193	Transcript_52728_g.90192	Transcript_11406_m.14795	Transcript_6214_g.10370	Transcript_23538_m.43761	-	PXF41596.1	-	-	-	-	-	-	-	-	-	-	XP003079170.1	-	-
	Geneset-259	XP_005536168.1	XP_005704935.1	POR5632..scf297_16	Transcript_12060_m.13525	Transcript_8733_m.11196	-	-	Transcript_25861_m.69488	-	Transcript_21218_g.36147	Transcript_5313_m.6938	Transcript_24486_g.42363	Transcript_15139_m.28635	Pum0484s0008.2.p	PXF40163.1	XP_005711189.1	Transcript_31619_m.34892	Cyanophora10684	Transcript_21888_m.23422	-	NP201145.1	XP006845172.1	XP002984510.1	XP024388315.1	XP001702827.1	XP022838914.1	XP_002672128.1	XP_011777495.1
	Geneset-260	XP_005537439.1	XP_005703890.1	POR6163..scf227_4	Transcript_5434_m.6387	Transcript_7527_m.9672	Transcript_2666_m.4990	Transcript_2196_m.3426	Transcript_12541_m.34376	Transcript_1290_m.1332	Transcript_16692_g.28887	Transcript_16376_m.21365	Transcript_28960_g.50467	Transcript_5366_m.9735	Pum2734s0001.1.p	PXF49853.1	XP_005712307.1	Transcript_14163_m.15371	Cyanophora29092	Transcript_14192_m.15127	-	NP200230.1	XP006827825.1	XP002964455.1	XP024374027.1	XP001689464.1	XP003080270.1	XP_002668926.1	XP_011777066.1
	Geneset-261	XP_005534995.1	XP_005705814.1	POR3165..scf251_18	Transcript_140_m.158	Transcript_4501_m.5645	-	-	Transcript_10806_m.30296	Transcript_15974_m.15592	Transcript_5349_g.9167	Transcript_4378_m.5455	Transcript_13994_g.24740	-	Pum0071s0012.1.p	PXF41260.1	XP_005712290.1	-	-	-	-	NP680211.1	XP011625031.1	XP024526414.1	XP024388229.1	-	XP003080767.1	-	-
	Geneset-262	XP_005537359.1	XP_005706807.1	POR4432..scf227_4	Transcript_20659_m.23419	Transcript_3995_m.5019	Transcript_431_m.739	-	Transcript_15225_m.42211	-	-	Transcript_16675_m.22006	-	-	Pum0031s0032.1.p	PXF40432.1	-	-	Cyanophora741	Transcript_11697_m.12216	-	NP974966.1	XP020528377.1	XP024529663.1	-	XP001700053.1	XP003082376.2	-	-
	Geneset-263	XP_005536290.1	XP_005703235.1	POR9096..scf295_1	Transcript_1084_m.1164	Transcript_3883_m.4857	-	-	Transcript_32931_m.87695	Transcript_17399_m.16659	Transcript_27742_g.46946	Transcript_876_m.1186	Transcript_13458_g.23691	Transcript_16488_m.31067	Pum1353s0001.1.p	PXF48326.1	XP_005709928.1	Transcript_45007_m.49038	Cyanophora2404	Transcript_4649_m.4577	-	NP850294.1	XP020522307.1	XP002974965.2	XP024365627.1	XP001693027.1	XP022840842.1	XP_002678647.1	XP_011779593.1
	Geneset-264	-	-	POR6053..scf208_2	-	Transcript_6929_m.8850	-	-	Transcript_11373_m.31874	Transcript_9828_m.9510	-	Transcript_15581_m.20160	Transcript_6044_g.10117	Transcript_19871_m.37116	Pum0255s0021.1.p	PXF43190.1	-	-	-	-	-	-	-	-	XP024360734.1	XP001694894.1	XP022840852.1	-	-
	Geneset-265	XP_005535237.1	XP_005708566.1	POR7626..scf227_4	Transcript_15703_m.18215	Transcript_2402_m.2976	Transcript_1140_m.2197	-	Transcript_20623_m.56729	Transcript_11169_m.10731	Transcript_16576_g.28694	Transcript_9201_m.11897	Transcript_24886_g.43098	Transcript_10115_m.18500	Pum0104s0022.1.p	PXF44873.1	XP_005716982.1	Transcript_9112_m.10064	Cyanophora12926	Transcript_37765_m.39524	Transcript_1975_m.2292	NP193130.1	XP006848518.1	XP002987645.1	XP024403760.1	XP001693339.1	XP022839640.1	XP_002669817.1	XP_011780222.1
	Geneset-266	XP_005537004.1	XP_005702415.1	POR4354..scf229_5	-	-	Transcript_279_m.451	-	-	-	-	Transcript_1208_m.1585	-	-	-	PXF48757.1	XP_005719214.1	Transcript_35006_m.38313	-	-	-	NP200665.2	XP006843529.1	XP002963785.2	XP024389526.1	XP001703794.1	-	-	-
	Geneset-267	-	-	POR8614..scf295_1	Transcript_3821_m.4541	Transcript_6034_m.7659	-	Transcript_651_m.803	-	-	-	-	-	-	-	-	-	Transcript_48487_m.52593	Cyanophora17046	Transcript_40614_m.42549	-	-	XP020530597.1	XP024521528.1	-	XP001693376.1	-	XP_002674266.1	-
	Geneset-268	XP_005536353.1	XP_005703731.1	POR0273..scf296_7	Transcript_0_m.1	Transcript_3160_m.3984	Transcript_4594_m.8512	-	Transcript_18214_m.49438	Transcript_3304_m.3126	Transcript_28503_g.48410	Transcript_12170_m.15892	Transcript_25657_g.44398	Transcript_14023_m.26337	Pum0463s0004.1.p	PXF43817.1	XP_005717894.1	Transcript_14863_m.16043	Cyanophora16869	Transcript_28592_m.29941	-	NP191139.1	XP006827008.1	XP002973325.2	XP024379217.1	XP001691997.1	XP022838644.1	-	XP_011771935.1
	Geneset-269	XP_005539006.1	XP_005706788.1	POR5725..scf209_3	Transcript_20780_m.23534	Transcript_5749_m.7257	Transcript_4370_m.8233	-	Transcript_23640_m.63421	Transcript_8795_m.8542	Transcript_35472_g.60493	Transcript_12668_m.16448	Transcript_11167_g.19565	Transcript_9325_m.17104	Pum0071s0067.1.p	PXF48381.1	XP_005710953.1	Transcript_33786_m.37081	Cyanophora29724	Transcript_32315_m.33691	-	NP567760.4	XP006843820.1	XP002977093.2	XP024384807.1	XP001689869.1	XP003074506.1	-	XP_011773326.1
	Geneset-270	XP_005539116.1	XP_005705720.1	POR4508..scf296_7	-	Transcript_7920_m.10201	-	-	Transcript_45409_m.119518	Transcript_24197_m.23304	Transcript_18196_g.31348	Transcript_12874_m.16691	Transcript_26874_g.46779	Transcript_8964_m.16437	Pum0066s0036.1.p	PXF44706.1	XP_005714039.1	Transcript_8781_m.9646	Cyanophora22119	Transcript_3004_m.2884	-	NP198461.2	XP006847879.1	XP024541522.1	XP024387130.1	XP001689790.1	XP003080613.2	-	-
	Geneset-271	XP_005538816.1	XP_005709240.1	POR1962..scf209_3	Transcript_14946_m.17145	-	Transcript_224_m.373	Transcript_351_m.436	Transcript_9446_m.27623	Transcript_16346_m.15789	Transcript_10767_g.17943	Transcript_14021_m.18365	Transcript_27443_g.47813	Transcript_11981_m.22162	Pum0202s0029.1.p	PXF46894.1	XP_005716987.1	Transcript_38746_m.42084	Cyanophora6381	Transcript_32938_m.34511	Transcript_288_m.382	NP001327659.1	XP006855606.1	XP002963690.2	XP024391961.1	-	-	XP_002673143.1	XP_011778752.1
	Geneset-272	XP_005535934.1	XP_005703986.1	POR5104..scf295_1	Transcript_14707_m.16801	Transcript_5177_m.6463	-	-	Transcript_38708_m.103705	Transcript_10144_m.9730	Transcript_26144_g.44278	Transcript_10580_m.13567	Transcript_25843_g.44760	Transcript_15942_m.30074	Pum1549s0001.1.p	PXF43831.1	XP_005718547.1	Transcript_15201_m.16364	Cyanophora26668	Transcript_37511_m.39255	-	-	-	-	-	-	-	XP_002679361.1	XP_011778656.1
	Geneset-273	XP_005536555.1	XP_005709312.1	POR5670..scf208_2	Transcript_18434_m.21114	Transcript_6247_m.7951	-	-	Transcript_3810_m.11165	Transcript_2969_m.2801	Transcript_7381_g.12269	Transcript_17024_m.22648	Transcript_22109_g.37835	Transcript_14090_m.26478	Pum0541s0004.1.p	PXF49874.1	XP_005713536.1	-	-	-	-	NP001077855.1	XP006829629.1	XP024533398.1	XP024402983.1	XP001694073.1	XP022839209.1	-	-
	Geneset-274	-	-	POR5768..scf295_1	Transcript_13258_m.14968	Transcript_9512_m.12177	-	-	Transcript_14795_m.40712	Transcript_13922_m.13461	Transcript_22556_g.38479	Transcript_4801_m.6150	Transcript_8272_g.14219	Transcript_19295_m.35902	Pum0072s0005.1.p	PXF47247.1	XP_005715174.1	Transcript_29590_m.32475	Cyanophora2000	Transcript_13457_m.14165	-	-	-	XP002963309.1	XP024361224.1	XP001702118.1	-	-	-
	Geneset-275	XP_005535800.1	XP_005706415.1	POR7753..scf222_8	Transcript_7640_m.8868	Transcript_131_m.163	Transcript_2283_m.4232	-	Transcript_41424_m.110547	Transcript_3181_m.3003	Transcript_51301_g.87851	Transcript_16077_m.20706	Transcript_18730_g.32648	-	-	PXF47123.1	XP_005713416.1	Transcript_6429_m.6788	Cyanophora19495	Transcript_45713_m.48134	Transcript_1353_m.1601	NP187664.2	XP006849621.1	XP002960137.1	XP024378008.1	XP001690793.1	XP003074600.2	XP_002672066.1	XP_011775538.1
	Geneset-276	XP_005537323.1	XP_005702921.1	POR9389..scf227_4	-	Transcript_13888_m.17684	-	-	Transcript_36993_m.100093	Transcript_1964_m.1981	-	Transcript_4076_m.4931	Transcript_14215_g.25154	Transcript_19854_m.37070	Pum3106s0001.1.p	PXF49846.1	XP_005712313.1	Transcript_53790_m.58237	Cyanophora23309	Transcript_15297_m.16226	Transcript_214_m.272	-	XP020528906.1	XP024521803.1	XP024369110.1	XP001702820.1	XP022838232.1	XP_002680744.1	XP_011774099.1
	Geneset-277	XP_005538560.1	XP_005706709.1	POR2649..scf208_2	Transcript_11003_m.12365	Transcript_13305_m.16970	-	-	Transcript_7016_m.20764	Transcript_15916_m.15537	Transcript_24250_g.41214	Transcript_13456_m.17563	Transcript_9691_g.16806	Transcript_14757_m.27772	Pum1650s0002.1.p	PXF45719.1	XP_005717834.1	-	-	Transcript_19572_m.20681	-	-	-	XP002969663.1	-	-	-	XP_002675360.1	XP_011775256.1
	Geneset-278	XP_005538460.1	XP_005704629.1	POR2491..scf296_7	Transcript_2772_m.3221	Transcript_8884_m.11355	Transcript_1271_m.2395	-	Transcript_1043_m.1881	Transcript_3815_m.3597	-	Transcript_1992_m.2157	Transcript_11921_g.20844	Transcript_13786_m.25794	Pum2311s0001.1.p	PXF44716.1	XP_005710766.1	Transcript_46381_m.50479	-	Transcript_43151_m.45203	-	NP195360.1	XP020521284.1	XP002986256.2	XP024390001.1	XP001701596.1	XP022840288.1	-	XP_011773129.1
	Geneset-279	XP_005539373.1	XP_005709208.1	POR6468..scf295_1	-	Transcript_12781_m.16331	-	-	Transcript_30063_m.78536	Transcript_19260_m.18673	Transcript_52047_g.89055	Transcript_16545_m.21689	Transcript_26579_g.46238	Transcript_2569_m.4790	-	PXF42060.1	XP_005710194.1	-	Cyanophora13426	-	-	NP568858.1	XP020518893.1	XP024516825.1	XP024360018.1	XP001697643.1	-	-	-
	Geneset-280	XP_005535632.1	XP_005707022.1	POR1121..scf289_17	Transcript_18520_m.21223	Transcript_8662_m.11127	-	-	Transcript_3962_m.11357	Transcript_4014_m.3798	-	Transcript_8292_m.10612	-	Transcript_18750_m.34798	Pum0470s0011.1.p	PXF46541.1	XP_005715759.1	Transcript_48549_m.52694	Cyanophora26268	Transcript_9912_m.10498	-	NP199093.1	XP006841541.1	-	XP024399665.1	XP001691250.1	XP003074931.1	XP_002681735.1	-
	Geneset-281	XP_005534978.1	XP_005707594.1	POR1421..scf229_5	Transcript_5205_m.6256	Transcript_5071_m.6330	-	-	Transcript_23354_m.63116	Transcript_16760_m.16106	Transcript_25962_g.43971	Transcript_3023_m.3600	-	Transcript_5118_m.9131	Pum1334s0002.1.p	PXF46408.1	-	-	-	-	-	-	-	-	-	-	-	-	-
	Geneset-282	XP_005537246.1	-	POR7901..scf295_1	Transcript_17807_m.20441	Transcript_10174_m.12996	Transcript_2410_m.4456	-	Transcript_38098_m.102506	Transcript_22782_m.21922	Transcript_52892_g.90443	Transcript_15318_m.19908	Transcript_1210_g.2474	Transcript_16116_m.30311	-	-	-	Transcript_36568_m.39763	-	-	-	NP178217.3	XP006836603.1	XP002962085.2	XP024368156.1	-	XP022840380.1	XP_002681380.1	-
	Geneset-283	-	XP_005708604.1	POR1070..scf295_1	Transcript_648_m.736	Transcript_632_m.816	Transcript_2133_m.3948	-	Transcript_23449_m.63237	Transcript_78_m.45	Transcript_48493_g.82570	Transcript_13597_m.17829	Transcript_1403_g.2758	Transcript_14287_m.26887	Pum0136s0011.2.p	PXF45167.1	-	Transcript_26955_m.29435	Cyanophora27872	Transcript_200_m.246	-	-	-	-	XP024375091.1	XP001694882.1	XP022839820.1	-	XP_011771829.1
	Geneset-284	XP_005535581.1	XP_005703483.1	POR0522..scf295_1	Transcript_10644_m.11995	Transcript_13671_m.17406	Transcript_1441_m.2614	-	Transcript_39332_m.105870	Transcript_6925_m.6840	-	Transcript_10253_m.13172	-	-	-	PXF49434.1	XP_005714633.1	Transcript_43922_m.47876	Cyanophora4483	Transcript_30759_m.32133	-	NP564047.1	XP020528472.1	XP024523386.1	XP024381975.1	XP001702066.1	XP003083634.2	XP_002681104.1	XP_011775626.1
	Geneset-285	-	-	POR0204..scf295_1	Transcript_13720_m.15404	Transcript_9413_m.12044	-	-	Transcript_15097_m.41839	Transcript_15518_m.15202	Transcript_492_g.791	Transcript_18009_m.23960	Transcript_18733_g.32653	Transcript_5587_m.10178	-	-	-	-	-	-	-	NP850666.1	-	-	-	-	-	-	-
	Geneset-286	XP_005539002.1	XP_005706730.1	POR9008..scf295_1	-	Transcript_11781_m.15160	-	-	Transcript_29958_m.78280	Transcript_11155_m.10713	Transcript_29599_g.50217	Transcript_17258_m.22964	Transcript_21808_g.37235	Transcript_4725_m.8453	Pum0178s0004.1.p	PXF48683.1	XP_005715635.1	-	-	-	-	NP181270.1	XP006828220.2	XP002985835.2	XP024358227.1	XP001695809.1	-	-	-
	Geneset-287	XP_005535921.1	XP_005705979.1	POR8024..scf295_1	Transcript_3956_m.4776	Transcript_8829_m.11293	-	-	Transcript_5975_m.16884	Transcript_4716_m.4315	Transcript_33139_g.56776	Transcript_6552_m.8319	Transcript_133_g.265	Transcript_10616_m.19455	Pum0070s0052.1.p	PXF44568.1	XP_005717763.1	Transcript_17939_m.19311	Cyanophora6171	Transcript_268_m.312	-	NP172934.1	XP006853545.1	XP024529253.1	XP024375548.1	XP001695059.1	XP022838211.1	-	-
	Geneset-288	XP_005535639.1	XP_005704343.1	POR4905..scf229_5	Transcript_2684_m.3119	Transcript_7747_m.9992	Transcript_533_m.923	-	Transcript_11005_m.30839	Transcript_12171_m.11734	Transcript_43687_g.74737	Transcript_12287_m.16059	Transcript_27316_g.47572	Transcript_24638_m.45453	Pum0565s0001.1.p	PXF45488.1	XP_005711982.1	Transcript_17952_m.19333	Cyanophora1351	Transcript_32406_m.33844	-	NP850694.2	XP020524106.1	XP024522209.1	XP024374338.1	XP001703494.1	-	-	-
	Geneset-289	XP_005539016.1	XP_005704114.1	POR8607..scf244_11	Transcript_15042_m.17280	Transcript_11031_m.14163	-	Transcript_669_m.833	Transcript_6012_m.17041	Transcript_16424_m.15864	Transcript_34617_g.59144	Transcript_5269_m.6860	Transcript_28553_g.49674	Transcript_21819_m.40931	Pum0242s0037.1.p	PXF44920.1	XP_005711055.1	Transcript_31148_m.34320	Cyanophora30473	Transcript_23944_m.25370	-	NP173218.2	XP020518481.1	XP002963983.1	XP024371753.1	XP001690825.1	XP022840967.1	XP_002673155.1	-
	Geneset-290	XP_005539550.1	XP_005709004.1	POR6069..scf236_6	-	Transcript_9472_m.12123	Transcript_4860_m.8916	-	Transcript_6792_m.19597	Transcript_7165_m.7128	-	-	-	-	-	-	XP_005717785.1	Transcript_18482_m.19987	Cyanophora16901	Transcript_9224_m.9770	-	-	-	-	-	-	-	-	-
	Geneset-291	XP_005534865.1	XP_005708315.1	POR5023..scf236_6	-	Transcript_1713_m.2153	Transcript_3553_m.6788	-	Transcript_18929_m.51504	Transcript_13786_m.13266	-	Transcript_6572_m.8384	-	-	Pum0125s0016.1.p	PXF41132.1	-	Transcript_21127_m.22937	Cyanophora1090	Transcript_21916_m.23468	-	NP195526.1	XP020532107.1	XP024524201.1	XP024393387.1	XP001695036.1	-	-	-
	Geneset-292	XP_005535092.1	-	POR3073..scf227_4	Transcript_6061_m.7164	-	-	-	Transcript_12376_m.34266	Transcript_8412_m.8256	Transcript_16054_g.27896	Transcript_13336_m.17311	Transcript_12950_g.22749	Transcript_14704_m.27685	Pum0068s0017.1.p	-	XP_005714536.1	-	-	-	-	-	-	-	-	-	-	-	-
	Geneset-293	-	-	POR1846..scf227_4	Transcript_5451_m.6401	Transcript_547_m.702	-	Transcript_1903_m.2886	Transcript_8984_m.26736	Transcript_1383_m.1445	-	-	-	-	Pum0266s0021.1.p	-	XP_005713146.1	Transcript_50696_m.54760	-	Transcript_41272_m.43188	-	-	-	-	-	-	-	-	-
	Geneset-294	XP_005537044.1	XP_005705533.1	POR5028..scf227_4	Transcript_6631_m.7870	Transcript_7413_m.9506	Transcript_820_m.1487	-	Transcript_26304_m.69943	Transcript_9428_m.9160	Transcript_53264_g.90976	Transcript_7641_m.9781	Transcript_28923_g.50400	Transcript_22570_m.42131	Pum0076s0054.1.p	PXF46557.1	XP_005713290.1	Transcript_11565_m.12791	Cyanophora14284	Transcript_19237_m.20290	-	NP567002.1	XP020519992.1	XP024527815.1	XP024397325.1	XP001696370.1	XP022840971.1	XP_002678531.1	-
	Geneset-295	XP_005538349.1	XP_005707615.1	POR0021..scf209_3	Transcript_15517_m.18008	Transcript_9816_m.12542	-	Transcript_2804_m.4247	Transcript_7097_m.21129	Transcript_13706_m.13180	Transcript_28537_g.48465	Transcript_9125_m.11740	Transcript_21721_g.37039	Transcript_8142_m.14858	Pum0286s0004.1.p	PXF47134.1	XP_005713625.1	Transcript_5442_m.5807	Cyanophora18826	Transcript_515_m.519	-	NP680188.1	XP006826419.2	XP002974750.2	XP024361067.1	XP001696917.1	XP003074791.1	XP_002678510.1	XP_011779783.1
	Geneset-296	XP_005536015.1	XP_005703637.1	POR1245..scf227_4	Transcript_116_m.136	Transcript_3863_m.4839	-	-	Transcript_11695_m.32812	Transcript_7698_m.7616	Transcript_7428_g.12341	Transcript_4877_m.6240	Transcript_23789_g.40930	Transcript_21390_m.40184	Pum0082s0025.1.p	PXF43820.1	XP_005717891.1	Transcript_43911_m.47859	Cyanophora30551	Transcript_3508_m.3372	-	NP191850.2	XP006855485.1	XP002963391.1	XP024379694.1	XP001695789.1	XP022840090.1	XP_002673811.1	XP_011772032.1
	Geneset-297	XP_005539470.1	XP_005709383.1	POR9366..scf236_6	Transcript_9816_m.11124	Transcript_7387_m.9473	Transcript_257_m.406	-	Transcript_18920_m.51487	Transcript_19195_m.18602	Transcript_33851_g.57950	Transcript_3469_m.4063	Transcript_27762_g.48471	Transcript_1586_m.3061	Pum0021s0004.1.p	PXF48779.1	XP_005712096.1	-	-	-	-	-	-	-	-	-	-	XP_002679269.1	-
	Geneset-298	XP_005535787.1	XP_005705276.1	POR1624..scf295_1	-	Transcript_7333_m.9404	Transcript_1212_m.2319	-	Transcript_30337_m.79157	Transcript_20462_m.19888	-	Transcript_4076_m.4932	Transcript_23717_g.40830	Transcript_22918_m.42753	Pum0125s0034.1.p	PXF48077.1	-	-	-	-	-	-	-	-	-	-	-	-	-
	Geneset-299	-	-	POR4012..scf295_1	-	Transcript_12600_m.16134	-	-	-	-	-	-	-	-	Pum0172s0027.1.p	PXF39820.1	XP_005711172.1	-	Cyanophora16986	-	-	NP193076.3	XP006844382.2	XP024515218.1	XP024382038.1	XP001699775.1	-	XP_002674055.1	-
	Geneset-300	-	XP_005705233.1	POR7295..scf244_11	Transcript_1864_m.2173	Transcript_9678_m.12351	-	Transcript_1185_m.1572	Transcript_20039_m.54485	Transcript_11644_m.11207	Transcript_13014_g.22492	Transcript_10527_m.13510	Transcript_14370_g.25488	Transcript_8550_m.15713	Pum0031s0061.1.p	PXF49821.1	XP_005715375.1	-	-	-	-	NP173325.2	-	-	-	-	-	-	-
	Geneset-301	XP_005537921.1	XP_005704582.1	POR1678..scf291_13	Transcript_5548_m.6509	Transcript_13103_m.16738	-	-	Transcript_15439_m.42733	-	Transcript_43207_g.74029	Transcript_8971_m.11426	-	-	-	-	-	Transcript_25132_m.27508	Cyanophora517	Transcript_7912_m.8149	-	NP171730.1	XP011626760.1	XP024518826.1	XP024377036.1	-	XP003078297.1	-	-
	Geneset-302	XP_005537421.1	XP_005707531.1	POR0450..scf227_4	Transcript_9554_m.10911	Transcript_7427_m.9532	-	Transcript_4147_m.6271	Transcript_19325_m.52353	Transcript_10940_m.10479	Transcript_49413_g.84449	Transcript_878_m.1194	Transcript_25137_g.43580	Transcript_21507_m.40391	Pum0222s0011.1.p	PXF43364.1	-	-	-	-	-	-	-	-	-	-	-	-	-
	Geneset-303	XP_005538079.1	XP_005709308.1	POR2803..scf209_3	Transcript_4589_m.5604	Transcript_4414_m.5553	-	Transcript_2217_m.3468	Transcript_30858_m.80464	Transcript_904_m.929	Transcript_44237_g.75760	Transcript_18117_m.24171	Transcript_6269_g.10462	Transcript_16762_m.31585	Pum2374s0001.1.p	PXF40577.1	XP_005719265.1	Transcript_54006_m.58493	Cyanophora26816	Transcript_43754_m.45922	-	NP195906.1	XP020531289.1	XP024532915.1	XP024373426.1	XP001691064.1	XP022841406.1	XP_002679496.1	XP_011778409.1
	Geneset-304	-	-	POR0472..scf208_2	Transcript_17542_m.20169	Transcript_10197_m.13031	-	-	Transcript_21474_m.59569	Transcript_7243_m.7234	Transcript_51983_g.88976	Transcript_16759_m.22191	-	-	Pum1330s0003.1.p	PXF46457.1	XP_005716434.1	Transcript_37951_m.41118	-	Transcript_38051_m.39778	-	NP177405.1	XP020524320.1	XP024517257.1	XP024366967.1	-	-	-	-
	Geneset-305	-	-	POR0501..scf296_7	Transcript_16129_m.18660	Transcript_1337_m.1736	-	-	Transcript_30154_m.78687	Transcript_18008_m.17374	-	-	-	-	Pum0285s0022.1.p	PXF44783.1	-	Transcript_10894_m.11961	-	Transcript_34738_m.36333	-	NP190806.1	XP006857530.1	XP024518534.1	XP024360519.1	-	XP022838490.1	-	XP_011779197.1
	Geneset-306	-	-	POR6846..scf222_8	-	Transcript_9384_m.12009	Transcript_629_m.1100	Transcript_1384_m.1883	Transcript_17502_m.48016	Transcript_20594_m.20001	Transcript_47322_g.80690	Transcript_3787_m.4539	-	-	-	PXF49405.1	XP_005714619.1	-	-	-	-	-	-	-	-	-	-	-	-
	Geneset-307	-	-	POR4732..scf209_3	Transcript_2050_m.2476	Transcript_598_m.771	-	Transcript_2955_m.4390	-	-	-	-	Transcript_18655_g.32458	Transcript_24400_m.45138	-	PXF39823.1	XP_005715538.1	Transcript_662_m.749	Cyanophora24525	-	-	NP001031452.1	XP006852539.3	XP002983786.1	XP024359631.1	XP001699137.1	XP003082783.2	XP_002679085.1	-
	Geneset-308	XP_005538574.1	XP_005706914.1	POR4671..scf295_1	Transcript_16757_m.19370	Transcript_4651_m.5814	Transcript_4849_m.8888	-	Transcript_37826_m.102221	Transcript_16158_m.15665	Transcript_27137_g.45924	Transcript_9548_m.12422	-	-	Pum0306s0006.1.p	PXF41323.1	XP_005713857.1	-	-	-	-	-	-	-	-	-	-	-	-
	Geneset-309	-	-	POR1791..scf236_6	Transcript_17183_m.19806	-	-	-	Transcript_9659_m.28062	Transcript_19201_m.18612	Transcript_15206_g.26411	Transcript_9611_m.12496	Transcript_19938_g.34255	Transcript_25365_m.46613	Pum1890s0001.1.p	PXF43323.1	XP_005711651.1	Transcript_23809_m.26004	-	Transcript_2339_m.2247	-	-	-	-	-	-	-	-	-
	Geneset-310	XP_005539015.1	XP_005706419.1	POR8733..scf209_3	Transcript_20277_m.23022	Transcript_11516_m.14812	Transcript_644_m.1126	-	-	Transcript_3134_m.2947	-	-	Transcript_9359_g.16201	Transcript_8159_m.14921	Pum0126s0046.1.p	PXF44194.1	XP_005715803.1	-	-	-	-	NP566066.1	XP011622820.2	XP002989663.2	-	-	XP003083871.1	-	-
	Geneset-311	XP_005535882.1	-	POR7204..scf296_7	Transcript_18633_m.21365	Transcript_1198_m.1583	Transcript_2245_m.4162	Transcript_3587_m.5420	Transcript_31539_m.82945	-	Transcript_16693_g.28889	Transcript_3563_m.4227	Transcript_12139_g.21263	Transcript_10791_m.19847	Pum0027s0003.1.p	PXF47714.1	XP_005718132.1	Transcript_33731_m.37050	-	Transcript_2925_m.2808	-	NP850536.1	XP020522652.1	XP024535307.1	XP024397314.1	XP001696153.1	-	-	-
	Geneset-312	-	XP_005706997.1	POR9868..scf222_8	Transcript_18064_m.20709	Transcript_6814_m.8690	-	-	Transcript_18728_m.51065	Transcript_617_m.632	Transcript_32177_g.55038	Transcript_16401_m.21393	Transcript_25250_g.43779	Transcript_2725_m.5061	-	PXF47964.1	XP_005715678.1	Transcript_37364_m.40417	Cyanophora12876	Transcript_24908_m.26479	Transcript_1191_m.1407	NP180585.1	XP006828170.1	XP002976093.1	XP024380903.1	XP001693437.1	XP003074982.1	XP_002679074.1	XP_011772321.1
	Geneset-313	-	XP_005709222.1	POR0825..scf209_3	Transcript_13759_m.15487	Transcript_5476_m.6898	-	-	Transcript_32979_m.87790	Transcript_17969_m.17350	Transcript_20487_g.35037	Transcript_4030_m.4876	-	-	Pum0033s0006.1.p	PXF45919.1	XP_005717275.1	-	-	-	-	-	-	-	-	-	-	-	-
	Geneset-314	XP_005536888.1	XP_005707536.1	POR5832..scf295_1	Transcript_17142_m.19767	Transcript_10771_m.13840	-	-	Transcript_19851_m.53610	Transcript_13149_m.12585	Transcript_52306_g.89493	-	Transcript_17035_g.30403	Transcript_12806_m.23717	Pum0027s0088.1.p	-	-	Transcript_38731_m.42057	Cyanophora17571	Transcript_15537_m.16538	-	NP567985.1	XP006849554.1	XP024535084.1	XP024392454.1	XP001690111.1	XP003078945.2	-	-
	Geneset-315	-	XP_005704753.1	POR5716..scf208_2	-	-	-	-	Transcript_35285_m.94980	Transcript_13063_m.12499	-	Transcript_17168_m.22867	Transcript_24079_g.41422	Transcript_8066_m.14669	Pum2908s0001.1.p	PXF43711.1	XP_005716695.1	Transcript_21523_m.23441	Cyanophora27633	Transcript_21520_m.23005	-	NP173516.1	XP006826729.1	XP002980959.2	XP024378029.1	XP001695849.1	XP022839562.1	-	XP_011773649.1
	Geneset-316	XP_005535623.1	XP_005707962.1	POR1380..scf208_2	-	Transcript_770_m.1015	-	Transcript_1822_m.2723	Transcript_14129_m.38430	Transcript_19739_m.19242	Transcript_18719_g.32182	Transcript_11255_m.14457	Transcript_190_g.427	Transcript_17078_m.32044	-	PXF48170.1	XP_005710163.1	Transcript_48438_m.52534	Cyanophora23929	Transcript_7171_m.7269	-	NP175837.2	XP020531691.1	XP024516404.1	XP024376478.1	XP001690557.1	XP022839914.1	XP_002676203.1	XP_011779493.1
	Geneset-317	-	-	POR1334..scf227_4	Transcript_5791_m.6870	Transcript_1111_m.1490	Transcript_3244_m.6155	-	-	-	-	-	-	-	-	-	-	Transcript_54955_m.59405	Cyanophora16302	Transcript_13414_m.14122	-	NP190069.1	XP006849611.1	XP002971253.2	XP024361904.1	XP001699748.1	XP003081310.1	XP_002669417.1	XP_011780620.1
	Geneset-318	XP_005535772.1	-	POR9901..scf295_1	Transcript_21225_m.23980	Transcript_1004_m.1367	Transcript_3036_m.5737	-	Transcript_38061_m.102454	Transcript_8840_m.8582	-	Transcript_2272_m.2369	-	-	Pum0280s0011.1.p	PXF47760.1	XP_005715081.1	Transcript_27515_m.30063	Cyanophora8675	Transcript_8465_m.8941	Transcript_2550_m.2859	NP174376.1	XP006853517.1	XP002974437.1	XP024358440.1	XP001694549.1	XP003083410.2	XP_002678226.1	-
	Geneset-319	-	-	POR3133..scf236_6	Transcript_7920_m.9254	Transcript_13783_m.17573	-	-	Transcript_32931_m.87696	Transcript_17398_m.16658	Transcript_39345_g.67114	Transcript_7700_m.9821	Transcript_14903_g.26426	Transcript_15549_m.29400	-	PXF43337.1	XP_005717779.1	Transcript_33418_m.36758	Cyanophora6939	Transcript_38879_m.40664	Transcript_109_m.144	NP566054.1	XP006852744.1	XP024530152.1	XP024393288.1	XP001694078.1	XP003079466.1	XP_002679179.1	XP_011778275.1
	Geneset-320	XP_005535273.1	XP_005704041.1	POR7597..scf208_2	-	Transcript_13218_m.16865	-	Transcript_3856_m.5877	Transcript_39964_m.107840	Transcript_14998_m.14757	Transcript_12107_g.20656	-	Transcript_13488_g.23775	Transcript_12288_m.22725	Pum0161s0002.1.p	PXF46687.1	XP_005713814.1	Transcript_48564_m.52708	Cyanophora24110	Transcript_19399_m.20479	-	NP193168.1	XP020521800.1	XP002993009.1	XP024379910.1	XP001691337.1	XP022840435.1	XP_002670372.1	XP_011779506.1
	Geneset-321	-	XP_005703441.1	POR0044..scf210_14	Transcript_17998_m.20652	Transcript_4116_m.5184	-	-	-	-	-	-	Transcript_23139_g.39809	Transcript_14279_m.26866	-	-	XP_005710621.1	-	-	-	-	NP001325965.1	XP006829560.3	XP002963949.2	XP024381051.1	-	-	-	-
	Geneset-322	-	XP_005708824.1	POR3283..scf222_8	Transcript_19399_m.22027	-	-	-	Transcript_14618_m.40120	Transcript_14058_m.13616	Transcript_45383_g.77577	Transcript_6173_m.7622	Transcript_816_g.1745	Transcript_24871_m.45746	-	-	-	Transcript_55974_m.60493	Cyanophora10505	Transcript_29401_m.30675	-	NP564728.3	XP020528087.1	XP024538661.1	XP024365620.1	-	XP022839194.1	XP_002676489.1	XP_011779969.1
	Geneset-323	-	-	POR5570..scf236_6	Transcript_5887_m.6976	Transcript_10080_m.12878	-	-	Transcript_8847_m.26447	Transcript_24785_m.23865	Transcript_26126_g.44244	Transcript_4560_m.5759	Transcript_1572_g.3010	Transcript_189_m.301	Pum0230s0001.1.p	PXF48431.1	XP_005716958.1	Transcript_32217_m.35468	-	Transcript_41524_m.43473	-	NP190568.1	XP006844218.1	XP002960297.2	XP024365983.1	-	-	XP_002676103.1	XP_011772380.1
	Geneset-324	XP_005537965.1	XP_005703887.1	POR7803..scf208_2	Transcript_5211_m.6259	Transcript_3261_m.4094	-	Transcript_3534_m.5296	Transcript_22006_m.60697	Transcript_24594_m.23699	Transcript_11782_g.19985	-	Transcript_9651_g.16716	Transcript_6354_m.11511	-	-	-	-	-	-	-	-	-	-	-	-	-	-	-
	Geneset-325	XP_005538897.1	XP_005708511.1	POR0024..scf297_16	Transcript_18065_m.20711	-	Transcript_1395_m.2572	-	Transcript_16935_m.46844	Transcript_2941_m.2777	Transcript_26872_g.45550	Transcript_14123_m.18481	Transcript_3637_g.6480	Transcript_12781_m.23653	Pum0065s0003.1.p	PXF40842.1	XP_005712149.1	Transcript_11831_m.13111	Cyanophora14876	Transcript_17348_m.18301	-	NP187257.2	XP020526881.1	XP024515227.1	XP024361491.1	XP001691588.1	-	XP_002682662.1	XP_011777682.1
	Geneset-326	-	XP_005706303.1	POR2630..scf229_5	-	Transcript_2026_m.2545	-	Transcript_1050_m.1344	-	-	Transcript_32401_g.55376	Transcript_7303_m.9456	-	-	Pum0256s0007.1.p	PXF43787.1	-	-	Cyanophora7974	-	-	NP001327225.1	XP020518429.1	XP024515280.1	-	-	XP003083779.2	-	-
	Geneset-327	-	XP_005708924.1	POR9255..scf209_3	Transcript_5987_m.7097	-	Transcript_3705_m.7056	-	Transcript_39232_m.105550	Transcript_21320_m.20741	Transcript_49195_g.83982	Transcript_18167_m.24297	Transcript_26964_g.46965	-	Pum0127s0007.1.p	PXF41121.1	XP_005718625.1	Transcript_10432_m.11404	Cyanophora23110	Transcript_42730_m.44706	-	NP567617.1	XP006836431.1	-	XP024370075.1	-	XP003082181.1	XP_002668943.1	XP_011773931.1
	Geneset-328	XP_005537595.1	XP_005708463.1	POR7535..scf227_4	-	Transcript_5404_m.6804	-	-	Transcript_24425_m.65528	Transcript_1555_m.1611	-	Transcript_14057_m.18395	Transcript_8438_g.14472	Transcript_6729_m.12067	-	-	-	Transcript_20382_m.22086	-	Transcript_9258_m.9805	-	-	XP006846808.1	XP002963856.1	XP024371010.1	-	XP003078743.2	XP_002682945.1	-
	Geneset-329	XP_005535274.1	XP_005708470.1	POR9542..scf236_6	Transcript_13299_m.15008	Transcript_1873_m.2355	-	-	Transcript_8648_m.25899	Transcript_3509_m.3301	Transcript_45272_g.77403	Transcript_14993_m.19471	Transcript_3311_g.6052	Transcript_23283_m.43357	Pum0113s0008.1.p	PXF42780.1	XP_005711156.1	Transcript_10050_m.11054	-	Transcript_11029_m.11619	-	NP566969.1	XP011625942.1	XP002985687.2	XP024386822.1	XP001700313.1	XP022840962.1	-	-
	Geneset-330	XP_005536383.1	XP_005706828.1	POR9695..scf222_8	-	Transcript_9207_m.11772	-	-	Transcript_10402_m.29230	Transcript_8427_m.8272	Transcript_12981_g.22452	Transcript_13709_m.18011	Transcript_9352_g.16178	Transcript_2267_m.4248	-	PXF46099.1	XP_005717128.1	Transcript_1715_m.2000	Cyanophora14607	Transcript_31934_m.33291	-	NP177758.2	XP020532234.1	XP002971620.1	XP024384561.1	XP001701288.1	XP022838368.1	XP_002668959.1	XP_011781029.1
	Geneset-331	-	XP_005704623.1	POR2395..scf295_1	Transcript_19040_m.21736	-	-	Transcript_1713_m.2526	Transcript_41354_m.110430	Transcript_3769_m.3556	Transcript_41008_g.70393	Transcript_5952_m.7410	Transcript_23019_g.39598	Transcript_19717_m.36839	Pum0055s0023.1.p	-	-	Transcript_5447_m.5814	Cyanophora17739	Transcript_10364_m.10881	Transcript_1008_m.1174	NP568640.1	XP006853442.3	XP002993168.1	XP024392411.1	XP001698242.1	XP003083873.1	-	-
	Geneset-332	XP_005535100.1	XP_005707387.1	POR3345..scf227_4	Transcript_574_m.668	Transcript_461_m.588	Transcript_876_m.1611	Transcript_3948_m.6003	Transcript_5898_m.16679	Transcript_14391_m.13976	Transcript_41574_g.71413	Transcript_9428_m.12283	Transcript_26504_g.46075	Transcript_20000_m.37417	Pum1114s0003.1.p	PXF48605.1	-	Transcript_31918_m.35200	Cyanophora16752	Transcript_37017_m.38694	-	NP849786.1	XP006847231.1	XP002984205.1	XP024363032.1	XP001702342.1	XP022839662.1	XP_002677106.1	XP_011776404.1
	Geneset-333	XP_005536177.1	XP_005707396.1	POR4134..scf295_1	-	Transcript_4180_m.5266	-	-	Transcript_11280_m.31669	Transcript_10153_m.9742	-	-	Transcript_781_g.1683	-	-	PXF43421.1	XP_005715461.1	Transcript_23312_m.25509	Cyanophora15345	Transcript_43812_m.45973	-	NP196783.2	XP006832836.1	XP002980345.2	XP024375785.1	-	XP022840471.1	XP_002683511.1	XP_011775920.1
	Geneset-334	-	XP_005709385.1	POR1226..scf296_7	Transcript_14673_m.16755	Transcript_12175_m.15663	-	-	-	-	Transcript_31549_g.54050	Transcript_18080_m.24059	Transcript_4510_g.7599	Transcript_13281_m.24736	Pum0053s0035.1.p	-	-	-	-	-	-	-	-	-	-	XP001702731.1	-	-	-
	Geneset-335	-	-	POR1273..scf250_33	Transcript_13834_m.15589	Transcript_6204_m.7904	Transcript_2744_m.5162	-	Transcript_40262_m.108385	Transcript_7247_m.7240	Transcript_13250_g.22887	Transcript_7808_m.9913	Transcript_28281_g.49111	Transcript_10417_m.19074	Pum0070s0024.1.p	PXF44708.1	XP_005716783.1	Transcript_4843_m.5251	Cyanophora29542	Transcript_3047_m.2936	-	-	-	XP024533981.1	-	XP001692935.1	XP022839333.1	XP_002672641.1	-
	Geneset-336	XP_005539258.1	XP_005704597.1	POR1358..scf295_1	Transcript_20052_m.22723	Transcript_6136_m.7807	-	-	Transcript_30678_m.79921	-	-	-	Transcript_21519_g.36617	Transcript_13123_m.24437	Pum1522s0001.1.p	PXF48149.1	XP_005715614.1	Transcript_21456_m.23363	Cyanophora26464	Transcript_13896_m.14766	-	NP191999.1	XP006857120.1	XP024515086.1	XP024396677.1	XP001700727.1	XP003074523.2	-	XP_011773626.1
	Geneset-337	XP_005537012.1	XP_005703305.1	POR7303..scf208_2	Transcript_11710_m.13202	Transcript_9966_m.12730	-	-	Transcript_41806_m.111133	Transcript_21172_m.20599	Transcript_50305_g.86240	Transcript_10387_m.13342	Transcript_27294_g.47549	Transcript_19768_m.36899	Pum0407s0006.1.p	PXF48706.1	XP_005715652.1	Transcript_16380_m.17432	Cyanophora389	Transcript_13046_m.13719	Transcript_882_m.959	NP186858.1	XP020519150.1	XP002986789.1	XP024399002.1	XP001697021.1	XP022841363.1	XP_002675933.1	XP_011776435.1
	Geneset-338	XP_005538231.1	XP_005705706.1	POR7114..scf297_16	-	Transcript_7803_m.10070	-	Transcript_4014_m.6132	Transcript_4743_m.13693	Transcript_21234_m.20644	Transcript_57038_g.97883	Transcript_11428_m.14827	Transcript_16411_g.29478	Transcript_1510_m.2921	Pum0348s0012.1.p	-	XP_005719343.1	Transcript_15543_m.16639	Cyanophora6841	Transcript_36030_m.37594	Transcript_906_m.989	NP196530.1	XP020524984.1	XP002987938.2	XP024357984.1	XP001693518.1	XP003079453.1	XP_002683382.1	XP_011774343.1
	Geneset-339	-	XP_005703793.1	POR3764..scf297_16	Transcript_20891_m.23656	Transcript_9773_m.12475	-	-	-	Transcript_23145_m.22207	Transcript_11209_g.18810	Transcript_5754_m.7237	Transcript_2110_g.3993	Transcript_19544_m.36476	Pum1337s0001.1.p	PXF47501.1	XP_005718749.1	-	-	-	-	NP565946.1	-	-	-	-	-	-	-
	Geneset-340	XP_005538519.1	XP_005706755.1	POR9440..scf227_4	Transcript_1018_m.1099	Transcript_11386_m.14619	-	Transcript_16_m.23	Transcript_43858_m.116136	Transcript_4902_m.4528	Transcript_2389_g.3921	Transcript_3895_m.4688	Transcript_21169_g.35986	Transcript_3289_m.5856	-	PXF48703.1	XP_005715264.1	Transcript_51893_m.56168	Cyanophora29171	Transcript_7043_m.7131	-	NP567710.1	XP011624936.1	XP002966110.1	XP024395228.1	XP001695227.1	XP003078128.1	-	XP_011780332.1
	Geneset-341	-	XP_005703474.1	POR8644..scf295_1	Transcript_5914_m.7007	Transcript_2535_m.3163	Transcript_3520_m.6663	Transcript_1366_m.1864	-	-	Transcript_31597_g.54104	Transcript_17713_m.23559	-	-	Pum0433s0007.1.p	PXF49478.1	-	Transcript_43869_m.47810	Cyanophora24399	Transcript_5356_m.5313	-	-	-	-	-	-	-	-	-
	Geneset-342	XP_005536887.1	XP_005707363.1	POR6504..scf295_9	Transcript_4813_m.5878	Transcript_12308_m.15816	-	-	Transcript_2763_m.8515	Transcript_22627_m.21776	-	Transcript_10418_m.13384	Transcript_3258_g.5958	Transcript_6773_m.12104	-	PXF49367.1	-	Transcript_6380_m.6727	Cyanophora16292	Transcript_45806_m.48243	-	NP001328788.1	XP006829817.1	XP024522833.1	XP024361839.1	-	XP003078520.2	XP_002679731.1	XP_011780373.1
	Geneset-343	-	-	POR8481..scf227_4	Transcript_17782_m.20404	Transcript_697_m.896	-	Transcript_1729_m.2567	-	-	Transcript_27953_g.47349	Transcript_13149_m.17048	Transcript_22249_g.38026	Transcript_1828_m.3465	-	PXF41344.1	XP_005713862.1	-	-	-	-	NP180595.1	XP011622470.1	-	XP024396587.1	-	-	-	-
	Geneset-344	XP_005536123.1	-	POR9584..scf208_2	Transcript_2646_m.3051	Transcript_2191_m.2735	Transcript_2628_m.4895	Transcript_1842_m.2756	Transcript_42267_m.111852	Transcript_9302_m.9045	Transcript_47510_g.80973	-	Transcript_27053_g.47128	-	-	-	XP_005716513.1	-	Cyanophora11151	Transcript_30953_m.32328	-	NP680566.5	XP006855381.2	XP002966666.2	XP024359598.1	XP001703074.1	XP003080512.1	XP_002668280.1	XP_011780645.1
	Geneset-345	-	XP_005703854.1	POR2459..scf227_4	-	Transcript_2651_m.3321	-	-	Transcript_41794_m.111119	Transcript_13640_m.13090	Transcript_56502_g.96855	Transcript_16702_m.22076	Transcript_24525_g.42454	-	-	-	XP_005719036.1	Transcript_43567_m.47438	Cyanophora887	-	-	NP568220.1	XP020532274.1	-	XP024389128.1	-	-	-	-
	Geneset-346	XP_005537672.1	XP_005706692.1	POR0783..scf295_1	Transcript_18667_m.21405	Transcript_11285_m.14494	-	-	-	-	Transcript_51898_g.88805	Transcript_9316_m.12112	-	-	Pum1271s0004.1.p	-	-	Transcript_150_m.208	Cyanophora22183	Transcript_4894_m.4873	-	-	-	-	-	-	-	-	-
	Geneset-347	-	XP_005708456.1	POR9069..scf251_18	Transcript_6001_m.7116	Transcript_12840_m.16407	-	Transcript_432_m.553	Transcript_10029_m.28527	Transcript_2038_m.2030	Transcript_35343_g.60232	Transcript_6438_m.8130	Transcript_18922_g.32968	Transcript_14190_m.26693	Pum0202s0027.1.p	PXF46847.1	-	Transcript_22119_m.24141	Cyanophora27416	Transcript_8850_m.9369	-	NP196695.1	XP006848061.1	XP002985022.1	XP024393146.1	XP001699802.1	XP003082790.1	XP_002677269.1	XP_011777578.1
	Geneset-348	-	XP_005706198.1	POR2663..scf236_6	Transcript_9818_m.11128	-	Transcript_256_m.404	-	Transcript_29241_m.77181	-	Transcript_47081_g.80304	Transcript_6247_m.7827	Transcript_21414_g.36362	Transcript_22906_m.42736	Pum0268s0013.1.p	PXF49680.1	-	Transcript_38747_m.42089	-	Transcript_30985_m.32362	Transcript_2472_m.2752	NP196725.1	XP006853642.1	XP024544365.1	-	XP001702726.1	XP022838217.1	-	-
	Geneset-349	-	XP_005705458.1	POR3005..scf208_2	Transcript_8788_m.10203	Transcript_5152_m.6447	Transcript_755_m.1339	-	Transcript_43995_m.116369	Transcript_8790_m.8540	Transcript_2280_g.3766	Transcript_12397_m.16156	Transcript_13343_g.23450	Transcript_12972_m.24072	Pum0111s0059.1.p	PXF41402.1	-	Transcript_24652_m.26992	Cyanophora14551	Transcript_21591_m.23096	-	NP190160.1	XP006844485.1	XP024529605.1	XP024399137.1	XP001689889.1	-	XP_002681571.1	XP_011776801.1
	Geneset-350	XP_005535041.1	XP_005708721.1	POR8613..scf291_13	Transcript_13075_m.14812	Transcript_8537_m.10985	-	-	Transcript_21128_m.58665	Transcript_4726_m.4331	Transcript_7710_g.12742	Transcript_13101_m.16977	Transcript_15697_g.28029	Transcript_25248_m.46400	-	PXF48261.1	XP_005718727.1	-	-	-	-	-	-	-	-	-	-	-	-
	Geneset-351	XP_005539507.1	XP_005706320.1	POR5534..scf229_5	Transcript_12055_m.13513	Transcript_12086_m.15550	Transcript_996_m.1920	-	Transcript_27022_m.71507	Transcript_19203_m.18615	Transcript_54919_g.93849	Transcript_435_m.492	Transcript_16044_g.28725	Transcript_9450_m.17282	Pum0031s0075.1.p	PXF40746.1	XP_005717381.1	Transcript_43961_m.47932	Cyanophora7214	Transcript_45718_m.48140	-	NP187789.1	XP006828781.1	XP002982044.1	XP024397652.1	XP001690009.1	XP022841088.1	XP_002680589.1	XP_011776863.1
	Geneset-352	XP_005539379.1	XP_005703683.1	POR2138..scf295_1	-	Transcript_8810_m.11272	-	-	Transcript_28907_m.76566	Transcript_4586_m.4195	Transcript_36393_g.61951	Transcript_11405_m.14790	Transcript_9846_g.17116	Transcript_25050_m.45966	Pum0176s0028.1.p	PXF47769.1	XP_005715093.1	Transcript_39183_m.42748	Cyanophora29558	Transcript_21759_m.23238	-	NP564072.1	XP006836602.1	XP024530266.1	XP024393410.1	XP001692854.1	XP022840091.1	XP_002676482.1	-
	Geneset-353	XP_005537108.1	XP_005705476.1	POR2603..scf295_1	Transcript_15569_m.18077	Transcript_2394_m.2967	-	Transcript_347_m.429	Transcript_24987_m.67199	Transcript_15555_m.15232	Transcript_34486_g.58964	Transcript_4959_m.6320	Transcript_15848_g.28390	Transcript_11217_m.20671	Pum0316s0012.1.p	PXF48622.1	-	Transcript_27753_m.30346	Cyanophora31991	Transcript_33293_m.34860	-	NP178171.1	XP011624020.1	XP002979709.2	XP024360050.1	XP001701074.1	XP003083133.2	XP_002677147.1	-
	Geneset-354	XP_005538970.1	XP_005707754.1	POR4523..scf209_3	Transcript_17342_m.19957	Transcript_1768_m.2242	-	-	Transcript_7143_m.21235	Transcript_14607_m.14248	Transcript_22084_g.37643	Transcript_3817_m.4571	Transcript_27979_g.48697	Transcript_22957_m.42804	Pum0665s0006.1.p	PXF49260.1	XP_005718252.1	Transcript_38888_m.42301	Cyanophora16691	Transcript_11049_m.11635	-	NP563880.1	XP011622063.1	XP002979841.1	XP024365942.1	XP001699272.1	XP003082776.2	XP_002674907.1	-
	Geneset-355	XP_005535467.1	XP_005709263.1	POR0063..scf295_1	Transcript_14472_m.16482	Transcript_9381_m.12001	Transcript_2514_m.4672	-	-	-	Transcript_11807_g.20046	Transcript_1082_m.1421	Transcript_2558_g.4792	Transcript_24237_m.44855	Pum0188s0011.1.p	PXF44781.1	-	Transcript_26748_m.29126	Cyanophora30527	Transcript_27300_m.28742	-	NP564660.1	XP006858916.1	XP002987589.2	XP024366778.1	XP001702112.1	XP022840874.1	-	-
	Geneset-356	XP_005535310.1	XP_005706141.1	POR0556..scf251_18	Transcript_2235_m.2705	-	-	-	Transcript_22944_m.62349	-	-	-	Transcript_9154_g.15711	Transcript_11723_m.21673	Pum0075s0023.1.p	PXF44846.1	XP_005712190.1	-	-	-	-	-	-	-	-	-	XP022838246.1	-	-
	Geneset-357	-	-	POR0316..scf208_2	Transcript_20115_m.22810	Transcript_4213_m.5305	-	-	Transcript_30350_m.79182	-	Transcript_40209_g.68832	Transcript_8310_m.10657	Transcript_10919_g.19051	Transcript_13639_m.25513	-	PXF47425.1	XP_005712314.1	Transcript_53269_m.57599	-	-	-	-	-	XP024519932.1	-	-	-	-	-
	Geneset-358	XP_005537423.1	-	POR3412..scf209_3	Transcript_11217_m.12569	Transcript_12378_m.15900	-	Transcript_1281_m.1740	Transcript_40339_m.108596	Transcript_20347_m.19787	Transcript_53006_g.90598	Transcript_14970_m.19433	Transcript_1404_g.2763	Transcript_471_m.777	Pum0441s0013.1.p	PXF42087.1	XP_005718642.1	Transcript_6224_m.6539	Cyanophora4374	Transcript_35838_m.37405	Transcript_584_m.707	NP565734.1	XP006826249.2	XP024530075.1	XP024356689.1	XP001691336.1	XP022839346.1	-	XP_011778281.1
	Geneset-359	XP_005536426.1	XP_005703361.1	POR6379..scf295_1	Transcript_15398_m.17831	Transcript_11234_m.14415	Transcript_2399_m.4439	-	Transcript_37242_m.100752	Transcript_9167_m.8923	Transcript_5688_g.9803	Transcript_10067_m.12968	Transcript_5664_g.9406	Transcript_14443_m.27177	Pum0218s0016.1.p	PXF48879.1	XP_005711409.1	Transcript_47357_m.51512	Cyanophora27797	Transcript_25015_m.26604	-	NP173248.1	XP006837182.1	XP024526290.1	XP024399161.1	XP001698065.1	XP022840204.1	XP_002682721.1	XP_011780414.1
	Geneset-360	XP_005535322.1	XP_005706651.1	POR0571..scf236_6	Transcript_8710_m.10138	Transcript_7419_m.9516	Transcript_4904_m.9002	-	Transcript_45449_m.119658	Transcript_2599_m.2505	Transcript_47424_g.80832	Transcript_18620_m.25134	Transcript_22925_g.39441	Transcript_17716_m.32991	Pum0622s0015.1.p	PXF44600.1	XP_005715349.1	Transcript_46618_m.50767	Cyanophora26699	Transcript_19553_m.20654	-	NP195051.1	XP006838090.1	XP002982949.1	XP024403207.1	XP001703228.1	-	-	-
	Geneset-361	-	XP_005704315.1	POR4762..scf297_16	Transcript_10895_m.12229	-	Transcript_3161_m.6038	-	Transcript_29932_m.78203	Transcript_23387_m.22430	-	Transcript_14758_m.19183	Transcript_14_g.30	Transcript_14756_m.27770	Pum0144s0008.1.p	PXF50014.1	XP_005717639.1	Transcript_5780_m.6088	-	Transcript_10448_m.11009	Transcript_735_m.818	-	-	-	XP024360015.1	-	-	XP_002682917.1	-
	Geneset-362	-	-	POR9651..scf209_3	Transcript_11206_m.12558	Transcript_12481_m.16018	-	-	Transcript_36399_m.98639	Transcript_6394_m.6034	-	-	Transcript_1964_g.3718	-	Pum0205s0004.1.p	PXF49246.1	-	Transcript_35648_m.38901	-	Transcript_39818_m.41719	-	-	-	-	-	XP001689770.1	XP003077953.2	XP_002677456.1	-
	Geneset-363	XP_005535039.1	XP_005709118.1	POR5379..scf295_1	Transcript_8194_m.9616	Transcript_13242_m.16890	-	-	Transcript_19254_m.52241	Transcript_1452_m.1505	Transcript_14954_g.25999	Transcript_7382_m.9510	Transcript_26360_g.45768	Transcript_14230_m.26755	Pum0257s0013.1.p	PXF49483.1	XP_005716340.1	Transcript_44065_m.48062	Cyanophora15996	Transcript_2938_m.2821	-	NP974263.1	XP020524222.1	XP002990809.2	XP024378904.1	-	XP003075327.2	XP_002669104.1	-
	Geneset-364	XP_005537073.1	XP_005708659.1	POR7574..scf295_1	Transcript_19353_m.21993	Transcript_7066_m.9025	Transcript_5088_m.9341	-	Transcript_22570_m.61393	Transcript_20407_m.19828	Transcript_13321_g.22990	Transcript_16646_m.21926	Transcript_23878_g.41105	Transcript_7154_m.12936	Pum0071s0075.1.p	PXF49911.1	XP_005715850.1	Transcript_11725_m.12984	Cyanophora29145	Transcript_23495_m.24891	-	NP197469.1	XP006853636.1	XP002987569.1	XP024369166.1	XP001700674.1	-	XP_002679912.1	XP_011773211.1
	Geneset-365	-	XP_005705804.1	POR9769..scf227_4	Transcript_14216_m.16073	-	-	Transcript_2677_m.4099	Transcript_45684_m.120467	Transcript_19814_m.19323	-	Transcript_5858_m.7314	Transcript_25127_g.43569	Transcript_22677_m.42387	-	PXF46167.1	XP_005713370.1	-	Cyanophora18106	-	-	NP001322805.1	XP020529997.1	XP024528458.1	XP024386140.1	-	XP022840893.1	-	-
	Geneset-366	XP_005537065.1	XP_005706079.1	POR6393..scf251_18	-	Transcript_4124_m.5198	Transcript_3015_m.5690	-	-	-	Transcript_50349_g.86308	-	-	Transcript_19159_m.35628	-	PXF46139.1	-	-	Cyanophora26244	-	-	NP180930.1	XP006841232.3	XP024530972.1	XP024360010.1	XP001701900.1	-	XP_002669522.1	XP_011773030.1
	Geneset-367	XP_005539322.1	XP_005702953.1	POR7977..scf244_11	Transcript_21826_m.24713	Transcript_5461_m.6881	-	-	Transcript_19535_m.52741	Transcript_23246_m.22258	Transcript_51326_g.87891	Transcript_9593_m.12490	Transcript_24722_g.42838	Transcript_20760_m.38992	Pum0082s0053.1.p	PXF48095.1	XP_005714584.1	Transcript_56005_m.60534	Cyanophora12712	Transcript_45761_m.48193	Transcript_1769_m.2096	NP197589.1	XP006847663.1	XP002969796.1	XP024377703.1	XP001696757.1	XP003080826.2	XP_002682278.1	XP_011779350.1
	Geneset-368	XP_005534941.1	XP_005703120.1	POR8311..scf249_10	Transcript_7074_m.8388	Transcript_799_m.1070	-	Transcript_1642_m.2377	Transcript_33839_m.89999	Transcript_24503_m.23639	Transcript_8413_g.13786	Transcript_3880_m.4667	Transcript_26531_g.46149	Transcript_14280_m.26871	-	PXF45393.1	XP_005712216.1	Transcript_53781_m.58225	Cyanophora14245	Transcript_46409_m.48918	-	NP001154198.1	XP006826331.2	XP002961800.2	XP024400846.1	XP001695369.1	XP003075006.2	XP_002681378.1	XP_011775288.1
	Geneset-369	-	-	POR2699..scf209_3	Transcript_9450_m.10825	Transcript_6914_m.8831	-	-	Transcript_33800_m.89950	Transcript_20635_m.20037	Transcript_54784_g.93601	Transcript_6976_m.9168	Transcript_65_g.141	Transcript_5534_m.10082	-	-	-	-	Cyanophora15003	-	-	NP850443.1	XP011624852.1	XP002968931.1	XP024388197.1	XP001698105.1	-	-	-
	Geneset-370	XP_005538174.1	XP_005707719.1	POR5875..scf227_4	Transcript_18411_m.21084	Transcript_10109_m.12919	-	-	Transcript_35850_m.97157	Transcript_19663_m.19172	Transcript_488_g.786	Transcript_5382_m.7018	Transcript_23452_g.40296	Transcript_7958_m.14486	Pum0047s0009.1.p	PXF45130.1	XP_005717452.1	Transcript_50631_m.54702	Cyanophora30632	Transcript_7543_m.7707	-	NP196765.2	XP020526078.1	XP002969787.2	XP024397879.1	XP001690839.1	XP003082219.1	XP_002674911.1	XP_011776257.1
	Geneset-371	-	-	POR6569..scf227_4	Transcript_2221_m.2681	Transcript_400_m.514	Transcript_3238_m.6151	-	-	-	Transcript_30604_g.52188	Transcript_15992_m.20530	Transcript_16409_g.29474	Transcript_7461_m.13595	-	PXF49362.1	XP_005716086.1	Transcript_5290_m.5670	-	Transcript_46318_m.48811	-	-	XP006841920.1	-	-	-	-	-	-
	Geneset-372	XP_005535494.1	XP_005703548.1	POR9612..scf297_16	Transcript_13101_m.14834	Transcript_6392_m.8136	-	Transcript_1058_m.1358	Transcript_8086_m.24134	Transcript_10316_m.9911	Transcript_36102_g.61492	Transcript_9586_m.12483	Transcript_27624_g.48224	Transcript_15621_m.29549	Pum0861s0004.1.p	PXF44389.1	-	Transcript_55365_m.59832	Cyanophora15758	Transcript_23543_m.24927	-	NP974061.1	XP020521186.1	XP002965110.1	XP024362947.1	XP001690032.1	-	XP_002677646.1	-
	Geneset-373	XP_005539078.1	XP_005704149.1	POR9602..scf295_1	Transcript_4725_m.5782	Transcript_424_m.549	-	-	Transcript_7413_m.22104	Transcript_5478_m.5065	Transcript_52887_g.90427	Transcript_18582_m.25066	Transcript_26249_g.45514	Transcript_1833_m.3486	Pum0505s0020.1.p	PXF48959.1	XP_005719137.1	Transcript_51886_m.56161	Cyanophora23675	Transcript_31929_m.33287	-	NP192202.1	XP020526905.1	XP002979100.2	XP024363184.1	XP001696344.1	XP003079593.2	XP_002681524.1	XP_011778778.1
	Geneset-374	XP_005538735.1	XP_005707681.1	POR2026..scf295_1	-	Transcript_11184_m.14345	-	-	Transcript_10172_m.28838	Transcript_24725_m.23799	Transcript_53025_g.90620	Transcript_7003_m.9209	Transcript_13405_g.23588	Transcript_13997_m.26272	Pum0130s0015.1.p	PXF40402.1	-	Transcript_11037_m.12138	-	Transcript_43514_m.45573	-	NP196652.1	XP006851048.3	XP002968563.1	XP024396154.1	XP001693450.1	XP003080934.2	XP_002677211.1	XP_011775615.1
	Geneset-375	-	XP_005705743.1	POR0212..scf227_4	-	Transcript_2068_m.2589	-	Transcript_1079_m.1392	Transcript_9660_m.28063	Transcript_12437_m.12014	Transcript_20404_g.34921	Transcript_11322_m.14619	-	-	-	PXF43842.1	XP_005716996.1	Transcript_28212_m.30859	-	Transcript_27586_m.28998	-	NP180929.1	XP020526177.1	XP024541128.1	XP024366382.1	XP001692956.1	XP003081628.2	XP_002676619.1	-
	Geneset-376	XP_005535846.1	XP_005705826.1	POR6872..scf295_1	Transcript_16826_m.19441	Transcript_9241_m.11812	-	-	Transcript_28514_m.75961	-	-	Transcript_898_m.1228	Transcript_12877_g.22618	Transcript_23918_m.44380	-	PXF49949.1	XP_005718939.1	Transcript_15643_m.16739	Cyanophora26740	Transcript_40063_m.41977	-	NP565017.1	XP020519086.1	XP024534251.1	XP024384283.1	XP001701185.1	XP003074431.2	XP_002672599.1	-
	Geneset-377	XP_005536958.1	XP_005705785.1	POR6884..scf208_2	Transcript_18275_m.20886	Transcript_9142_m.11667	-	Transcript_4006_m.6114	Transcript_16689_m.46371	Transcript_24164_m.23277	Transcript_27648_g.46781	Transcript_16713_m.22097	Transcript_6995_g.11816	Transcript_15215_m.28806	Pum0381s0009.1.p	PXF49090.1	XP_005711780.1	-	-	-	-	-	XP006828427.1	-	XP024403299.1	-	XP003074121.2	-	-
	Geneset-378	-	-	POR7722..scf295_1	Transcript_167_m.185	Transcript_5879_m.7458	-	-	Transcript_10816_m.30319	Transcript_14499_m.14114	Transcript_1778_g.3021	Transcript_15896_m.20366	Transcript_854_g.1851	Transcript_1857_m.3523	Pum0445s0025.1.p	PXF41681.1	XP_005711249.1	-	-	-	-	-	-	-	-	-	-	-	-
	Geneset-379	XP_005536973.1	XP_005707057.1	POR0985..scf295_1	-	Transcript_12733_m.16262	Transcript_781_m.1404	-	Transcript_20253_m.55254	Transcript_17540_m.16820	Transcript_56720_g.97292	Transcript_3420_m.4000	Transcript_19361_g.33508	Transcript_1037_m.2017	Pum0197s0003.1.p	PXF49490.1	XP_005716337.1	Transcript_51058_m.55217	Cyanophora23802	Transcript_3137_m.3031	-	NP196805.2	XP020526385.1	XP024542250.1	XP024362519.1	-	XP003080890.2	XP_002678836.1	XP_011779793.1
	Geneset-380	XP_005538058.1	XP_005702947.1	POR9111..scf209_3	-	Transcript_12079_m.15530	-	-	Transcript_16617_m.46197	Transcript_21656_m.21044	Transcript_36146_g.61552	Transcript_2715_m.3046	Transcript_2702_g.5058	Transcript_2679_m.4972	-	-	-	Transcript_21044_m.22805	Cyanophora22660	Transcript_24646_m.26186	-	NP974767.1	XP011624893.1	XP024520014.1	-	XP001694733.1	XP022841400.1	XP_002677802.1	-
	Geneset-381	-	-	POR1293..scf295_1	Transcript_21357_m.24133	-	-	-	Transcript_27273_m.72521	Transcript_6658_m.6431	Transcript_43545_g.74553	Transcript_5734_m.7223	Transcript_24012_g.41261	Transcript_23454_m.43650	Pum3111s0001.1.p	-	-	Transcript_11601_m.12854	Cyanophora32019	Transcript_45278_m.47587	-	NP001319035.1	-	XP024524850.1	-	-	-	XP_002674479.1	-
	Geneset-382	-	-	POR2260..scf295_1	Transcript_4758_m.5814	Transcript_965_m.1309	-	-	Transcript_12294_m.34187	Transcript_9618_m.9334	Transcript_11726_g.19857	Transcript_13689_m.17978	Transcript_29450_g.51294	Transcript_5294_m.9585	Pum0218s0043.1.p	PXF40224.1	XP_005711799.1	Transcript_18362_m.19865	-	Transcript_32470_m.33954	-	-	XP020528556.1	XP024519574.1	-	XP001694694.1	XP022838620.1	-	-
	Geneset-383	XP_005535670.1	XP_005708105.1	POR1072..scf209_3	Transcript_4798_m.5863	Transcript_7505_m.9638	-	-	Transcript_180_m.259	Transcript_2119_m.2088	-	-	Transcript_28852_g.50243	Transcript_11157_m.20532	-	PXF42558.1	XP_005714182.1	Transcript_1883_m.2165	Cyanophora23393	Transcript_12382_m.12902	-	NP975004.1	-	XP002974846.2	XP024389338.1	XP001696623.1	XP022838209.1	XP_002676257.1	XP_011772952.1
	Geneset-384	XP_005536138.1	XP_005705825.1	POR2010..scf295_1	Transcript_22705_m.25737	Transcript_6679_m.8502	Transcript_2764_m.5199	-	Transcript_42469_m.112424	Transcript_13689_m.13158	Transcript_15285_g.26577	Transcript_11257_m.14464	Transcript_4496_g.7562	Transcript_17032_m.31985	-	PXF50016.1	XP_005718594.1	Transcript_26507_m.28851	Cyanophora18029	Transcript_38682_m.40449	-	NP176659.6	XP020529182.1	XP024522570.1	XP024360346.1	XP001689466.1	XP022839420.1	XP_002674674.1	XP_011778769.1
	Geneset-385	-	-	POR4555..scf227_4	Transcript_21265_m.24036	Transcript_9263_m.11845	-	-	Transcript_27542_m.73417	Transcript_13247_m.12697	-	-	Transcript_6789_g.11344	Transcript_11925_m.22033	-	-	-	-	-	-	-	NP198370.1	-	XP024526784.1	XP024402709.1	-	-	-	-
	Geneset-386	XP_005538192.1	XP_005707106.1	POR9645..scf297_16	Transcript_5675_m.6692	-	-	-	Transcript_34572_m.92319	Transcript_10179_m.9778	Transcript_20036_g.34391	Transcript_18304_m.24552	Transcript_29137_g.50795	Transcript_4757_m.8528	Pum0014s0059.1.p	PXF49675.1	XP_005713019.1	Transcript_52406_m.56722	Cyanophora25554	Transcript_36962_m.38619	-	NP186915.1	XP006826574.1	XP002980036.1	XP024369526.1	XP001699082.1	XP003075033.1	XP_002669367.1	-
	Geneset-387	-	XP_005709284.1	POR4798..scf296_7	Transcript_13709_m.15382	Transcript_4632_m.5790	-	-	-	-	Transcript_24310_g.41283	Transcript_258_m.260	-	-	-	-	-	Transcript_4877_m.5286	Cyanophora541	Transcript_30192_m.31481	-	NP179126.2	XP020517449.1	XP024539846.1	XP024381989.1	XP001702379.1	-	XP_002676978.1	-
	Geneset-388	-	XP_005708732.1	POR5812..scf249_10	Transcript_16275_m.18806	Transcript_10539_m.13518	-	-	-	-	-	-	-	-	-	-	-	Transcript_8628_m.9456	Cyanophora5833	Transcript_20699_m.22009	-	NP001118622.1	XP006853785.1	XP024537162.1	XP024385640.1	XP001696037.1	-	XP_002678780.1	-
	Geneset-389	XP_005536003.1	XP_005702957.1	POR1882..scf295_1	Transcript_21440_m.24228	Transcript_2886_m.3615	Transcript_673_m.1175	-	Transcript_7120_m.21176	Transcript_9090_m.8824	Transcript_6166_g.10482	Transcript_2643_m.2915	Transcript_26572_g.46225	Transcript_544_m.924	Pum0025s0018.1.p	PXF49725.1	XP_005711337.1	Transcript_52864_m.57168	Cyanophora16824	Transcript_41418_m.43354	-	NP196751.2	XP011625668.1	XP002974636.1	XP024386006.1	XP001702041.1	XP003081993.2	XP_002670080.1	XP_011779183.1
	Geneset-390	XP_005538179.1	XP_005705067.1	POR0997..scf222_8	Transcript_17584_m.20196	-	Transcript_886_m.1632	-	Transcript_32732_m.87220	Transcript_5715_m.5340	Transcript_16354_g.28306	Transcript_4446_m.5570	Transcript_14596_g.25876	Transcript_19798_m.36959	Pum0126s0049.1.p	PXF42314.1	XP_005713442.1	Transcript_26951_m.29428	Cyanophora30128	Transcript_23085_m.24500	-	NP565615.1	XP006855019.1	XP024542582.1	XP024358703.1	XP001694281.1	XP003083086.2	XP_002680935.1	XP_011775688.1
	Geneset-391	-	-	POR9183..scf261_15	-	Transcript_6748_m.8605	-	-	Transcript_23928_m.63963	Transcript_12837_m.12298	Transcript_52270_g.89419	-	Transcript_14102_g.24933	Transcript_2706_m.5018	-	-	-	Transcript_30003_m.32899	-	Transcript_43090_m.45142	-	-	-	XP024522263.1	XP024356606.1	XP001694917.1	-	XP_002675873.1	-
	Geneset-392	XP_005538275.1	XP_005703473.1	POR9432..scf295_1	Transcript_11230_m.12579	Transcript_747_m.976	-	-	Transcript_31621_m.83120	Transcript_23083_m.22158	Transcript_49261_g.84127	Transcript_4510_m.5698	Transcript_22500_g.38578	Transcript_15157_m.28690	Pum0106s0023.1.p	PXF42045.1	XP_005717431.1	Transcript_55953_m.60458	Cyanophora2353	Transcript_33163_m.34716	Transcript_1688_m.2011	-	-	-	XP024392014.1	-	XP022839253.1	-	-
	Geneset-393	XP_005536278.1	XP_005705984.1	POR6894..scf295_9	-	Transcript_8581_m.11035	-	-	Transcript_5742_m.16276	-	-	-	-	-	-	PXF48328.1	-	Transcript_41752_m.45449	-	Transcript_28670_m.30008	-	-	XP011622077.1	-	-	XP001697914.1	-	-	-
	Geneset-394	XP_005535747.1	XP_005704870.1	POR9270..scf222_8	-	Transcript_644_m.836	-	-	Transcript_20937_m.57910	Transcript_7138_m.7086	Transcript_41990_g.72148	Transcript_6196_m.7713	Transcript_7191_g.12083	Transcript_9883_m.18066	Pum0306s0026.1.p	PXF48255.1	XP_005717406.1	-	Cyanophora7027	-	-	NP567510.1	XP006845986.1	XP002974987.2	XP024395572.1	XP001690543.1	-	XP_002683430.1	XP_011776757.1
	Geneset-395	XP_005535054.1	-	POR6552..scf244_11	Transcript_14209_m.16049	Transcript_3745_m.4683	-	Transcript_3432_m.5112	Transcript_34465_m.91847	Transcript_24840_m.23919	Transcript_6864_g.11553	-	-	-	Pum0840s0002.1.p	PXF45375.1	XP_005716547.1	-	Cyanophora29158	-	-	NP568458.1	XP006850925.1	XP024525350.1	XP024399387.1	-	XP003080175.1	-	-
	Geneset-396	XP_005536630.1	XP_005708564.1	POR0325..scf208_2	Transcript_10646_m.11996	Transcript_391_m.498	-	-	Transcript_18765_m.51113	Transcript_22801_m.21946	Transcript_32902_g.56324	-	Transcript_25548_g.44231	Transcript_23611_m.43853	-	PXF45445.1	XP_005711461.1	Transcript_38533_m.41802	Cyanophora18222	Transcript_32849_m.34407	-	NP193403.2	XP011621387.1	XP024526209.1	XP024386143.1	XP001702442.1	-	XP_002676866.1	XP_011776774.1
	Geneset-397	XP_005534882.1	XP_005706013.1	POR4726..scf295_1	Transcript_21886_m.24781	Transcript_2443_m.3024	-	-	Transcript_30213_m.78827	Transcript_3079_m.2912	Transcript_9065_g.14724	Transcript_8135_m.10334	Transcript_12577_g.22043	Transcript_7225_m.13104	Pum0087s0056.1.p	PXF48808.1	XP_005717244.1	Transcript_30672_m.33749	-	Transcript_385_m.368	-	NP568342.1	-	XP024528236.1	-	-	-	-	-
	Geneset-398	-	XP_005705236.1	POR5773..scf209_3	Transcript_18368_m.21017	Transcript_5510_m.6945	-	-	Transcript_31573_m.83045	Transcript_883_m.912	Transcript_55668_g.95351	Transcript_13988_m.18331	-	-	Pum0058s0069.1.p	PXF41420.1	XP_005713101.1	-	-	-	-	-	-	-	-	-	-	XP_002682801.1	-
	Geneset-399	XP_005538959.1	XP_005703001.1	POR8843..scf249_10	Transcript_1619_m.1806	Transcript_12950_m.16547	Transcript_930_m.1717	-	Transcript_30392_m.79262	Transcript_19079_m.18473	Transcript_6832_g.11512	Transcript_4390_m.5472	Transcript_21465_g.36486	Transcript_14001_m.26284	Pum0154s0030.1.p	PXF43149.1	XP_005710110.1	Transcript_29970_m.32847	Cyanophora16639	Transcript_10150_m.10703	-	NP178011.1	XP006850913.1	XP024528759.1	XP024382452.1	XP001698410.1	XP022839848.1	XP_002671597.1	XP_011772676.1
	Geneset-400	-	-	POR7771..scf209_3	Transcript_12316_m.13818	Transcript_2275_m.2835	-	-	Transcript_4874_m.14134	Transcript_4108_m.3886	Transcript_39299_g.67025	Transcript_13020_m.16860	-	-	Pum0178s0022.1.p	PXF46719.1	XP_005713429.1	Transcript_1884_m.2166	-	-	-	-	-	-	XP024387933.1	-	-	-	-
	Geneset-401	XP_005536215.1	XP_005707230.1	POR2185..scf295_1	Transcript_12109_m.13573	Transcript_7799_m.10062	Transcript_929_m.1713	Transcript_4938_m.7191	Transcript_34656_m.92486	Transcript_8385_m.8234	Transcript_33427_g.57285	Transcript_9087_m.11664	Transcript_6296_g.10528	Transcript_14615_m.27515	-	PXF42790.1	XP_005711147.1	-	-	Transcript_23385_m.24795	-	NP180649.1	XP006847767.1	XP002970503.2	XP024399661.1	XP001702747.1	XP022839567.1	XP_002683309.1	XP_011776809.1
	Geneset-402	XP_005535295.1	XP_005708447.1	POR2741..scf295_1	Transcript_7496_m.8766	-	-	-	Transcript_11695_m.32811	Transcript_7701_m.7619	Transcript_49893_g.85355	Transcript_18156_m.24259	Transcript_11245_g.19723	Transcript_18891_m.35083	-	PXF40923.1	XP_005712670.1	Transcript_17757_m.19089	Cyanophora28266	Transcript_30007_m.31307	-	-	-	-	-	-	-	XP_002669872.1	-
	Geneset-403	-	XP_005704500.1	POR6625..scf227_4	Transcript_2447_m.2904	Transcript_4471_m.5608	Transcript_4936_m.9083	-	Transcript_10998_m.30809	Transcript_14694_m.14400	Transcript_24601_g.41697	Transcript_749_m.988	Transcript_11269_g.19770	Transcript_573_m.974	Pum0242s0016.1.p	-	XP_005717459.1	-	-	-	-	-	-	-	-	-	-	-	-
	Geneset-404	-	XP_005706621.1	POR7845..scf222_8	Transcript_10527_m.11876	Transcript_7061_m.9017	-	-	Transcript_11484_m.32184	Transcript_17051_m.16313	Transcript_43785_g.74937	Transcript_12261_m.15991	Transcript_4101_g.7054	Transcript_16660_m.31414	-	-	XP_005715170.1	Transcript_55054_m.59518	-	-	-	NP001319551.1	XP011620349.1	XP024533241.1	-	-	XP003080725.2	XP_002670012.1	-
	Geneset-405	-	XP_005705334.1	POR8595..scf295_1	Transcript_18514_m.21218	-	Transcript_377_m.618	-	Transcript_7672_m.22876	Transcript_22105_m.21399	Transcript_35610_g.60730	Transcript_43_m.34	Transcript_994_g.2090	Transcript_23548_m.43780	-	-	-	Transcript_10551_m.11586	Cyanophora16737	Transcript_29900_m.31176	-	NP563931.2	XP006856408.1	XP024528368.1	XP024362346.1	XP001695382.1	-	XP_002673159.1	XP_011776014.1
	Geneset-406	XP_005538279.1	XP_005703185.1	POR2236..scf295_1	Transcript_16426_m.18973	Transcript_8144_m.10471	-	-	Transcript_39947_m.107804	Transcript_2803_m.2670	-	-	Transcript_9421_g.16336	-	-	PXF47416.1	-	Transcript_42365_m.46087	-	Transcript_13426_m.14133	-	-	-	XP024531613.1	XP024377545.1	-	XP003083914.2	-	XP_011776966.1
	Geneset-407	-	-	POR4797..scf251_18	Transcript_4995_m.6064	Transcript_8489_m.10910	-	-	Transcript_26185_m.69833	Transcript_2104_m.2074	Transcript_13455_g.23220	Transcript_18482_m.24880	Transcript_6941_g.11698	Transcript_20542_m.38550	-	-	-	-	-	-	-	NP201243.1	XP006852921.2	XP002977546.2	XP024402615.1	-	-	-	-
	Geneset-408	XP_005538031.1	XP_005703145.1	POR2265..scf209_3	Transcript_3478_m.4073	Transcript_2619_m.3282	Transcript_5166_m.9468	-	Transcript_37975_m.102347	Transcript_22034_m.21327	Transcript_26510_g.44869	Transcript_5790_m.7258	Transcript_12719_g.22314	Transcript_16485_m.31064	Pum0313s0020.1.p	PXF48801.1	XP_005714856.1	Transcript_33279_m.36660	-	Transcript_40740_m.42662	-	NP974748.1	XP006844705.1	XP024535228.1	XP024385606.1	XP001694168.1	-	XP_002670920.1	XP_011774862.1
	Geneset-409	XP_005535515.1	XP_005702813.1	POR7416..scf295_1	Transcript_4434_m.5371	Transcript_409_m.532	-	Transcript_3619_m.5474	Transcript_12912_m.34714	Transcript_62_m.35	Transcript_16052_g.27893	Transcript_872_m.1169	Transcript_14879_g.26350	Transcript_10173_m.18598	Pum0055s0026.1.p	PXF48278.1	XP_005716755.1	Transcript_38576_m.41850	Cyanophora25092	Transcript_7130_m.7217	-	-	XP006844603.1	XP024523336.1	XP024388472.1	XP001695977.1	-	XP_002679825.1	XP_011773762.1
	Geneset-410	XP_005537118.1	XP_005708938.1	POR5293..scf295_1	Transcript_1306_m.1424	Transcript_7830_m.10092	-	-	Transcript_25327_m.68135	-	Transcript_38149_g.65271	Transcript_3575_m.4244	Transcript_10634_g.18447	Transcript_14027_m.26348	Pum0209s0005.1.p	PXF48601.1	XP_005714574.1	Transcript_50267_m.54376	-	Transcript_9084_m.9614	Transcript_1310_m.1543	NP566652.1	XP011623708.1	XP002974718.2	XP024357793.1	-	-	XP_002673625.1	-
	Geneset-411	-	-	POR8177..scf227_4	Transcript_17829_m.20480	Transcript_11839_m.15228	-	-	Transcript_25293_m.68051	Transcript_13209_m.12661	Transcript_33917_g.58047	Transcript_16505_m.21601	-	Transcript_2441_m.4570	Pum0927s0002.1.p	-	-	Transcript_28219_m.30866	Cyanophora31478	Transcript_40708_m.42637	-	NP565724.1	XP006845161.2	-	XP024393748.1	XP001693775.1	-	-	-
	Geneset-412	-	-	POR4448..scf229_5	-	-	-	-	Transcript_25831_m.69403	-	Transcript_53622_g.91538	-	-	-	Pum0985s0003.1.p	PXF40282.1	XP_005718883.1	Transcript_14937_m.16143	Cyanophora28753	-	-	-	-	XP002984120.2	-	-	XP003074641.2	-	-
	Geneset-413	-	XP_005706001.1	POR1325..scf295_1	-	Transcript_6666_m.8486	-	-	Transcript_5648_m.16106	Transcript_12520_m.12090	Transcript_22988_g.39157	Transcript_11694_m.15239	Transcript_5552_g.9215	Transcript_4662_m.8360	-	PXF44582.1	-	Transcript_43848_m.47796	Cyanophora15768	Transcript_19856_m.21004	-	NP175708.2	XP006849964.1	XP024541721.1	XP024379636.1	-	XP003083551.1	-	-
	Geneset-414	XP_005537587.1	XP_005708148.1	POR3750..scf210_14	Transcript_8829_m.10241	-	-	-	Transcript_33239_m.88659	-	-	Transcript_11848_m.15461	Transcript_28066_g.48790	Transcript_3862_m.7004	-	-	XP_005718911.1	Transcript_20250_m.21952	Cyanophora7800	Transcript_41685_m.43623	-	NP565811.2	XP006842655.1	XP024544059.1	XP024396661.1	XP001695563.1	XP003082279.1	XP_002682340.1	XP_011774095.1
	Geneset-415	XP_005535476.1	XP_005704178.1	POR5022..scf291_13	Transcript_6931_m.8224	Transcript_1254_m.1643	-	-	Transcript_11438_m.32072	Transcript_24242_m.23359	Transcript_8962_g.14586	Transcript_17041_m.22690	Transcript_22690_g.39002	Transcript_5221_m.9417	-	PXF46204.1	XP_005718269.1	Transcript_17884_m.19219	Cyanophora10020	Transcript_22824_m.24227	-	NP178023.2	XP011625818.1	XP024527577.1	XP024361822.1	XP001693288.1	XP022840323.1	-	-
	Geneset-416	XP_005538679.1	XP_005705090.1	POR2164..scf222_8	Transcript_20309_m.23073	Transcript_5350_m.6714	-	-	Transcript_24072_m.64472	Transcript_20992_m.20423	Transcript_25827_g.43688	Transcript_293_m.312	Transcript_12143_g.21278	Transcript_8353_m.15296	Pum0197s0027.1.p	PXF44751.1	XP_005710055.1	Transcript_9291_m.10284	Cyanophora27167	Transcript_19216_m.20266	-	NP175911.1	XP006858286.1	XP024533762.1	XP024377578.1	XP001690022.1	XP022840243.1	XP_002680899.1	XP_011775435.1
	Geneset-417	XP_005535098.1	XP_005702408.1	POR2839..scf295_1	Transcript_1195_m.1293	Transcript_11122_m.14281	-	Transcript_4852_m.7106	Transcript_25088_m.67350	Transcript_1213_m.1262	Transcript_11299_g.19012	Transcript_11944_m.15567	-	-	-	PXF48107.1	XP_005713326.1	Transcript_22919_m.25033	Cyanophora29188	-	-	-	XP020524285.1	XP024540004.1	XP024364595.1	-	-	-	XP_011776640.1
	Geneset-418	-	XP_005706516.1	POR1579..scf261_15	-	Transcript_6920_m.8837	-	-	Transcript_29417_m.77476	-	Transcript_15196_g.26405	Transcript_11639_m.15134	Transcript_7873_g.13471	Transcript_2925_m.5290	Pum0055s0016.1.p	PXF43719.1	XP_005715318.1	Transcript_49026_m.53182	Cyanophora14576	-	-	NP565451.1	XP006843178.1	XP002980076.1	XP024369679.1	-	XP003078763.1	-	XP_011772382.1
	Geneset-419	XP_005535397.1	XP_005708611.1	POR7549..scf229_5	Transcript_18442_m.21124	Transcript_3591_m.4498	-	Transcript_904_m.1132	Transcript_30250_m.78962	Transcript_24295_m.23429	-	Transcript_7617_m.9755	Transcript_29164_g.50836	-	Pum0238s0025.1.p	PXF47291.1	XP_005714031.1	Transcript_26988_m.29491	Cyanophora8369	Transcript_27423_m.28842	-	NP974761.1	XP020520910.1	XP024536455.1	XP024401358.1	XP001691620.1	XP003082450.1	XP_002672497.1	XP_011780849.1
	Geneset-420	-	XP_005709017.1	POR1943..scf209_3	Transcript_22396_m.25396	Transcript_8445_m.10862	Transcript_67_m.106	Transcript_2511_m.3894	Transcript_20955_m.57966	Transcript_6221_m.5813	Transcript_33935_g.58075	Transcript_4136_m.5010	Transcript_18848_g.32842	Transcript_11515_m.21219	Pum0450s0009.1.p	PXF46748.1	XP_005711608.1	Transcript_33203_m.36560	Cyanophora26209	Transcript_36591_m.38189	-	NP180724.2	XP006850279.1	XP024538468.1	XP024384991.1	XP001693399.1	XP022840390.1	XP_002673452.1	XP_011779628.1
	Geneset-421	XP_005538741.1	XP_005708356.1	POR9717..scf295_9	Transcript_14786_m.16923	Transcript_6427_m.8168	-	-	Transcript_30361_m.79204	Transcript_16955_m.16242	Transcript_45524_g.77765	Transcript_11635_m.15130	Transcript_11692_g.20518	Transcript_2394_m.4470	Pum0107s0024.1.p	PXF46912.1	XP_005714051.1	Transcript_48074_m.52177	Cyanophora12689	Transcript_20154_m.21347	-	NP001322900.1	XP006838161.2	XP024524111.1	XP024392002.1	XP001698464.1	XP003082357.2	XP_002681065.1	XP_011780159.1
	Geneset-422	-	-	POR1303..scf295_1	-	Transcript_12053_m.15505	-	Transcript_2525_m.3922	Transcript_1429_m.3165	-	Transcript_53212_g.90868	Transcript_621_m.791	Transcript_10109_g.17513	Transcript_23641_m.43920	Pum0164s0014.1.p	PXF41307.1	XP_005717520.1	Transcript_45130_m.49219	Cyanophora29261	Transcript_17882_m.18871	-	NP197629.2	XP020522395.1	XP024536899.1	XP024358557.1	XP001701888.1	XP003079635.1	XP_002679803.1	XP_011774454.1
	Geneset-423	-	-	POR6789..scf222_8	Transcript_9237_m.10645	-	-	-	Transcript_5909_m.16713	Transcript_14885_m.14651	-	Transcript_9368_m.12202	Transcript_20930_g.35608	Transcript_16448_m.30974	-	PXF49171.1	XP_005709879.1	-	-	Transcript_4808_m.4767	-	-	XP020531558.1	XP024537324.1	XP024368881.1	-	-	-	-
	Geneset-424	-	-	POR1776..scf208_2	Transcript_20991_m.23745	Transcript_2225_m.2783	Transcript_2328_m.4295	Transcript_4745_m.6959	Transcript_36581_m.99167	Transcript_4862_m.4484	Transcript_15961_g.27763	Transcript_12142_m.15842	Transcript_27290_g.47541	Transcript_14980_m.28300	Pum0106s0035.1.p	PXF48952.1	XP_005710558.1	Transcript_12887_m.14169	-	Transcript_2674_m.2587	-	NP974782.1	XP006844988.2	XP002971798.2	XP024385187.1	XP001697606.1	-	XP_002669707.1	-
	Geneset-425	-	-	POR4807..scf295_1	Transcript_20233_m.22959	Transcript_13615_m.17333	-	-	Transcript_22700_m.61748	Transcript_7268_m.7274	Transcript_12209_g.20837	Transcript_10247_m.13162	Transcript_9230_g.15897	Transcript_4217_m.7528	Pum0368s0004.1.p	PXF45832.1	XP_005710582.1	Transcript_52331_m.56621	-	Transcript_36815_m.38445	-	-	-	-	-	XP001697535.1	-	XP_002672382.1	-
	Geneset-426	XP_005535589.1	-	POR7368..scf295_1	Transcript_7688_m.8926	Transcript_5667_m.7130	-	-	Transcript_11478_m.32171	Transcript_11583_m.11145	Transcript_3059_g.5103	Transcript_18152_m.24253	-	-	Pum0190s0020.1.p	PXF41527.1	XP_005713948.1	-	Cyanophora4159	-	-	-	-	-	-	-	-	-	-
	Geneset-427	XP_005538411.1	XP_005703219.1	POR6137..scf227_4	Transcript_17536_m.20164	Transcript_8248_m.10601	-	-	Transcript_45436_m.119618	-	-	Transcript_4263_m.5258	Transcript_20976_g.35695	Transcript_4606_m.8244	Pum2883s0001.1.p	PXF44724.1	XP_005716965.1	-	-	-	-	NP198924.1	-	XP002988800.2	XP024371512.1	XP001693345.1	XP003074482.2	XP_002676116.1	XP_011771672.1
	Geneset-428	XP_005538415.1	XP_005703273.1	POR8655..scf208_2	Transcript_4442_m.5381	Transcript_3159_m.3980	-	Transcript_2529_m.3927	Transcript_5092_m.14841	Transcript_14972_m.14727	Transcript_32774_g.56079	Transcript_4563_m.5764	Transcript_14813_g.26210	Transcript_24212_m.44803	Pum0098s0034.1.p	PXF48776.1	XP_005712094.1	Transcript_19543_m.21192	Cyanophora13459	Transcript_194_m.236	-	NP001031743.1	XP006833408.1	-	XP024370943.1	-	XP022838670.1	-	XP_011779903.1
	Geneset-429	-	-	POR7518..scf236_6	Transcript_7087_m.8405	-	Transcript_785_m.1415	Transcript_3161_m.4736	Transcript_13640_m.36908	Transcript_6478_m.6166	Transcript_2488_g.4076	Transcript_11248_m.14451	Transcript_29047_g.50639	Transcript_21099_m.39606	Pum0125s0044.1.p	PXF48485.1	XP_005713085.1	Transcript_21193_m.23020	-	Transcript_26173_m.27718	-	-	-	XP002974732.2	XP024361609.1	-	-	-	-
	Geneset-430	XP_005535903.1	XP_005705689.1	POR8078..scf229_5	Transcript_19705_m.22242	Transcript_3861_m.4836	-	-	Transcript_32362_m.85986	Transcript_15211_m.14946	-	-	Transcript_26436_g.45913	-	Pum0429s0002.1.p	-	-	-	-	-	-	NP001077823.1	XP020525473.1	XP024542275.1	XP024358237.1	-	XP022839593.1	-	-
	Geneset-431	XP_005539490.1	XP_005707788.1	POR2065..scf222_8	Transcript_187_m.212	Transcript_2077_m.2604	-	-	Transcript_21809_m.60395	Transcript_1652_m.1692	Transcript_21952_g.37454	Transcript_560_m.688	Transcript_8675_g.14886	Transcript_11901_m.21957	Pum0051s0039.1.p	PXF49543.1	-	Transcript_42856_m.46632	Cyanophora25332	Transcript_34054_m.35627	-	NP189354.2	XP006848426.2	XP002980795.1	XP024387469.1	-	XP003078463.2	-	-
	Geneset-432	XP_005536633.1	XP_005707180.1	POR3347..scf209_3	Transcript_8966_m.10346	Transcript_1082_m.1455	-	-	Transcript_8774_m.26274	Transcript_21811_m.21160	Transcript_16775_g.29013	Transcript_9463_m.12340	Transcript_23571_g.40527	Transcript_18304_m.34002	-	-	-	Transcript_10181_m.11196	-	Transcript_18102_m.19126	-	NP194965.1	XP020518707.1	XP002975983.1	XP024358163.1	XP001694226.1	XP003083455.2	-	-
	Geneset-433	-	XP_005706734.1	POR9501..scf244_11	Transcript_69_m.83	Transcript_10394_m.13299	-	-	Transcript_29607_m.77635	Transcript_15758_m.15407	Transcript_16969_g.29289	Transcript_14740_m.19147	-	Transcript_19519_m.36435	Pum0033s0070.1.p	PXF48720.1	XP_005710516.1	-	-	-	-	NP850248.2	-	-	-	-	-	-	-
	Geneset-434	-	XP_005708123.1	POR1254..scf295_1	Transcript_1527_m.1679	Transcript_7147_m.9152	-	-	Transcript_28254_m.75467	Transcript_21534_m.20942	Transcript_8375_g.13717	Transcript_14805_m.19244	Transcript_5489_g.9083	Transcript_1774_m.3364	Pum0262s0017.1.p	-	-	Transcript_30533_m.33574	Cyanophora17812	Transcript_40794_m.42714	-	NP199258.4	XP006853297.2	XP002964895.1	XP024360305.1	XP001696187.1	XP003080380.2	XP_002681603.1	XP_011774012.1
	Geneset-435	XP_005535413.1	XP_005707473.1	POR9087..scf296_7	Transcript_18696_m.21429	Transcript_3373_m.4227	Transcript_1514_m.2729	-	Transcript_11230_m.31566	Transcript_8827_m.8567	-	Transcript_17153_m.22856	Transcript_7829_g.13363	Transcript_22541_m.42092	Pum0082s0005.1.p	PXF49136.1	XP_005710448.1	Transcript_55803_m.60269	Cyanophora24030	Transcript_10805_m.11385	-	NP850626.1	XP006829605.1	XP002986905.1	XP024362685.1	XP001692405.1	XP003081128.2	XP_002680452.1	XP_011780559.1
	Geneset-436	-	XP_005702901.1	POR4926..scf244_11	Transcript_1011_m.1091	Transcript_2206_m.2758	-	-	Transcript_32282_m.85636	Transcript_24246_m.23362	Transcript_22298_g.38010	Transcript_4018_m.4865	Transcript_15849_g.28396	Transcript_11217_m.20669	-	PXF48581.1	XP_005711463.1	Transcript_26763_m.29148	Cyanophora23798	Transcript_6216_m.6142	-	NP001117438.1	XP020520286.1	XP024530441.1	XP024361316.1	XP001692603.1	XP022841118.1	XP_002671079.1	XP_011775856.1
	Geneset-437	XP_005536471.1	XP_005704679.1	POR5954..scf295_1	Transcript_4535_m.5519	Transcript_12057_m.15509	-	-	Transcript_22616_m.61554	-	Transcript_41441_g.71176	Transcript_14122_m.18477	Transcript_24558_g.42528	Transcript_6409_m.11645	Pum0118s0029.1.p	PXF39977.1	XP_005715389.1	Transcript_20018_m.21664	Cyanophora32164	Transcript_43495_m.45544	Transcript_1969_m.2288	NP190807.3	XP011628710.1	XP002992292.2	XP024389124.1	XP001701731.1	XP003080024.2	XP_002675199.1	XP_011779831.1
	Geneset-438	XP_005538205.1	XP_005708138.1	POR1833..scf295_1	Transcript_15814_m.18342	Transcript_8606_m.11061	-	Transcript_2944_m.4375	Transcript_5746_m.16280	Transcript_12962_m.12400	-	Transcript_9661_m.12547	Transcript_26798_g.46657	Transcript_5816_m.10611	Pum0524s0007.1.p	PXF42377.1	XP_005716202.1	Transcript_15334_m.16435	Cyanophora25245	-	-	NP190423.2	XP011624887.1	XP024530562.1	XP024401406.1	-	XP003083808.1	-	-
	Geneset-439	XP_005537943.1	XP_005708474.1	POR9369..scf229_5	Transcript_11671_m.13145	Transcript_3279_m.4119	Transcript_2950_m.5560	-	Transcript_21559_m.59821	Transcript_14910_m.14668	Transcript_13224_g.22851	Transcript_11196_m.14223	Transcript_1821_g.3474	Transcript_9713_m.17760	Pum0207s0032.1.p	PXF47438.1	XP_005711380.1	Transcript_38668_m.41957	Cyanophora952	Transcript_24971_m.26562	-	NP001078388.1	XP020528376.1	XP024530001.1	XP024381463.1	XP001690043.1	XP003081077.2	XP_002679526.1	XP_011775057.1
	Geneset-440	-	-	POR4865..scf209_3	-	Transcript_1883_m.2370	-	-	Transcript_1003_m.1753	Transcript_1714_m.1762	-	-	Transcript_13665_g.24127	Transcript_11573_m.21336	Pum0025s0022.1.p	-	-	Transcript_47660_m.51758	Cyanophora21321	Transcript_42628_m.44599	-	-	-	-	-	XP001695473.1	XP003078734.2	-	-
	Geneset-441	-	-	POR1365..scf227_4	-	Transcript_13323_m.16987	-	-	-	-	Transcript_20709_g.35391	Transcript_9301_m.12078	-	Transcript_9720_m.17767	Pum0082s0048.1.p	PXF50092.1	XP_005715285.1	Transcript_11765_m.13029	-	Transcript_32299_m.33680	-	-	-	XP024541093.1	XP024397000.1	-	-	-	-
	Geneset-442	-	XP_005704093.1	POR7438..scf227_4	Transcript_16561_m.19133	Transcript_12775_m.16326	-	-	Transcript_38914_m.104387	Transcript_3198_m.3020	-	-	Transcript_26725_g.46511	Transcript_11800_m.21787	-	-	-	-	-	-	-	NP197527.1	XP020523789.1	XP002960615.2	XP024394186.1	-	XP022841334.1	-	-
	Geneset-443	XP_005536269.1	XP_005705615.1	POR2248..scf296_7	Transcript_14370_m.16335	Transcript_6870_m.8762	-	Transcript_3497_m.5223	Transcript_16642_m.46258	-	Transcript_18765_g.32236	Transcript_13140_m.17034	-	-	Pum0453s0010.1.p	PXF43928.1	-	Transcript_18671_m.20184	-	Transcript_9847_m.10434	-	NP188746.2	XP006837421.1	XP024517960.1	XP024396767.1	XP001700060.1	-	XP_002680638.1	-
	Geneset-444	-	-	POR9066..scf295_9	-	Transcript_6257_m.7960	-	-	-	-	Transcript_39462_g.67355	Transcript_5214_m.6768	Transcript_22197_g.37943	Transcript_20315_m.38086	Pum0493s0007.1.p	PXF46648.1	XP_005713296.1	Transcript_4636_m.5054	Cyanophora15871	Transcript_37223_m.38927	-	NP175983.5	XP020531176.1	XP002969601.1	XP024378489.1	-	-	XP_002681865.1	XP_011775573.1
	Geneset-445	XP_005536061.1	XP_005708296.1	POR9578..scf249_10	Transcript_16773_m.19390	Transcript_5306_m.6654	Transcript_925_m.1704	-	Transcript_10726_m.30083	Transcript_11689_m.11253	Transcript_38296_g.65485	Transcript_18468_m.24859	-	Transcript_12467_m.23131	-	PXF49935.1	XP_005714346.1	Transcript_17598_m.18949	Cyanophora30722	Transcript_40031_m.41939	-	-	XP011624869.1	XP024533365.1	XP024396067.1	XP001703324.1	XP022838628.1	XP_002682571.1	XP_011773877.1
	Geneset-446	XP_005538907.1	XP_005709296.1	POR7640..scf209_3	Transcript_12070_m.13535	Transcript_8473_m.10893	-	-	Transcript_43583_m.115588	Transcript_10165_m.9761	Transcript_29292_g.49784	Transcript_15557_m.20131	Transcript_10237_g.17807	Transcript_11928_m.22042	Pum0438s0017.1.p	PXF47477.1	XP_005711679.1	Transcript_17869_m.19199	Cyanophora26426	Transcript_41359_m.43272	-	NP851098.1	XP011622057.1	XP002960656.2	XP024364390.1	XP001701538.1	XP003078955.1	-	-
	Geneset-447	-	-	POR8099..scf251_18	Transcript_14471_m.16477	Transcript_9990_m.12759	-	-	Transcript_26843_m.70881	Transcript_24775_m.23859	Transcript_36107_g.61502	Transcript_8685_m.11128	Transcript_12544_g.21967	Transcript_12950_m.24027	Pum0152s0014.1.p	PXF45675.1	XP_005713378.1	-	-	-	-	NP001332317.1	XP006856630.1	XP024522145.1	-	-	-	-	-
	Geneset-448	XP_005535803.1	XP_005707833.1	POR9034..scf236_6	Transcript_18158_m.20795	Transcript_6268_m.7986	Transcript_3766_m.7129	-	Transcript_33223_m.88625	-	Transcript_14530_g.25227	Transcript_8278_m.10589	Transcript_14474_g.25667	-	Pum0161s0061.1.p	PXF40157.1	XP_005710826.1	Transcript_10595_m.11640	Cyanophora11802	Transcript_156_m.178	-	NP001321474.1	XP006846022.1	XP024536963.1	XP024357877.1	-	XP022838922.1	XP_002681511.1	XP_011780569.1
	Geneset-449	XP_005537333.1	-	POR9020..scf295_1	Transcript_18177_m.20805	Transcript_7445_m.9564	Transcript_2793_m.5284	-	Transcript_27478_m.73215	Transcript_24887_m.23976	-	Transcript_6071_m.7505	-	-	-	-	-	-	-	-	-	NP974503.1	XP011621405.1	XP024528176.1	XP024366198.1	-	-	-	-
	Geneset-450	XP_005538985.1	XP_005707305.1	POR9143..scf236_6	Transcript_3786_m.4484	Transcript_10778_m.13850	Transcript_1200_m.2295	Transcript_1860_m.2791	Transcript_7502_m.22319	Transcript_7033_m.6977	Transcript_18786_g.32273	Transcript_15850_m.20328	Transcript_11152_g.19533	Transcript_837_m.1520	-	PXF40433.1	XP_005713777.1	Transcript_44628_m.48635	Cyanophora7430	Transcript_8891_m.9398	-	NP176191.1	XP006853854.1	XP002969841.2	XP024380051.1	-	-	XP_002668826.1	XP_011772721.1
	Geneset-451	XP_005536533.1	XP_005707014.1	POR1612..scf209_3	Transcript_10925_m.12271	Transcript_10945_m.14051	-	Transcript_4324_m.6485	Transcript_40090_m.108106	-	-	Transcript_2666_m.2976	Transcript_4712_g.7925	Transcript_12982_m.24096	Pum0320s0016.1.p	PXF44645.1	XP_005712269.1	Transcript_7939_m.8671	Cyanophora13087	Transcript_33355_m.34918	-	NP172119.1	XP006852548.1	XP024523434.1	XP024366306.1	XP001702268.1	XP003074321.1	XP_002677851.1	-
	Geneset-452	-	XP_005702888.1	POR1296..scf208_2	Transcript_14062_m.15877	Transcript_2492_m.3104	-	-	Transcript_31091_m.81303	-	-	Transcript_156_m.166	Transcript_16278_g.29158	-	-	-	XP_005710114.1	Transcript_9882_m.10834	-	Transcript_42489_m.44465	-	-	-	-	XP024387789.1	XP001697834.1	-	-	-
	Geneset-453	-	-	POR4084..scf251_18	Transcript_803_m.894	Transcript_7720_m.9963	-	-	Transcript_35099_m.94368	Transcript_18213_m.17666	Transcript_7181_g.11986	Transcript_12851_m.16668	Transcript_15708_g.28056	Transcript_19391_m.36126	-	PXF40767.1	XP_005716611.1	Transcript_8086_m.8822	Cyanophora8103	Transcript_12310_m.12772	-	NP001190320.1	XP006858729.2	XP024514890.1	XP024358827.1	XP001692798.1	-	-	-
	Geneset-454	XP_005536429.1	-	POR2292..scf244_11	-	Transcript_8544_m.10992	-	-	Transcript_17571_m.48160	Transcript_16390_m.15835	-	Transcript_5956_m.7413	Transcript_10898_g.19008	Transcript_19822_m.37005	Pum0197s0012.1.p	PXF49662.1	XP_005713036.1	Transcript_13598_m.14827	Cyanophora16847	Transcript_34032_m.35617	-	NP181587.2	XP020522566.1	XP024526897.1	XP024358656.1	XP001690047.1	XP003074316.1	-	-
	Geneset-455	-	-	POR0671..scf289_17	Transcript_11404_m.12810	-	Transcript_1604_m.2883	-	Transcript_43710_m.115859	Transcript_15588_m.15265	-	-	-	-	-	-	-	-	Cyanophora10311	Transcript_29590_m.30857	-	-	XP006842597.1	-	XP024385641.1	XP001689672.1	-	XP_002673993.1	-
	Geneset-456	-	XP_005708424.1	POR5262..scf209_3	Transcript_13615_m.15271	Transcript_8851_m.11311	Transcript_4383_m.8255	-	Transcript_15466_m.42766	Transcript_5202_m.4774	Transcript_44386_g.75982	Transcript_11891_m.15510	Transcript_16049_g.28733	Transcript_23117_m.43056	-	PXF50103.1	XP_005716190.1	Transcript_450_m.578	Cyanophora3176	Transcript_4853_m.4823	-	NP001326198.1	XP006844483.1	XP024535828.1	XP024357166.1	-	XP022840124.1	XP_002681940.1	XP_011773577.1
	Geneset-457	-	-	POR4141..scf295_1	Transcript_18003_m.20659	Transcript_8142_m.10468	-	-	Transcript_8692_m.26083	Transcript_22632_m.21784	Transcript_39417_g.67253	-	Transcript_22508_g.38602	Transcript_13679_m.25583	-	-	-	Transcript_3131_m.3623	-	-	-	NP194265.2	XP020530960.1	XP002964114.1	XP024358940.1	XP001689555.1	XP003083286.2	XP_002678412.1	-
	Geneset-458	XP_005535434.1	XP_005709402.1	POR4778..scf209_3	Transcript_17119_m.19738	Transcript_4017_m.5052	-	-	Transcript_5698_m.16187	-	Transcript_34721_g.59286	Transcript_18446_m.24822	Transcript_16398_g.29448	Transcript_5052_m.8998	Pum0202s0032.1.p	PXF41986.1	XP_005711436.1	Transcript_6398_m.6748	Cyanophora14509	Transcript_12413_m.12936	-	NP973756.1	XP011628586.1	XP024539640.1	XP024364922.1	XP001701753.1	XP022841298.1	XP_002669546.1	XP_011777714.1
	Geneset-459	-	-	POR3325..scf208_2	-	Transcript_5416_m.6828	-	-	Transcript_21719_m.60192	Transcript_12756_m.12260	-	Transcript_8195_m.10447	Transcript_13157_g.23121	Transcript_5649_m.10288	Pum0108s0037.1.p	PXF45309.1	-	-	Cyanophora7003	-	Transcript_1419_m.1670	NP199380.1	-	-	XP024386100.1	-	XP022840244.1	-	-
	Geneset-460	-	XP_005707603.1	POR0150..scf229_5	Transcript_2242_m.2711	Transcript_7018_m.8957	Transcript_963_m.1819	Transcript_2736_m.4171	Transcript_2957_m.9427	-	Transcript_53860_g.92024	Transcript_6610_m.8456	Transcript_935_g.1985	Transcript_11939_m.22070	Pum1895s0001.1.p	PXF47643.1	XP_005714143.1	Transcript_27746_m.30336	Cyanophora1564	Transcript_1748_m.1647	-	-	-	-	-	-	-	XP_002674095.1	-
	Geneset-461	XP_005537239.1	XP_005704087.1	POR3171..scf209_3	Transcript_5483_m.6433	-	Transcript_3890_m.7352	-	Transcript_38947_m.104537	Transcript_6593_m.6330	Transcript_39607_g.67625	Transcript_13157_m.17078	Transcript_9332_g.16155	Transcript_13566_m.25335	-	PXF43442.1	XP_005716366.1	Transcript_4710_m.5120	Cyanophora24211	Transcript_33811_m.35396	-	NP001332644.1	XP020517211.1	XP024518074.1	XP024377925.1	XP001698462.1	XP003080441.2	XP_002680058.1	XP_011780791.1
	Geneset-462	XP_005535348.1	XP_005706655.1	POR8154..scf222_8	-	-	-	-	Transcript_28521_m.75971	Transcript_8596_m.8387	Transcript_7365_g.12242	Transcript_6222_m.7770	Transcript_24268_g.41864	Transcript_4775_m.8555	Pum0832s0002.1.p	-	-	Transcript_6319_m.6655	-	Transcript_30369_m.31689	Transcript_30_m.47	NP188147.1	XP006855240.1	XP002968438.2	XP024361053.1	XP001692999.1	-	XP_002679970.1	-
	Geneset-463	XP_005538965.1	XP_005707755.1	POR0266..scf209_3	Transcript_1963_m.2323	Transcript_1039_m.1409	Transcript_1238_m.2340	-	Transcript_5848_m.16530	Transcript_3916_m.3685	Transcript_9568_g.15708	Transcript_13792_m.18135	Transcript_24231_g.41801	Transcript_23249_m.43289	-	PXF43178.1	-	-	-	-	-	-	-	-	-	-	-	-	-
	Geneset-464	XP_005537732.1	XP_005708759.1	POR1423..scf295_1	Transcript_7198_m.8510	Transcript_11399_m.14659	Transcript_3522_m.6675	-	-	Transcript_5357_m.4934	-	Transcript_8530_m.10903	Transcript_13424_g.23631	-	Pum0332s0020.1.p	PXF50046.1	XP_005710588.1	-	-	-	-	-	XP020531692.1	XP024516839.1	XP024378905.1	-	-	-	-
	Geneset-465	-	-	POR3465..scf208_2	Transcript_8676_m.10104	Transcript_6946_m.8872	-	-	Transcript_21892_m.60542	-	-	Transcript_12752_m.16554	-	Transcript_13781_m.25781	-	PXF48733.1	XP_005712054.1	Transcript_1404_m.1646	-	-	-	NP196164.1	XP020519950.1	XP024516051.1	XP024387826.1	XP001695452.1	XP022841349.1	XP_002671341.1	XP_011776838.1
	Geneset-466	XP_005538461.1	XP_005705369.1	POR7293..scf295_1	Transcript_16371_m.18899	Transcript_10548_m.13522	-	Transcript_1236_m.1666	Transcript_25797_m.69348	-	Transcript_54010_g.92290	Transcript_9631_m.12519	Transcript_5563_g.9228	Transcript_16573_m.31263	-	PXF50178.1	-	Transcript_8568_m.9373	Cyanophora10286	Transcript_42969_m.45003	-	NP564850.1	XP006852122.1	XP002976003.2	XP024364743.1	-	-	XP_002681841.1	XP_011775513.1
	Geneset-467	XP_005537571.1	XP_005704012.1	POR1291..scf295_1	Transcript_4340_m.5260	Transcript_641_m.832	Transcript_3232_m.6138	-	Transcript_27638_m.73751	Transcript_6153_m.5731	Transcript_53993_g.92265	Transcript_6895_m.8999	Transcript_21650_g.36897	Transcript_850_m.1556	Pum0115s0021.1.p	PXF47513.1	XP_005718571.1	Transcript_33150_m.36505	Cyanophora22508	Transcript_390_m.374	-	NP001328294.1	XP006854563.1	XP002982574.1	XP024391974.1	XP001697921.1	XP003083111.1	XP_002679456.1	-
	Geneset-468	XP_005536753.1	XP_005704476.1	POR9739..scf295_1	Transcript_21561_m.24377	Transcript_6505_m.8303	-	-	Transcript_6963_m.20518	Transcript_1700_m.1741	Transcript_31456_g.53915	Transcript_12050_m.15702	Transcript_21458_g.36465	Transcript_610_m.1049	-	PXF50122.1	XP_005715840.1	Transcript_17600_m.18956	Cyanophora29490	Transcript_46030_m.48479	-	NP567496.4	XP006828133.1	XP024524681.1	XP024378244.1	XP001693369.1	XP022838543.1	XP_002679963.1	XP_011778459.1
	Geneset-469	XP_005539249.1	XP_005706968.1	POR4086..scf208_2	Transcript_16994_m.19614	Transcript_11193_m.14362	Transcript_2779_m.5251	Transcript_1679_m.2458	Transcript_2499_m.7458	Transcript_13709_m.13183	Transcript_42071_g.72262	Transcript_11314_m.14601	Transcript_29417_g.51221	Transcript_9011_m.16495	Pum0192s0008.1.p	PXF46476.1	XP_005718400.1	Transcript_40297_m.44060	Cyanophora14043	Transcript_21513_m.22979	-	NP001319939.1	XP020519908.1	XP002966633.1	XP024366940.1	XP001700898.1	-	XP_002670276.1	-
	Geneset-470	-	XP_005707741.1	POR4239..scf209_3	Transcript_3841_m.4564	Transcript_9696_m.12380	-	-	Transcript_43695_m.115811	Transcript_1346_m.1393	Transcript_39244_g.66897	Transcript_6603_m.8442	Transcript_2415_g.4543	Transcript_16895_m.31802	-	PXF40401.1	-	Transcript_55199_m.59687	-	-	-	NP564977.1	XP020519123.1	XP002991426.2	XP024360716.1	XP001696014.1	XP022840291.1	-	-
	Geneset-471	XP_005535356.1	XP_005705913.1	POR2817..scf208_2	Transcript_21727_m.24573	Transcript_8182_m.10526	-	Transcript_2667_m.4084	Transcript_40977_m.110000	Transcript_8184_m.8092	Transcript_48863_g.83281	Transcript_16500_m.21585	Transcript_21580_g.36766	Transcript_8298_m.15200	Pum0505s0017.1.p	PXF41456.1	XP_005711948.1	Transcript_16239_m.17252	Cyanophora22782	Transcript_30034_m.31339	Transcript_2727_m.2990	NP566620.1	XP006856125.1	XP024537239.1	XP024392674.1	XP001694021.1	-	XP_002675538.1	XP_011775977.1
	Geneset-472	XP_005538998.1	XP_005702801.1	POR2933..scf208_2	Transcript_8890_m.10289	Transcript_3100_m.3906	-	-	Transcript_45266_m.119001	Transcript_9418_m.9150	Transcript_22926_g.39057	Transcript_131_m.131	Transcript_8344_g.14350	Transcript_228_m.348	Pum0076s0014.1.p	PXF39828.1	XP_005715534.1	Transcript_55133_m.59618	Cyanophora6772	Transcript_38180_m.39890	Transcript_2673_m.2954	NP564216.1	XP006845130.2	XP002984421.2	XP024356781.1	XP001703473.1	XP003074280.1	XP_002674394.1	XP_011778603.1
	Geneset-473	XP_005539213.1	XP_005706984.1	POR1585..scf208_2	Transcript_12085_m.13548	Transcript_1387_m.1795	Transcript_3112_m.5948	-	Transcript_37750_m.102011	-	Transcript_37206_g.63552	Transcript_16461_m.21505	Transcript_20878_g.35511	Transcript_22792_m.42575	-	PXF46019.1	XP_005719293.1	Transcript_40308_m.44084	-	Transcript_32817_m.34370	-	NP176001.2	XP006853289.1	XP024529495.1	XP024378020.1	XP001693650.1	XP003074915.1	XP_002673540.1	-
	Geneset-474	-	-	POR9326..scf295_1	Transcript_12411_m.13945	Transcript_6736_m.8579	-	-	Transcript_57_m.72	Transcript_8128_m.8027	Transcript_33297_g.57044	Transcript_18360_m.24637	Transcript_3333_g.6082	Transcript_5657_m.10307	-	-	-	-	-	-	-	NP849816.1	XP011625355.1	XP024520143.1	XP024397503.1	XP001695022.1	-	-	-
	Geneset-475	XP_005538784.1	XP_005707204.1	POR4477..scf295_1	-	-	-	-	-	-	-	Transcript_17484_m.23259	-	-	Pum1849s0001.1.p	PXF46493.1	XP_005714843.1	-	Cyanophora4053	-	-	NP568728.1	XP020524589.1	XP002975594.1	XP024370844.1	XP001698939.1	XP022841100.1	-	XP_011772018.1
	Geneset-476	XP_005535134.1	XP_005708430.1	POR5298..scf209_3	Transcript_18521_m.21224	Transcript_11199_m.14368	Transcript_3917_m.7394	-	Transcript_4644_m.13383	Transcript_20873_m.20302	Transcript_14319_g.24836	Transcript_2433_m.2565	Transcript_15541_g.27634	Transcript_2118_m.4002	Pum0215s0022.1.p	PXF43660.1	XP_005718212.1	Transcript_20271_m.21974	Cyanophora3000	Transcript_41056_m.42966	Transcript_2434_m.2726	NP192078.1	XP006840384.1	XP024524622.1	XP024384100.1	XP001694498.1	XP003079975.1	-	-
	Geneset-477	XP_005537208.1	XP_005704728.1	POR4056..scf295_1	Transcript_18353_m.21001	Transcript_4159_m.5238	Transcript_3142_m.6018	-	Transcript_29871_m.77995	-	Transcript_26532_g.44906	Transcript_13218_m.17162	Transcript_22685_g.38994	Transcript_20017_m.37467	Pum0218s0002.1.p	PXF44589.1	XP_005715329.1	Transcript_54147_m.58634	Cyanophora27319	Transcript_5187_m.5130	-	NP197081.1	XP006850121.1	XP002964886.2	XP024394343.1	XP001703134.1	XP003075123.2	XP_002683070.1	XP_011780387.1
	Geneset-478	XP_005536371.1	XP_005707368.1	POR3451..scf229_5	Transcript_7694_m.8941	Transcript_605_m.786	Transcript_3531_m.6695	-	Transcript_22020_m.60721	Transcript_20367_m.19804	Transcript_5183_g.8962	Transcript_10431_m.13391	Transcript_16590_g.29749	Transcript_4228_m.7558	Pum0025s0032.1.p	PXF48849.1	XP_005710568.1	Transcript_11381_m.12539	Cyanophora10955	Transcript_36993_m.38662	-	NP200987.1	XP006844691.1	XP024539540.1	XP024392882.1	XP001703664.1	XP022838538.1	XP_002674608.1	XP_011773112.1
	Geneset-479	XP_005538440.1	XP_005704131.1	POR1189..scf295_1	Transcript_3398_m.3947	Transcript_1870_m.2352	-	-	Transcript_43259_m.114833	Transcript_19046_m.18441	Transcript_19666_g.33845	Transcript_10433_m.13395	Transcript_8704_g.14933	-	Pum0269s0018.1.p	PXF43325.1	-	Transcript_56232_m.60801	-	Transcript_37395_m.39116	-	NP176265.1	-	XP024534046.1	XP024364142.1	-	XP003083744.1	XP_002683445.1	-
	Geneset-480	-	-	POR1732..scf229_5	Transcript_6207_m.7372	-	Transcript_3347_m.6326	-	Transcript_4177_m.11946	-	-	-	-	-	-	-	-	-	-	-	-	NP194914.1	XP011620533.1	XP002964457.2	XP024393467.1	-	XP022839692.1	XP_002673896.1	XP_011780816.1
	Geneset-481	XP_005538524.1	XP_005705251.1	POR0350..scf269_36	Transcript_16770_m.19388	Transcript_523_m.670	Transcript_4112_m.7769	-	Transcript_26519_m.70332	Transcript_17113_m.16363	Transcript_11804_g.20041	Transcript_1107_m.1445	Transcript_13310_g.23365	Transcript_9908_m.18119	Pum0098s0070.1.p	PXF43460.1	XP_005712914.1	Transcript_26999_m.29512	Cyanophora20217	Transcript_26833_m.28303	-	-	-	XP002971735.1	XP024394961.1	XP001700446.1	XP003079964.2	-	-
	Geneset-482	-	-	POR7077..scf295_1	Transcript_20265_m.22996	Transcript_7135_m.9126	Transcript_2655_m.4969	-	Transcript_33317_m.88986	Transcript_19156_m.18573	Transcript_24617_g.41717	Transcript_17280_m.22994	Transcript_24666_g.42708	Transcript_6110_m.11132	-	PXF42293.1	XP_005717978.1	Transcript_20379_m.22085	Cyanophora18640	Transcript_14992_m.15875	-	NP199163.1	XP020526105.1	XP024530182.1	XP024372201.1	-	-	-	-
	Geneset-483	XP_005537651.1	XP_005708910.1	POR8327..scf227_4	Transcript_521_m.609	Transcript_2462_m.3077	-	-	Transcript_17512_m.48041	Transcript_15527_m.15211	Transcript_34681_g.59215	Transcript_16641_m.21910	Transcript_12730_g.22335	Transcript_19965_m.37324	Pum2221s0001.1.p	PXF41411.1	XP_005718344.1	Transcript_44534_m.48544	Cyanophora1193	Transcript_5408_m.5383	-	NP189512.1	XP011627448.1	XP024538238.1	XP024356869.1	XP001703440.1	XP022840756.1	XP_002672968.1	XP_011773206.1
	Geneset-484	XP_005536148.1	XP_005703170.1	POR4485..scf295_1	Transcript_973_m.1054	Transcript_3797_m.4761	-	Transcript_3124_m.4666	Transcript_43526_m.115451	Transcript_12364_m.11940	Transcript_7467_g.12408	Transcript_5063_m.6521	Transcript_621_g.1355	Transcript_17382_m.32485	Pum2120s0001.1.p	PXF49822.1	XP_005715376.1	Transcript_10377_m.11351	Cyanophora17398	Transcript_44449_m.46723	-	NP194688.1	XP020521656.1	XP002977620.2	XP024371384.1	XP001698058.1	XP022841186.1	XP_002675799.1	-
	Geneset-485	-	-	POR1677..scf251_18	Transcript_18117_m.20769	Transcript_9493_m.12146	-	-	-	-	Transcript_14567_g.25291	Transcript_2263_m.2351	-	-	Pum0025s0048.1.p	PXF43066.1	XP_005712799.1	Transcript_16341_m.17387	Cyanophora9985	-	-	NP001190953.1	-	XP024517721.1	XP024368485.1	XP001701798.1	XP003083658.2	XP_002671476.1	-
	Geneset-486	XP_005537582.1	XP_005706246.1	POR4146..scf227_4	Transcript_3176_m.3638	Transcript_13290_m.16948	Transcript_3736_m.7089	-	Transcript_33052_m.88066	Transcript_5186_m.4754	Transcript_22573_g.38500	Transcript_13651_m.17907	Transcript_5437_g.8976	Transcript_8990_m.16459	-	PXF40317.1	XP_005717608.1	Transcript_23110_m.25281	Cyanophora7748	Transcript_27302_m.28745	-	NP172775.1	XP020527660.1	XP024541552.1	-	XP001690688.1	XP022840461.1	XP_002681192.1	XP_011773523.1
	Geneset-487	XP_005538769.1	XP_005707237.1	POR8384..scf249_10	Transcript_13705_m.15377	Transcript_588_m.754	Transcript_152_m.252	-	Transcript_38457_m.102903	Transcript_13235_m.12691	Transcript_28118_g.47629	Transcript_17070_m.22771	Transcript_14420_g.25572	-	Pum1946s0002.1.p	PXF48714.1	XP_005715398.1	Transcript_41083_m.44896	Cyanophora23344	Transcript_7114_m.7200	-	NP191112.1	XP011624125.1	XP024540362.1	XP024396562.1	XP001689780.1	-	XP_002682560.1	-
	Geneset-488	XP_005537584.1	XP_005706961.1	POR3681..scf249_10	Transcript_6331_m.7509	Transcript_11626_m.14966	-	-	Transcript_21969_m.60643	Transcript_17317_m.16571	Transcript_16149_g.27984	Transcript_5247_m.6818	Transcript_22753_g.39139	Transcript_3803_m.6904	-	PXF43713.1	XP_005716700.1	Transcript_15630_m.16717	Cyanophora23287	Transcript_26331_m.27876	-	NP175628.2	XP006853604.3	XP024533168.1	XP024394982.1	XP001698937.1	XP003083995.2	XP_002683076.1	XP_011773545.1
	Geneset-489	XP_005538494.1	XP_005707861.1	POR0601..scf229_5	Transcript_2572_m.2977	Transcript_2381_m.2955	Transcript_4317_m.8139	-	Transcript_27531_m.73392	Transcript_1361_m.1408	Transcript_53884_g.92059	Transcript_8951_m.11385	Transcript_26485_g.46030	Transcript_5695_m.10378	Pum1549s0002.1.p	PXF46653.1	XP_005713273.1	Transcript_9260_m.10246	-	-	-	NP187300.3	XP006840322.2	XP002978577.2	XP024396930.1	XP001700899.1	XP003081706.2	XP_002670162.1	XP_011771286.1
	Geneset-490	XP_005536970.1	XP_005705690.1	POR2423..scf229_5	Transcript_17976_m.20630	Transcript_2017_m.2539	Transcript_3126_m.5982	-	Transcript_28381_m.75749	Transcript_9360_m.9099	Transcript_34977_g.59675	Transcript_11085_m.14079	Transcript_12682_g.22240	Transcript_13836_m.25902	-	PXF46355.1	XP_005711976.1	Transcript_16445_m.17493	-	Transcript_46476_m.48989	-	NP566090.1	XP020527677.1	XP002991323.2	XP024388614.1	XP001698762.1	XP003080841.2	XP_002678096.1	XP_011776662.1
	Geneset-491	XP_005534838.1	XP_005707914.1	POR5183..scf208_2	Transcript_12129_m.13596	Transcript_2020_m.2544	-	-	-	-	Transcript_11057_g.18478	-	Transcript_14009_g.24765	Transcript_3278_m.5831	Pum0427s0017.1.p	PXF43494.1	XP_005718834.1	Transcript_33145_m.36500	-	Transcript_7505_m.7652	Transcript_122_m.160	NP198811.1	XP011621581.1	XP024534986.1	XP024397261.1	XP001700242.1	-	XP_002680876.1	-
	Geneset-492	XP_005535276.1	XP_005708442.1	POR4113..scf244_11	-	Transcript_1945_m.2463	-	-	Transcript_29279_m.77242	-	-	Transcript_11271_m.14544	Transcript_20798_g.35362	Transcript_8675_m.15949	Pum0153s0031.1.p	PXF40092.1	-	Transcript_30678_m.33751	-	-	-	NP180594.2	XP006843734.1	XP002962079.2	XP024386870.1	XP001692487.1	XP022840292.1	-	XP_011772051.1
	Geneset-493	-	XP_005705509.1	POR6991..scf295_1	Transcript_22061_m.25015	Transcript_11398_m.14657	-	Transcript_3727_m.5661	Transcript_35309_m.95029	-	Transcript_49034_g.83641	Transcript_18554_m.25025	-	Transcript_2346_m.4382	Pum0262s0022.1.p	PXF46360.1	-	Transcript_46067_m.50128	Cyanophora7174	Transcript_25320_m.26902	-	NP196729.1	XP006844782.1	XP002991508.1	XP024381131.1	XP001692027.1	-	-	-
	Geneset-494	XP_005536036.1	XP_005707151.1	POR2160..scf295_1	Transcript_18339_m.20975	Transcript_7776_m.10034	Transcript_3282_m.6224	-	Transcript_25501_m.68646	Transcript_24562_m.23680	Transcript_6058_g.10298	Transcript_8003_m.10141	Transcript_22767_g.39166	Transcript_21420_m.40226	Pum2128s0001.1.p	PXF44921.1	XP_005711056.1	Transcript_9869_m.10826	-	Transcript_6796_m.6813	-	NP192313.3	XP006826755.1	XP002984967.1	XP024374542.1	XP001696305.1	-	XP_002680445.1	-
	Geneset-495	XP_005535284.1	-	POR5229..scf209_3	Transcript_5365_m.6352	Transcript_5707_m.7177	-	-	Transcript_11135_m.31283	Transcript_2375_m.2303	-	Transcript_10489_m.13440	Transcript_27223_g.47386	Transcript_11403_m.21020	Pum0033s0065.1.p	PXF41373.1	-	-	Cyanophora803	-	-	NP196608.2	XP006858808.1	XP002968612.1	-	-	XP003084402.1	-	-
	Geneset-496	XP_005536927.1	XP_005706316.1	POR9260..scf244_11	Transcript_6716_m.7957	Transcript_10053_m.12854	-	-	Transcript_25614_m.68894	Transcript_5353_m.4930	Transcript_15225_g.26443	-	Transcript_4047_g.6971	Transcript_11245_m.20727	Pum0262s0019.1.p	PXF43940.1	XP_005714347.1	Transcript_31998_m.35256	Cyanophora17060	Transcript_3621_m.3477	-	NP199430.1	XP006836366.1	XP002975970.2	XP024394129.1	XP001702022.1	-	XP_002679799.1	-
	Geneset-497	XP_005537819.1	XP_005707633.1	POR3057..scf222_8	Transcript_15134_m.17411	Transcript_624_m.806	Transcript_3273_m.6210	Transcript_3408_m.5063	Transcript_569_m.699	Transcript_11235_m.10809	Transcript_49298_g.84211	Transcript_2546_m.2728	Transcript_26026_g.45087	Transcript_8075_m.14696	Pum0212s0028.1.p	PXF40938.1	XP_005712413.1	Transcript_16216_m.17208	Cyanophora29294	Transcript_1173_m.1105	-	NP187864.1	XP006833219.1	XP002994402.1	XP024369980.1	XP001701326.1	XP022840492.1	XP_002669232.1	XP_011780014.1
	Geneset-498	-	XP_005705923.1	POR1058..scf227_4	Transcript_3271_m.3774	Transcript_5375_m.6765	Transcript_106_m.172	-	Transcript_15427_m.42705	Transcript_5267_m.4827	Transcript_41794_g.71797	Transcript_5258_m.6829	Transcript_22315_g.38168	Transcript_7482_m.13645	-	-	-	Transcript_1249_m.1429	Cyanophora13141	Transcript_14533_m.15470	-	-	XP011622500.1	XP002977130.2	XP024372029.1	XP001701978.1	XP022840026.1	XP_002676377.1	-
	Geneset-499	XP_005539240.1	XP_005703388.1	POR0826..scf236_6	Transcript_20587_m.23348	-	-	-	Transcript_41249_m.110280	Transcript_22131_m.21424	Transcript_17024_g.29360	Transcript_10787_m.13793	Transcript_27700_g.48375	Transcript_18998_m.35290	Pum0499s0003.1.p	PXF47770.1	XP_005715095.1	Transcript_52335_m.56625	Cyanophora21013	Transcript_33582_m.35110	-	NP567566.1	XP020521259.1	XP024515260.1	XP024374195.1	XP001690092.1	XP022838909.1	XP_002670286.1	XP_011776027.1
	Geneset-500	XP_005537585.1	-	POR6039..scf261_15	Transcript_9508_m.10877	Transcript_994_m.1354	-	-	Transcript_11816_m.33251	-	-	Transcript_3571_m.4239	-	-	-	-	XP_005714264.1	Transcript_32744_m.36060	Cyanophora27230	-	-	NP001189829.1	XP020519315.1	XP002963325.1	XP024370435.1	XP001693982.1	XP022840913.1	XP_002676483.1	XP_011776337.1
	Geneset-501	-	XP_005702857.1	POR2104..scf295_1	Transcript_19725_m.22269	Transcript_278_m.360	-	Transcript_3548_m.5324	Transcript_39987_m.107868	Transcript_19161_m.18574	Transcript_13161_g.22762	Transcript_3352_m.3932	Transcript_13724_g.24292	Transcript_20295_m.38049	-	PXF49028.1	XP_005711734.1	Transcript_33760_m.37072	Cyanophora10621	Transcript_36198_m.37764	-	NP192996.1	XP011627949.1	XP002982823.1	XP024388631.1	XP001695204.1	XP003083674.2	XP_002675854.1	XP_011777758.1
	Geneset-502	XP_005537820.1	XP_005703520.1	POR1285..scf295_1	Transcript_1275_m.1387	-	Transcript_2872_m.5397	Transcript_1198_m.1592	Transcript_8526_m.25667	Transcript_6417_m.6065	-	-	Transcript_24577_g.42552	Transcript_9065_m.16595	-	-	-	Transcript_50462_m.54540	-	Transcript_15451_m.16427	-	-	-	-	-	XP001695505.1	-	-	-
	Geneset-503	-	-	POR6107..scf295_1	Transcript_1257_m.1369	Transcript_10965_m.14082	Transcript_1035_m.2010	-	Transcript_15014_m.41444	Transcript_17642_m.16944	-	-	Transcript_74_g.149	Transcript_25173_m.46227	Pum0269s0038.2.p	PXF46776.1	-	Transcript_22234_m.24259	-	Transcript_800_m.790	-	NP191640.1	-	XP002974431.2	XP024392710.1	XP001695932.1	-	-	-
	Geneset-504	-	-	POR6109..scf208_2	-	Transcript_8759_m.11207	-	Transcript_2500_m.3882	Transcript_31218_m.81619	Transcript_6551_m.6280	-	Transcript_2541_m.2711	Transcript_26702_g.46452	Transcript_5925_m.10811	-	-	-	Transcript_46484_m.50607	-	-	-	-	XP011620736.1	-	XP024374463.1	-	-	XP_002675474.1	-
	Geneset-505	-	-	POR3306..scf208_2	Transcript_5831_m.6917	Transcript_7298_m.9352	Transcript_3115_m.5954	-	Transcript_26548_m.70378	Transcript_21668_m.21051	-	Transcript_9056_m.11599	Transcript_16135_g.28877	Transcript_20455_m.38367	Pum0505s0026.1.p	PXF47840.1	-	Transcript_48680_m.52873	Cyanophora5017	Transcript_9700_m.10227	-	NP563835.1	XP006836550.1	XP024541644.1	XP024385300.1	XP001689911.1	XP003075103.1	XP_002669212.1	-
	Geneset-506	XP_005537024.1	XP_005703529.1	POR0384..scf227_4	-	Transcript_302_m.394	-	-	Transcript_38372_m.102770	Transcript_13353_m.12777	Transcript_2421_g.3980	Transcript_12295_m.16065	Transcript_1485_g.2894	Transcript_7361_m.13389	Pum0296s0007.1.p	PXF48563.1	-	-	-	Transcript_21879_m.23412	-	-	-	-	XP024386011.1	-	-	-	-
	Geneset-507	XP_005536619.1	XP_005705134.1	POR2922..scf295_1	Transcript_17080_m.19697	Transcript_12602_m.16137	-	-	Transcript_44926_m.118029	Transcript_11205_m.10767	-	Transcript_5054_m.6497	Transcript_21830_g.37276	Transcript_8305_m.15222	-	PXF49076.1	XP_005711768.1	Transcript_45043_m.49096	Cyanophora22600	Transcript_24898_m.26465	-	NP001319901.1	XP020530287.1	XP002972752.2	XP024378939.1	XP001694261.1	XP022838478.1	XP_002678197.1	XP_011774702.1
	Geneset-508	-	XP_005707208.1	POR0149..scf295_1	Transcript_17868_m.20533	Transcript_1783_m.2265	-	-	Transcript_17382_m.47731	Transcript_10478_m.10098	Transcript_56282_g.96424	Transcript_9493_m.12367	Transcript_7900_g.13529	Transcript_23575_m.43823	Pum1694s0002.1.p	PXF44940.1	XP_005718414.1	Transcript_29961_m.32836	Cyanophora22163	Transcript_29917_m.31188	-	-	-	XP024537908.1	-	XP001690203.1	XP003081255.1	-	XP_011775863.1
	Geneset-509	XP_005536265.1	XP_005708330.1	POR5989..scf295_1	Transcript_158_m.173	Transcript_2274_m.2834	Transcript_4654_m.8592	-	Transcript_36595_m.99221	-	Transcript_11496_g.19379	Transcript_6581_m.8400	Transcript_3228_g.5924	Transcript_23879_m.44302	Pum0306s0003.1.p	PXF47870.1	XP_005710827.1	Transcript_53559_m.57926	Cyanophora23639	Transcript_33904_m.35486	-	NP001189649.1	XP020531076.1	XP002961592.1	XP024400462.1	-	-	-	-
	Geneset-510	XP_005537586.1	XP_005704860.1	POR0244..scf208_2	Transcript_12838_m.14506	Transcript_5835_m.7386	Transcript_4645_m.8576	-	Transcript_24174_m.64695	Transcript_24773_m.23857	Transcript_6060_g.10302	Transcript_666_m.864	Transcript_25639_g.44377	Transcript_2496_m.4661	Pum0274s0004.1.p	PXF47385.1	XP_005715836.1	Transcript_43386_m.47222	Cyanophora18038	Transcript_20198_m.21392	Transcript_2640_m.2942	NP568727.1	XP020524921.1	XP024528304.1	XP024394336.1	XP001697907.1	XP003079009.2	XP_002672776.1	-
	Geneset-511	-	-	POR6944..scf297_16	Transcript_2009_m.2419	Transcript_9075_m.11594	-	-	Transcript_28765_m.76294	Transcript_20146_m.19585	Transcript_47946_g.81782	-	Transcript_14784_g.26156	-	-	-	-	-	-	-	-	NP001327632.1	XP006843464.1	XP002983425.1	XP024363213.1	-	-	-	-
	Geneset-512	-	-	POR1875..scf227_4	Transcript_11724_m.13222	Transcript_8637_m.11094	-	-	Transcript_40267_m.108393	Transcript_2110_m.2082	Transcript_18281_g.31522	Transcript_15218_m.19800	-	Transcript_4245_m.7586	Pum0161s0047.1.p	PXF40803.1	XP_005711372.1	Transcript_21107_m.22908	-	Transcript_22286_m.23836	-	-	-	-	-	-	-	-	-
	Geneset-513	-	-	POR5098..scf209_3	Transcript_12753_m.14386	Transcript_4959_m.6165	-	Transcript_288_m.346	Transcript_7426_m.22140	-	-	-	Transcript_28273_g.49087	Transcript_9083_m.16635	Pum0478s0003.1.p	-	-	-	-	Transcript_28320_m.29633	-	-	-	XP024526279.1	XP024362264.1	-	-	-	-
	Geneset-514	-	-	POR8307..scf295_1	-	Transcript_9523_m.12189	-	-	-	Transcript_19863_m.19374	-	-	-	-	Pum0184s0011.1.p	-	XP_005718523.1	Transcript_19335_m.20911	-	-	-	-	XP020523206.1	XP024530267.1	XP024373385.1	-	XP022840419.1	-	XP_011777266.1
	Geneset-515	-	-	POR1629..scf249_10	Transcript_20431_m.23184	Transcript_11933_m.15368	-	-	Transcript_27938_m.74574	Transcript_23473_m.22531	-	-	-	-	-	-	-	-	-	-	-	NP187924.2	XP011628276.1	XP002993780.2	XP024367223.1	-	XP003081265.2	XP_002669265.1	-
	Geneset-516	-	-	POR3070..scf295_1	Transcript_9803_m.11115	-	-	Transcript_3367_m.4999	Transcript_8957_m.26684	Transcript_3709_m.3495	-	Transcript_11927_m.15545	-	-	-	PXF47256.1	XP_005711282.1	-	-	Transcript_17945_m.18935	-	NP187780.2	-	-	XP024391633.1	-	-	-	-
	Geneset-517	XP_005535288.1	XP_005707350.1	POR1680..scf270_19	Transcript_10203_m.11488	Transcript_8663_m.11128	-	-	Transcript_41460_m.110613	Transcript_4257_m.4025	Transcript_18756_g.32231	Transcript_13704_m.18004	Transcript_2287_g.4294	Transcript_3458_m.6193	Pum0626s0011.1.p	PXF45702.1	XP_005719364.1	Transcript_3780_m.4296	Cyanophora14841	-	Transcript_2_m.7	NP191259.1	XP020518675.1	XP002966456.1	XP024364581.1	XP001700256.1	XP003084212.1	XP_002682785.1	XP_011775820.1
	Geneset-518	-	XP_005703458.1	POR1636..scf295_1	-	Transcript_1548_m.1975	-	-	Transcript_23190_m.62910	-	Transcript_55579_g.95161	Transcript_8008_m.10151	Transcript_1000_g.2118	Transcript_25283_m.46488	Pum0106s0020.1.p	PXF47820.1	XP_005713896.1	Transcript_11887_m.13187	-	Transcript_8832_m.9352	-	NP001189817.1	XP020528006.1	XP024515018.1	XP024373171.1	XP001692411.1	XP003078793.2	XP_002679145.1	-
	Geneset-519	XP_005537155.1	XP_005704064.1	POR3555..scf271_22	-	-	-	-	Transcript_43391_m.115124	Transcript_7208_m.7186	Transcript_2072_g.3445	Transcript_9981_m.12885	-	-	Pum0161s0028.1.p	PXF50161.1	XP_005714405.1	Transcript_49854_m.53913	Cyanophora60	Transcript_7859_m.8082	-	NP568577.1	XP011620897.1	XP002982828.2	XP024392298.1	XP001701981.1	XP003079294.2	-	-
	Geneset-520	XP_005535574.1	XP_005709100.1	POR9323..scf210_14	Transcript_12791_m.14445	Transcript_749_m.979	-	-	Transcript_6469_m.18471	Transcript_8654_m.8433	Transcript_31941_g.54647	-	-	-	Pum0426s0006.1.p	PXF41328.1	XP_005716662.1	Transcript_11521_m.12730	Cyanophora10840	Transcript_26303_m.27844	-	-	-	XP002986164.2	XP024369469.1	XP001699521.1	XP003081626.1	-	-
	Geneset-521	-	-	POR8468..scf208_2	Transcript_20247_m.22974	Transcript_5975_m.7581	-	Transcript_1291_m.1767	Transcript_21621_m.59945	Transcript_11786_m.11358	Transcript_34600_g.59124	Transcript_12923_m.16745	Transcript_20055_g.34385	Transcript_16451_m.30985	Pum1976s0001.1.p	PXF42108.1	XP_005713430.1	Transcript_41142_m.44957	Cyanophora24496	Transcript_26790_m.28263	-	-	-	XP002991365.2	XP024396887.1	XP001690117.1	XP003082424.2	XP_002680269.1	XP_011778042.1
	Geneset-522	-	XP_005703490.1	POR9279..scf295_1	-	-	-	-	-	-	-	-	Transcript_23666_g.40741	Transcript_6079_m.11087	-	-	XP_005710659.1	Transcript_53051_m.57398	-	Transcript_7317_m.7443	-	-	-	XP024527701.1	XP024386940.1	XP001694104.1	-	-	-
	Geneset-523	-	-	POR7598..scf295_1	Transcript_3330_m.3859	Transcript_10058_m.12858	-	Transcript_2396_m.3737	Transcript_32791_m.87418	Transcript_24268_m.23398	Transcript_30868_g.52741	Transcript_10648_m.13663	Transcript_13254_g.23264	Transcript_24844_m.45691	-	PXF40902.1	XP_005712192.1	Transcript_51250_m.55456	Cyanophora28319	Transcript_33597_m.35136	-	NP196301.2	XP006850057.1	XP024545000.1	XP024361574.1	-	-	XP_002681599.1	-
	Geneset-524	XP_005535759.1	XP_005706940.1	POR4434..scf208_2	Transcript_20749_m.23492	Transcript_2872_m.3597	-	-	Transcript_769_m.1283	Transcript_3096_m.2918	Transcript_34735_g.59309	Transcript_8163_m.10367	Transcript_5767_g.9609	Transcript_20705_m.38884	Pum0293s0018.1.p	PXF48247.1	XP_005719324.1	Transcript_16258_m.17287	Cyanophora30328	Transcript_143_m.160	-	NP181057.1	XP006853480.1	XP024541653.1	XP024382051.1	XP001696637.1	XP022841226.1	XP_002675653.1	XP_011776756.1
	Geneset-525	-	-	POR4473..scf295_1	Transcript_6806_m.8055	Transcript_7267_m.9311	-	-	Transcript_29061_m.76856	Transcript_8122_m.8024	Transcript_7375_g.12257	Transcript_3549_m.4210	-	-	-	PXF45260.1	XP_005710609.1	-	-	-	-	-	-	-	XP024402394.1	-	XP022839965.1	-	-
	Geneset-526	XP_005536935.1	XP_005705187.1	POR2759..scf208_2	Transcript_3474_m.4070	Transcript_4506_m.5650	-	-	Transcript_43721_m.115879	Transcript_4709_m.4311	Transcript_1784_g.3030	Transcript_4879_m.6243	Transcript_1384_g.2732	Transcript_11601_m.21399	Pum0537s0004.1.p	PXF41628.1	XP_005715228.1	Transcript_43245_m.47070	Cyanophora14569	Transcript_11045_m.11632	-	NP850727.1	XP011624900.1	XP002971167.2	XP024385257.1	XP001697124.1	XP003078509.2	XP_002675911.1	XP_011776315.1
	Geneset-527	XP_005537102.1	XP_005707534.1	POR0977..scf229_5	-	Transcript_7746_m.9989	-	-	Transcript_19531_m.52729	Transcript_24014_m.23099	Transcript_3097_g.5126	Transcript_17871_m.23801	Transcript_2633_g.4954	-	Pum0560s0004.1.p	PXF48628.1	XP_005711091.1	-	-	-	-	-	-	-	-	-	-	XP_002670442.1	-
	Geneset-528	-	-	POR9878..scf297_16	Transcript_18265_m.20872	Transcript_11530_m.14838	Transcript_1925_m.3475	-	Transcript_36045_m.97734	Transcript_19802_m.19308	-	-	-	-	Pum0153s0030.1.p	PXF47636.1	XP_005716750.1	Transcript_9365_m.10379	Cyanophora13539	Transcript_17256_m.18212	-	NP193438.2	XP020519867.1	XP024518559.1	XP024384572.1	XP001695522.1	-	-	-
	Geneset-529	XP_005537296.1	-	POR7470..scf295_1	-	Transcript_13374_m.17035	-	-	Transcript_23752_m.63542	-	-	-	Transcript_11476_g.20122	Transcript_8538_m.15681	-	PXF49403.1	XP_005714655.1	-	-	-	-	NP001031709.1	-	XP024524906.1	XP024393306.1	-	-	XP_002677169.1	-
	Geneset-530	-	-	POR1698..scf295_1	Transcript_3699_m.4388	Transcript_6910_m.8821	-	-	Transcript_35236_m.94812	Transcript_11046_m.10582	-	-	Transcript_8951_g.15368	-	-	-	XP_005714838.1	-	-	-	-	NP180509.1	XP020525892.1	XP002982078.1	XP024372269.1	-	-	-	-
	Geneset-531	-	-	POR7092..scf295_1	Transcript_18966_m.21682	Transcript_5001_m.6234	Transcript_1264_m.2377	-	Transcript_3024_m.9681	Transcript_6565_m.6293	Transcript_7647_g.12647	Transcript_8843_m.11283	Transcript_26443_g.45932	Transcript_14243_m.26778	-	PXF48225.1	-	-	-	-	-	NP850565.1	-	-	XP024390865.1	-	-	-	-
	Geneset-532	-	XP_005707221.1	POR2240..scf295_1	Transcript_12469_m.14013	Transcript_8987_m.11482	-	-	Transcript_37415_m.101175	Transcript_11806_m.11380	Transcript_4956_g.8509	Transcript_17478_m.23245	Transcript_22381_g.38305	Transcript_5474_m.9959	-	-	-	Transcript_17508_m.18860	-	Transcript_35141_m.36683	-	-	-	XP024528345.1	XP024364297.1	-	-	-	-
	Geneset-533	-	XP_005709280.1	POR5245..scf295_1	-	Transcript_5575_m.7008	-	-	-	-	-	-	-	-	-	-	XP_005717089.1	Transcript_38378_m.41623	-	Transcript_44673_m.46938	-	NP566348.1	-	XP024537065.1	XP024386498.1	-	-	-	XP_011779986.1
	Geneset-534	XP_005538860.1	XP_005703576.1	POR0957..scf295_1	Transcript_2886_m.3349	Transcript_7798_m.10061	-	Transcript_802_m.990	-	-	Transcript_6414_g.10864	Transcript_821_m.1097	Transcript_28968_g.50477	Transcript_407_m.656	Pum0025s0002.1.p	-	-	Transcript_25060_m.27439	-	-	-	NP001319181.1	XP006851004.1	XP002987640.2	XP024382786.1	-	-	-	XP_011776864.1
	Geneset-535	XP_005535594.1	XP_005703034.1	POR7749..scf295_1	Transcript_5256_m.6296	Transcript_10613_m.13600	-	Transcript_2699_m.4123	Transcript_28216_m.75389	Transcript_8219_m.8119	-	-	Transcript_16417_g.29499	-	Pum0031s0021.1.p	PXF43451.1	XP_005714859.1	Transcript_21526_m.23450	Cyanophora22540	Transcript_21529_m.23027	-	NP172207.2	XP020524903.1	XP002972533.1	XP024401760.1	-	XP003078641.1	-	-
	Geneset-536	XP_005536778.1	XP_005707637.1	POR9736..scf227_4	Transcript_7960_m.9293	Transcript_6669_m.8489	-	Transcript_3779_m.5751	Transcript_16790_m.46590	Transcript_7804_m.7727	Transcript_39908_g.68214	Transcript_16289_m.21139	Transcript_15753_g.28151	Transcript_3906_m.7091	Pum2504s0001.1.p	PXF46988.1	XP_005710407.1	Transcript_38928_m.42374	Cyanophora13323	Transcript_23229_m.24638	-	NP568361.1	XP011623821.1	XP024530991.1	XP024364051.1	XP001692232.1	XP022840324.1	XP_002675565.1	XP_011772138.1
	Geneset-537	-	-	POR1067..scf295_1	Transcript_3431_m.3994	Transcript_9587_m.12251	-	-	Transcript_25441_m.68425	Transcript_21700_m.21077	Transcript_40920_g.70247	Transcript_7882_m.9978	Transcript_9454_g.16404	Transcript_1469_m.2836	-	PXF41741.1	-	-	-	-	-	-	-	-	-	-	-	-	-
	Geneset-538	-	XP_005707831.1	POR0821..scf209_3	Transcript_12227_m.13707	-	Transcript_3733_m.7086	-	Transcript_44265_m.116698	-	Transcript_12567_g.21574	Transcript_4816_m.6163	Transcript_9746_g.16935	Transcript_7296_m.13225	Pum0453s0006.1.p	PXF40475.1	XP_005711072.1	-	-	Transcript_42088_m.44057	-	NP195085.1	-	XP002965175.2	XP024380065.1	-	-	XP_002671241.1	-
	Geneset-539	XP_005535943.1	XP_005707549.1	POR0724..scf291_13	Transcript_16768_m.19385	Transcript_9184_m.11743	-	-	Transcript_23147_m.62881	Transcript_6410_m.6050	Transcript_50322_g.86275	Transcript_16056_m.20660	Transcript_20781_g.35322	Transcript_18570_m.34401	Pum0378s0005.1.p	PXF39894.1	-	Transcript_18704_m.20233	Cyanophora22576	Transcript_5533_m.5508	Transcript_2450_m.2734	NP200295.1	XP006858059.2	XP024514815.1	XP024371084.1	-	-	XP_002682112.1	-
	Geneset-540	-	-	POR5930..scf255_21	Transcript_20707_m.23460	Transcript_9229_m.11797	Transcript_805_m.1458	-	-	-	-	Transcript_11662_m.15178	-	Transcript_1145_m.2259	-	PXF45350.1	XP_005713225.1	-	-	-	-	-	-	XP024541940.1	XP024392471.1	-	-	-	-
	Geneset-541	XP_005539281.1	XP_005704049.1	POR0073..scf295_9	Transcript_5635_m.6636	Transcript_12003_m.15443	-	-	Transcript_15846_m.43900	Transcript_22995_m.22106	Transcript_32385_g.55352	Transcript_13915_m.18233	Transcript_23286_g.40030	Transcript_14121_m.26532	Pum0027s0095.1.p	PXF44925.1	XP_005711061.1	Transcript_11328_m.12450	Cyanophora31646	Transcript_29857_m.31113	-	NP190516.1	XP011624186.1	XP024535808.1	XP024382905.1	XP001700625.1	XP022838580.1	XP_002681116.1	XP_011776633.1
	Geneset-542	-	XP_005705591.1	POR5215..scf209_3	-	Transcript_8979_m.11471	Transcript_956_m.1803	-	-	-	-	-	Transcript_5800_g.9698	Transcript_20670_m.38810	Pum0066s0025.1.p	PXF49995.1	XP_005716928.1	Transcript_20734_m.22477	-	Transcript_9710_m.10236	-	NP177104.2	XP020523161.1	XP024516363.1	-	-	-	-	XP_011775851.1
	Geneset-543	-	-	POR5375..scf295_1	Transcript_5610_m.6601	Transcript_108_m.134	-	-	Transcript_12135_m.33993	Transcript_12745_m.12254	Transcript_18427_g.31740	-	-	Transcript_18605_m.34499	Pum0027s0047.1.p	PXF49534.1	XP_005713967.1	Transcript_33469_m.36822	-	Transcript_2574_m.2490	-	NP194697.1	XP006826737.1	XP024536186.1	XP024389416.1	-	-	XP_002681364.1	-
	Geneset-544	XP_005537202.1	XP_005707991.1	POR8731..scf227_4	Transcript_14763_m.16890	Transcript_212_m.264	-	-	Transcript_20654_m.56835	Transcript_19427_m.18871	Transcript_29786_g.50583	Transcript_17606_m.23424	Transcript_23422_g.40244	-	Pum1601s0001.1.p	PXF49032.1	-	-	-	-	-	-	-	XP024526690.1	XP024385637.1	-	-	-	-
	Geneset-545	-	XP_005704192.1	POR7887..scf295_1	Transcript_17662_m.20267	Transcript_2802_m.3511	Transcript_1119_m.2171	-	Transcript_39072_m.104966	Transcript_9038_m.8766	Transcript_34612_g.59138	Transcript_4309_m.5375	-	-	Pum0608s0014.1.p	PXF41141.1	-	Transcript_50745_m.54810	Cyanophora27632	Transcript_13950_m.14821	-	NP001319478.1	XP020520600.1	XP024545155.1	XP024396844.1	-	-	XP_002682139.1	-
	Geneset-546	-	XP_005708602.1	POR2209..scf295_1	-	Transcript_3550_m.4445	-	-	Transcript_34136_m.90490	Transcript_23067_m.22150	-	-	-	Transcript_20270_m.37998	-	PXF44901.1	XP_005716989.1	Transcript_39859_m.43544	-	-	-	-	-	XP024543931.1	-	-	-	XP_002672909.1	-
	Geneset-547	-	-	POR4208..scf295_1	Transcript_13033_m.14777	Transcript_8521_m.10967	-	-	Transcript_45612_m.120233	Transcript_24763_m.23847	Transcript_16545_g.28649	-	-	-	-	-	-	Transcript_28988_m.31789	Cyanophora4546	Transcript_34036_m.35621	-	NP188155.1	XP006847075.1	XP002971667.1	XP024376446.1	XP001690314.1	-	-	-
	Geneset-548	-	-	POR2170..scf227_4	Transcript_2181_m.2637	Transcript_11375_m.14600	Transcript_2017_m.3679	-	Transcript_18614_m.50716	Transcript_25116_m.24206	Transcript_50969_g.87323	Transcript_9264_m.12009	Transcript_24054_g.41375	Transcript_10588_m.19393	Pum1184s0004.1.p	-	XP_005712567.1	-	Cyanophora359	Transcript_3107_m.3009	-	-	-	-	-	-	-	-	-
	Geneset-549	XP_005535543.1	XP_005706938.1	POR1451..scf208_2	Transcript_1835_m.2136	Transcript_4389_m.5520	-	-	Transcript_32402_m.86129	Transcript_242_m.134	Transcript_14882_g.25884	Transcript_592_m.731	Transcript_11484_g.20151	Transcript_19271_m.35860	Pum1265s0004.1.p	PXF46671.1	XP_005714509.1	Transcript_32780_m.36143	Cyanophora10708	Transcript_13291_m.13997	-	NP001323471.1	XP006845411.1	XP024535261.1	XP024362054.1	XP001697229.1	XP022838264.1	XP_002681690.1	XP_011772480.1
	Geneset-550	XP_005536773.1	XP_005707801.1	POR0124..scf208_2	Transcript_8235_m.9663	Transcript_6766_m.8622	-	Transcript_4103_m.6225	Transcript_15480_m.42793	Transcript_17902_m.17284	Transcript_51029_g.87410	Transcript_16423_m.21443	Transcript_1330_g.2642	Transcript_19244_m.35807	Pum2146s0001.1.p	PXF41921.1	XP_005715680.1	Transcript_10775_m.11821	Cyanophora7091	Transcript_8766_m.9299	Transcript_1154_m.1380	NP973887.1	XP006846967.2	XP024541362.1	XP024372355.1	XP001697252.1	XP003078196.2	XP_002679996.1	XP_011776677.1
	Geneset-551	XP_005537576.1	XP_005706386.1	POR5998..scf208_2	Transcript_18992_m.21698	Transcript_9085_m.11601	-	-	Transcript_34208_m.90770	Transcript_19127_m.18540	Transcript_3595_g.6081	Transcript_17666_m.23483	Transcript_443_g.1026	Transcript_15009_m.28372	Pum0218s0046.1.p	PXF42010.1	XP_005717517.1	Transcript_30214_m.33146	-	Transcript_45629_m.48005	-	NP565561.1	XP006845379.1	XP002964777.2	XP024401512.1	XP001698389.1	-	-	-
	Geneset-552	-	XP_005703278.1	POR4162..scf236_6	Transcript_2204_m.2664	Transcript_10997_m.14112	Transcript_3271_m.6206	-	-	Transcript_23150_m.22210	-	-	Transcript_10606_g.18378	Transcript_24911_m.45816	Pum0165s0009.1.p	-	-	Transcript_38758_m.42105	Cyanophora15470	Transcript_45729_m.48152	-	NP195272.1	XP006847708.1	XP002974237.2	XP024363043.1	XP001689482.1	XP022839243.1	XP_002671954.1	-
	Geneset-553	XP_005536040.1	-	POR8455..scf209_3	Transcript_4114_m.4980	Transcript_7076_m.9050	-	-	Transcript_34719_m.92688	Transcript_13111_m.12545	Transcript_26660_g.45139	Transcript_12757_m.16558	Transcript_7052_g.11900	Transcript_3092_m.5603	Pum0280s0006.1.p	PXF40579.1	XP_005719260.1	Transcript_46449_m.50550	Cyanophora30700	Transcript_13481_m.14216	-	NP174877.1	XP006854504.1	XP024520260.1	XP024375844.1	XP001696650.1	XP022839503.1	XP_002676557.1	XP_011777525.1
	Geneset-554	XP_005536780.1	XP_005708826.1	POR9141..scf244_11	-	Transcript_6487_m.8276	-	-	Transcript_43050_m.114286	Transcript_18566_m.18002	Transcript_53040_g.90641	Transcript_8006_m.10149	Transcript_25255_g.43789	Transcript_16193_m.30463	-	PXF48060.1	XP_005710922.1	-	Cyanophora8664	Transcript_4453_m.4376	-	NP193320.6	XP020517132.1	XP002978831.1	XP024377249.1	-	XP022840191.1	XP_002683186.1	-
	Geneset-555	XP_005536007.1	XP_005708580.1	POR2862..scf209_3	Transcript_11215_m.12568	Transcript_12308_m.15817	-	-	Transcript_26148_m.69780	-	Transcript_32734_g.55994	Transcript_2879_m.3348	Transcript_18607_g.32334	Transcript_18756_m.34815	Pum0572s0005.1.p	-	XP_005718398.1	Transcript_10027_m.11021	Cyanophora12736	Transcript_17840_m.18831	Transcript_854_m.931	NP849580.1	XP020521274.1	XP024518346.1	XP024373066.1	XP001690140.1	XP022840328.1	-	XP_011779554.1
	Geneset-556	-	-	POR6996..scf208_2	Transcript_19881_m.22479	-	Transcript_3947_m.7444	Transcript_3995_m.6083	-	-	-	-	Transcript_1110_g.2319	Transcript_15238_m.28852	-	-	-	Transcript_14868_m.16052	Cyanophora23587	Transcript_33892_m.35469	-	-	-	-	-	XP001703347.1	XP003081052.2	-	-
	Geneset-557	XP_005535678.1	XP_005703761.1	POR2066..scf295_1	Transcript_5061_m.6136	Transcript_1922_m.2424	-	-	Transcript_19851_m.53611	Transcript_13142_m.12578	Transcript_53957_g.92210	Transcript_985_m.1324	Transcript_24687_g.42743	Transcript_21125_m.39660	Pum0317s0018.1.p	PXF43959.1	XP_005716907.1	Transcript_8085_m.8820	Cyanophora31057	Transcript_9092_m.9620	-	NP174346.1	XP011624022.1	XP002987026.1	XP024381567.1	XP001699763.1	XP022840424.1	XP_002682734.1	XP_011771867.1
	Geneset-558	-	XP_005704350.1	POR3499..scf249_10	-	Transcript_2405_m.2980	-	-	-	-	-	-	Transcript_23967_g.41205	Transcript_15972_m.30108	-	PXF43152.1	XP_005711924.1	Transcript_47932_m.52060	-	Transcript_35351_m.36918	-	-	-	-	-	-	XP022838267.1	-	-
	Geneset-559	XP_005536672.1	-	POR4801..scf229_5	Transcript_14394_m.16378	Transcript_5015_m.6256	-	-	Transcript_35754_m.96954	Transcript_5064_m.4667	-	Transcript_15130_m.19652	Transcript_27642_g.48274	Transcript_2823_m.5172	Pum0176s0048.1.p	PXF47386.1	XP_005715821.1	-	-	-	-	NP564317.1	XP011626271.1	-	XP024361647.1	-	XP003079885.2	-	-
	Geneset-560	XP_005535261.1	XP_005705095.1	POR1769..scf226_27	Transcript_18139_m.20775	-	-	-	Transcript_2083_m.5642	Transcript_9721_m.9417	Transcript_44011_g.75352	Transcript_16740_m.22167	Transcript_22460_g.38490	Transcript_19361_m.36044	Pum0331s0014.1.p	PXF47502.1	XP_005718586.1	Transcript_11718_m.12974	Cyanophora29688	Transcript_45839_m.48285	Transcript_375_m.510	NP680180.1	XP006849690.1	XP002976887.2	XP024387637.1	-	XP003078529.1	-	-
	Geneset-561	-	XP_005709345.1	POR0277..scf208_2	Transcript_21201_m.23946	Transcript_4327_m.5443	-	Transcript_4168_m.6297	Transcript_29196_m.77095	Transcript_11597_m.11159	-	Transcript_11780_m.15365	Transcript_1249_g.2549	Transcript_7643_m.13901	Pum0393s0030.1.p	PXF41692.1	XP_005713679.1	-	-	-	-	-	-	-	-	-	-	-	-
	Geneset-562	-	XP_005702919.1	POR0971..scf209_3	Transcript_13692_m.15352	-	Transcript_3883_m.7339	Transcript_1784_m.2651	Transcript_13002_m.34775	Transcript_19835_m.19339	Transcript_38439_g.65677	Transcript_18289_m.24517	Transcript_11821_g.20710	Transcript_16713_m.31486	Pum1292s0001.1.p	PXF43552.1	XP_005711824.1	Transcript_1939_m.2255	-	Transcript_15023_m.15901	-	NP178970.3	XP011622955.1	XP024529944.1	XP024375945.1	XP001703254.1	-	-	-
	Geneset-563	XP_005536063.1	XP_005704227.1	POR8588..scf209_3	Transcript_14809_m.16959	Transcript_10746_m.13807	-	-	Transcript_27_m.39	Transcript_4574_m.4192	Transcript_23588_g.40182	-	Transcript_23605_g.40617	Transcript_16650_m.31405	-	PXF49234.1	-	-	-	-	-	-	-	-	-	-	-	-	-
	Geneset-564	XP_005537688.1	XP_005705162.1	POR3301..scf261_15	-	Transcript_12141_m.15613	-	Transcript_4085_m.6211	Transcript_14917_m.41179	Transcript_10082_m.9658	Transcript_12004_g.20455	Transcript_3049_m.3641	Transcript_8857_g.15219	Transcript_4765_m.8538	Pum0071s0069.1.p	PXF41544.1	XP_005710162.1	Transcript_7079_m.7504	Cyanophora6495	Transcript_25888_m.27492	-	NP850127.1	XP011625730.1	XP024528694.1	XP024367027.1	XP001702943.1	XP022840544.1	-	-
	Geneset-565	-	XP_005707738.1	POR2358..scf208_2	Transcript_12773_m.14414	Transcript_11849_m.15240	-	-	Transcript_2919_m.9264	Transcript_20244_m.19676	Transcript_14182_g.24632	Transcript_16207_m.21003	Transcript_22873_g.39338	Transcript_16568_m.31244	Pum0021s0006.1.p	PXF41925.1	XP_005718158.1	Transcript_18764_m.20308	Cyanophora25046	Transcript_19326_m.20394	-	NP199111.1	XP006856066.1	XP002964887.1	XP024375291.1	XP001697367.1	XP003082315.2	XP_002682870.1	XP_011778129.1
	Geneset-566	XP_005535891.1	XP_005703162.1	POR4409..scf229_5	Transcript_2481_m.2923	Transcript_12607_m.16146	Transcript_5081_m.9337	-	Transcript_22621_m.61566	Transcript_16930_m.16222	Transcript_34598_g.59119	Transcript_4390_m.5473	Transcript_19834_g.34094	Transcript_1831_m.3477	Pum0622s0003.1.p	PXF49272.1	XP_005716249.1	Transcript_25616_m.27994	Cyanophora11458	Transcript_9499_m.10004	-	NP849646.1	XP011627627.1	XP002989876.1	XP024373622.1	XP001693107.1	XP003081717.1	XP_002678560.1	XP_011780231.1
	Geneset-567	XP_005536950.1	XP_005702622.1	POR2038..scf208_2	Transcript_11078_m.12440	Transcript_5816_m.7353	-	-	Transcript_35980_m.97568	Transcript_24022_m.23110	Transcript_44318_g.75903	Transcript_16618_m.21868	Transcript_22645_g.38882	Transcript_5137_m.9182	-	PXF45018.1	XP_005716634.1	Transcript_20005_m.21639	Cyanophora1064	Transcript_31891_m.33245	-	NP001031908.1	XP006836236.1	XP024531507.1	XP024398105.1	XP001699398.1	-	XP_002673694.1	-
	Geneset-568	XP_005536928.1	XP_005703631.1	POR3937..scf295_1	Transcript_10005_m.11272	Transcript_13799_m.17590	-	-	Transcript_19883_m.53751	Transcript_649_m.674	Transcript_44167_g.75678	Transcript_6377_m.8032	Transcript_29376_g.51141	Transcript_7267_m.13182	Pum0052s0050.1.p	PXF46785.1	XP_005717719.1	Transcript_14442_m.15656	Cyanophora21508	Transcript_8217_m.8595	-	NP001319834.1	XP020520469.1	XP002978340.2	XP024362612.1	-	XP003078231.2	XP_002670963.1	XP_011776287.1
	Geneset-569	XP_005537566.1	XP_005707476.1	POR0508..scf208_2	Transcript_5774_m.6837	-	-	-	Transcript_5307_m.15172	Transcript_17335_m.16588	Transcript_8769_g.14287	Transcript_108_m.108	Transcript_15358_g.27308	Transcript_9778_m.17874	Pum1524s0002.1.p	PXF46758.1	XP_005712776.1	Transcript_55243_m.59728	Cyanophora15982	Transcript_30457_m.31803	Transcript_1360_m.1607	NP565894.1	XP006855105.1	XP024517510.1	XP024371639.1	XP001695588.1	-	XP_002678879.1	XP_011780694.1
	Geneset-570	XP_005538890.1	-	POR2844..scf208_2	Transcript_19916_m.22520	Transcript_5914_m.7500	Transcript_4099_m.7742	-	Transcript_37109_m.100404	Transcript_24828_m.23906	Transcript_14576_g.25307	Transcript_8626_m.11031	Transcript_12101_g.21205	Transcript_10630_m.19478	Pum0111s0064.1.p	PXF45413.1	XP_005716031.1	-	-	-	-	-	-	-	-	-	XP003082612.1	-	-
	Geneset-571	-	XP_005704426.1	POR2994..scf295_1	Transcript_7433_m.8715	Transcript_3546_m.4439	-	Transcript_1580_m.2280	Transcript_20116_m.54835	Transcript_19863_m.19373	Transcript_37681_g.64452	Transcript_746_m.977	Transcript_10971_g.19141	Transcript_25088_m.46023	-	PXF42080.1	-	-	-	-	-	-	-	-	-	-	-	-	-
	Geneset-572	-	XP_005706195.1	POR9596..scf209_3	-	Transcript_6176_m.7867	-	Transcript_3014_m.4482	Transcript_39427_m.106163	Transcript_10595_m.10193	Transcript_43656_g.74681	-	Transcript_26787_g.46641	Transcript_747_m.1342	Pum0690s0005.1.p	-	XP_005717078.1	Transcript_22512_m.24633	-	Transcript_36336_m.37933	-	NP178394.1	XP020517142.1	XP002979447.1	XP024374405.1	XP001693845.1	-	XP_002670851.1	-
	Geneset-573	-	-	POR2416..scf227_4	-	-	-	-	-	-	-	Transcript_17497_m.23291	-	-	-	-	-	Transcript_9979_m.10969	-	Transcript_32673_m.34214	-	NP001329967.1	XP006841999.1	XP002990570.1	XP024400882.1	XP001690240.1	XP003078739.1	-	-
	Geneset-574	XP_005536022.1	XP_005705167.1	POR1267..scf209_3	Transcript_19603_m.22163	Transcript_1346_m.1748	-	-	Transcript_7062_m.20956	Transcript_1158_m.1215	Transcript_829_g.1338	Transcript_13052_m.16919	Transcript_12683_g.22243	Transcript_6871_m.12276	-	PXF47561.1	XP_005715469.1	Transcript_41706_m.45411	Cyanophora19813	Transcript_43946_m.46143	-	NP198931.1	XP020519894.1	XP024529743.1	XP024403241.1	XP001691188.1	XP003080688.1	XP_002682125.1	XP_011773659.1
	Geneset-575	XP_005537559.1	XP_005708066.1	POR8279..scf229_5	Transcript_5010_m.6085	Transcript_2818_m.3528	-	Transcript_90_m.108	Transcript_26026_m.69647	Transcript_7103_m.7053	Transcript_41403_g.71093	-	-	-	-	PXF43793.1	XP_005711835.1	Transcript_26565_m.28917	Cyanophora738	-	-	-	-	-	-	XP001696297.1	XP003074710.1	-	-
	Geneset-576	XP_005539442.1	XP_005705274.1	POR4944..scf227_4	Transcript_17757_m.20375	Transcript_5743_m.7247	-	Transcript_2948_m.4382	Transcript_21148_m.58719	Transcript_18848_m.18200	Transcript_42788_g.73361	Transcript_6222_m.7771	Transcript_14988_g.26609	Transcript_6894_m.12347	Pum0505s0022.1.p	PXF48383.1	XP_005716935.1	Transcript_48164_m.52245	Cyanophora14354	Transcript_30043_m.31349	-	NP001030905.1	XP006856911.1	XP002970785.2	XP024397760.1	XP001702229.1	XP003080961.1	XP_002675936.1	XP_011774916.1
	Geneset-577	XP_005537275.1	XP_005704291.1	POR8536..scf227_4	Transcript_15334_m.17732	Transcript_9447_m.12093	-	-	Transcript_17162_m.47129	Transcript_8756_m.8493	Transcript_2363_g.3875	Transcript_14041_m.18381	Transcript_6697_g.11158	Transcript_10631_m.19483	Pum0328s0038.1.p	PXF43859.1	XP_005717618.1	Transcript_22191_m.24211	Cyanophora13397	Transcript_27848_m.29212	-	NP199514.1	XP006836816.1	XP002988832.1	XP024374715.1	XP001698736.1	XP022839555.1	XP_002679123.1	XP_011774286.1
	Geneset-578	XP_005539341.1	XP_005705540.1	POR4947..scf229_5	-	-	Transcript_221_m.368	-	Transcript_10668_m.29947	-	Transcript_34704_g.59247	Transcript_910_m.1254	-	-	-	PXF40309.1	-	Transcript_5599_m.5966	-	Transcript_512_m.515	-	NP563854.1	XP006878656.1	XP024545066.1	XP024372617.1	XP001701601.1	XP022839435.1	-	-
	Geneset-579	XP_005537290.1	-	POR1069..scf227_4	Transcript_11182_m.12534	Transcript_7569_m.9740	Transcript_784_m.1410	-	Transcript_12007_m.33882	Transcript_9388_m.9124	Transcript_18616_g.32043	Transcript_18221_m.24398	Transcript_24983_g.43310	Transcript_11325_m.20889	Pum3166s0001.1.p	PXF49987.1	-	-	-	-	-	-	-	XP002968392.2	-	-	-	XP_002680425.1	-
	Geneset-580	-	-	POR5592..scf208_2	Transcript_8131_m.9548	-	Transcript_3054_m.5783	-	Transcript_37939_m.102302	Transcript_22791_m.21934	Transcript_12908_g.22333	Transcript_14881_m.19340	Transcript_15771_g.28183	Transcript_10537_m.19325	Pum1297s0001.1.p	PXF39395.1	XP_005717333.1	Transcript_13873_m.15096	Cyanophora8958	Transcript_31025_m.32397	-	NP001323584.1	XP006837090.1	-	XP024388644.1	-	-	-	-
	Geneset-581	XP_005538595.1	XP_005702936.1	POR3554..scf295_1	Transcript_8_m.13	-	-	-	Transcript_30607_m.79665	Transcript_17662_m.16969	Transcript_7460_g.12392	-	Transcript_5308_g.8738	Transcript_22265_m.41600	-	PXF47912.1	XP_005718678.1	Transcript_40305_m.44076	Cyanophora8327	Transcript_13423_m.14130	-	NP001321979.1	XP020525492.1	XP002985237.2	XP024388361.1	XP001699730.1	XP003083970.2	XP_002677710.1	-
	Geneset-582	XP_005537486.1	XP_005705866.1	POR9156..scf208_2	-	-	-	-	Transcript_11727_m.32905	-	-	Transcript_14877_m.19322	-	-	Pum0167s0024.1.p	PXF47406.1	-	Transcript_47160_m.51341	-	Transcript_46545_m.49068	-	NP851151.1	XP020528186.1	XP024543548.1	XP024369087.1	XP001693212.1	XP003079464.1	XP_002680751.1	-
	Geneset-583	-	-	POR7956..scf295_1	Transcript_1687_m.1914	Transcript_10489_m.13432	-	-	-	-	Transcript_24784_g.41994	Transcript_7630_m.9768	Transcript_7681_g.13044	Transcript_13340_m.24846	-	-	-	Transcript_15102_m.16268	Cyanophora27861	Transcript_37938_m.39683	Transcript_1014_m.1186	-	-	-	-	-	-	-	-
	Geneset-584	XP_005535813.1	XP_005703377.1	POR8567..scf295_1	Transcript_6694_m.7935	Transcript_4267_m.5361	-	-	Transcript_2174_m.5831	Transcript_20042_m.19516	Transcript_52083_g.89113	Transcript_12030_m.15681	Transcript_1301_g.2598	Transcript_1882_m.3582	Pum0071s0007.1.p	PXF46386.1	XP_005714100.1	Transcript_51930_m.56232	Cyanophora31080	Transcript_5354_m.5311	Transcript_2459_m.2741	NP001190797.1	XP006829542.1	XP002966628.2	XP024395959.1	XP001703374.1	XP003080549.2	XP_002669953.1	XP_011775983.1
	Geneset-585	XP_005539343.1	-	POR2477..scf222_8	Transcript_5750_m.6807	Transcript_718_m.935	-	-	Transcript_34227_m.90811	Transcript_14573_m.14197	Transcript_30344_g.51628	Transcript_971_m.1310	Transcript_489_g.1128	Transcript_12788_m.23675	Pum0672s0005.1.p	-	XP_005713605.1	Transcript_30659_m.33729	Cyanophora23742	Transcript_36951_m.38594	-	NP187887.3	XP020520858.1	XP024535951.1	XP024385973.1	-	XP022840699.1	XP_002682279.1	XP_011780347.1
	Geneset-586	XP_005537809.1	-	POR3858..scf295_1	Transcript_15015_m.17233	Transcript_10649_m.13651	Transcript_135_m.210	-	Transcript_31708_m.83398	Transcript_467_m.459	Transcript_9560_g.15689	-	-	-	-	-	XP_005712340.1	-	-	-	-	NP566317.1	XP011625125.1	-	XP024361816.1	-	-	-	-
	Geneset-587	XP_005536805.1	XP_005703822.1	POR7920..scf295_1	Transcript_1267_m.1377	Transcript_13509_m.17192	Transcript_4321_m.8146	-	Transcript_41516_m.110729	Transcript_16377_m.15818	Transcript_34468_g.58937	Transcript_6931_m.9092	Transcript_3326_g.6067	Transcript_1424_m.2767	Pum0285s0010.1.p	PXF45635.1	XP_005716838.1	Transcript_18280_m.19790	Cyanophora13324	Transcript_32368_m.33766	-	NP176553.1	XP006839073.1	XP002969900.2	XP024383277.1	XP001701988.1	XP003083586.2	XP_002673466.1	XP_011774546.1
	Geneset-588	XP_005537547.1	XP_005709123.1	POR8438..scf251_18	Transcript_5008_m.6081	Transcript_8915_m.11400	Transcript_4888_m.8970	Transcript_3797_m.5789	Transcript_26705_m.70613	Transcript_12876_m.12330	Transcript_29498_g.50062	Transcript_12846_m.16663	Transcript_22578_g.38758	Transcript_5946_m.10839	Pum0491s0008.1.p	PXF45643.1	XP_005715113.1	Transcript_16223_m.17226	Cyanophora14385	Transcript_45696_m.48112	-	NP201379.2	XP011627551.1	XP024516288.1	XP024371942.1	XP001700930.1	XP003079015.1	XP_002678870.1	XP_011771828.1
	Geneset-589	-	XP_005707173.1	POR2226..scf222_8	Transcript_18731_m.21470	-	-	-	Transcript_35081_m.94334	Transcript_24241_m.23358	-	Transcript_16897_m.22458	Transcript_9714_g.16869	Transcript_18995_m.35281	-	PXF49426.1	-	Transcript_39103_m.42626	-	Transcript_22171_m.23745	-	-	-	-	XP024375774.1	XP001700014.1	-	-	-
	Geneset-590	XP_005539117.1	XP_005706078.1	POR9073..scf227_4	Transcript_11851_m.13362	Transcript_12253_m.15761	-	-	Transcript_12304_m.34209	Transcript_2530_m.2451	Transcript_48730_g.83016	Transcript_11295_m.14569	Transcript_22006_g.37627	Transcript_19289_m.35890	Pum0499s0008.1.p	PXF44675.1	XP_005719232.1	Transcript_11524_m.12734	Cyanophora24819	Transcript_45765_m.48196	-	NP174407.1	XP020525523.1	XP002964934.2	XP024392004.1	XP001694003.1	XP022839248.1	-	-
	Geneset-591	-	-	POR7221..scf209_3	Transcript_17136_m.19759	Transcript_5560_m.6993	-	Transcript_2026_m.3096	Transcript_15911_m.44130	Transcript_6323_m.5955	Transcript_31542_g.54033	Transcript_2439_m.2572	Transcript_27346_g.47611	Transcript_5400_m.9811	-	PXF46158.1	-	Transcript_1560_m.1821	Cyanophora29128	Transcript_8812_m.9339	-	NP187323.2	XP020521251.1	XP024537001.1	XP024390932.1	XP001691599.1	XP022841189.1	-	-
	Geneset-592	XP_005538515.1	XP_005708678.1	POR6113..scf295_1	-	Transcript_7438_m.9551	-	-	Transcript_41483_m.110656	Transcript_15298_m.15028	Transcript_50930_g.87242	Transcript_13997_m.18339	Transcript_13224_g.23233	Transcript_23205_m.43212	-	PXF49431.1	XP_005713239.1	Transcript_21373_m.23245	-	Transcript_45694_m.48108	-	NP001078605.1	XP006838243.1	XP024544191.1	XP024367443.1	XP001696651.1	XP022839148.1	XP_002682981.1	-
	Geneset-593	-	-	POR6553..scf261_15	Transcript_21871_m.24762	Transcript_4616_m.5771	-	-	Transcript_3061_m.9758	Transcript_21404_m.20852	Transcript_38699_g.66050	Transcript_4576_m.5787	Transcript_11601_g.20350	Transcript_20612_m.38690	-	-	-	Transcript_11340_m.12469	Cyanophora15449	Transcript_38117_m.39828	-	-	-	XP024538172.1	XP024396918.1	XP001691873.1	-	XP_002679415.1	XP_011772413.1
	Geneset-594	XP_005539185.1	XP_005705742.1	POR4000..scf229_5	Transcript_2949_m.3403	Transcript_13377_m.17042	-	-	Transcript_42928_m.113823	Transcript_8379_m.8229	Transcript_36243_g.61701	Transcript_4783_m.6129	Transcript_27591_g.48156	Transcript_14683_m.27653	Pum0446s0002.1.p	PXF49039.1	XP_005711740.1	Transcript_48607_m.52795	Cyanophora32077	Transcript_276_m.314	-	NP196598.1	XP006853279.1	XP002984216.1	XP024388770.1	XP001695102.1	XP022838503.1	XP_002676748.1	XP_011777142.1
	Geneset-595	XP_005537614.1	-	POR8073..scf208_2	Transcript_16879_m.19497	Transcript_13506_m.17185	-	-	Transcript_28560_m.76036	Transcript_2930_m.2770	Transcript_25385_g.42967	Transcript_18662_m.25210	Transcript_10778_g.18775	Transcript_13460_m.25103	-	PXF48522.1	XP_005718181.1	Transcript_11337_m.12465	Cyanophora15806	-	-	NP850495.1	XP011624944.1	XP002963820.1	XP024402016.1	XP001699872.1	XP022839203.1	XP_002681532.1	XP_011778639.1
	Geneset-596	XP_005538575.1	XP_005706106.1	POR9112..scf229_5	Transcript_5077_m.6155	Transcript_9885_m.12624	-	-	Transcript_16673_m.46301	Transcript_9145_m.8874	-	Transcript_16420_m.21438	Transcript_22773_g.39176	Transcript_16043_m.30183	Pum0127s0003.1.p	PXF44714.1	XP_005710765.1	Transcript_5806_m.6116	-	Transcript_15665_m.16726	-	NP568872.1	XP011628049.1	XP002962940.2	XP024381834.1	XP001692332.1	XP022841217.1	XP_002676751.1	XP_011775912.1
	Geneset-597	XP_005538583.1	XP_005706721.1	POR6738..scf209_3	Transcript_2136_m.2584	Transcript_10763_m.13828	-	-	Transcript_44931_m.118036	Transcript_5527_m.5129	Transcript_53979_g.92233	Transcript_7854_m.9962	Transcript_22403_g.38360	Transcript_15137_m.28631	Pum0306s0017.1.p	PXF49319.1	XP_005716107.1	Transcript_51050_m.55192	Cyanophora25800	Transcript_26299_m.27833	-	NP850658.1	-	XP024522120.1	-	XP001699258.1	-	XP_002682604.1	XP_011771632.1
	Geneset-598	XP_005535086.1	XP_005707042.1	POR1759..scf209_3	Transcript_14312_m.16225	Transcript_578_m.738	Transcript_1630_m.2925	Transcript_4825_m.7066	Transcript_43757_m.115972	Transcript_18803_m.18152	-	Transcript_14418_m.18876	Transcript_2101_g.3979	Transcript_11738_m.21689	-	-	XP_005713541.1	Transcript_42526_m.46257	Cyanophora26692	Transcript_40016_m.41925	Transcript_1332_m.1565	-	XP006845280.1	XP024542903.1	XP024385856.1	-	-	-	-
	Geneset-599	XP_005534989.1	XP_005703522.1	POR4608..scf208_2	Transcript_2143_m.2591	Transcript_3311_m.4152	-	-	Transcript_12109_m.33962	-	Transcript_4442_g.7648	Transcript_14233_m.18630	Transcript_24723_g.42844	Transcript_2714_m.5035	Pum1265s0003.1.p	PXF49865.1	XP_005713527.1	Transcript_276_m.357	Cyanophora15455	Transcript_18303_m.19349	-	NP200077.1	XP006847111.1	XP024534534.1	XP024363140.1	XP001696699.1	XP003074161.2	XP_002677507.1	XP_011777835.1
	Geneset-600	XP_005537801.1	XP_005705197.1	POR1262..scf208_2	Transcript_11300_m.12662	Transcript_11911_m.15336	Transcript_3047_m.5762	-	Transcript_14441_m.39508	Transcript_1403_m.1465	Transcript_49955_g.85485	Transcript_8484_m.10851	Transcript_22029_g.37668	Transcript_17394_m.32511	Pum1686s0002.1.p	PXF41674.1	XP_005716448.1	Transcript_9697_m.10677	Cyanophora7558	Transcript_32512_m.34007	-	NP173451.5	XP006833313.1	XP002985501.1	XP024359018.1	XP001701846.1	XP003081519.2	XP_002680466.1	XP_011780456.1
	Geneset-601	XP_005539105.1	XP_005705898.1	POR5067..scf209_3	Transcript_16515_m.19075	Transcript_1702_m.2136	-	-	Transcript_18741_m.51081	Transcript_19573_m.19073	Transcript_18798_g.32300	Transcript_5037_m.6467	Transcript_25674_g.44434	Transcript_20004_m.37435	Pum0105s0037.1.p	PXF44816.1	XP_005713353.1	Transcript_42569_m.46302	Cyanophora17479	Transcript_13941_m.14802	-	NP187361.1	XP020518264.1	XP024517708.1	XP024397885.1	XP001693013.1	XP022839207.1	XP_002681485.1	XP_011779436.1
	Geneset-602	-	XP_005706899.1	POR2411..scf295_1	-	-	-	-	-	-	Transcript_30493_g.51954	Transcript_402_m.433	-	-	-	PXF44193.1	-	Transcript_9802_m.10771	-	-	-	NP563833.2	XP011625809.1	XP002961332.1	XP024396814.1	-	-	XP_002680011.1	-
	Geneset-603	XP_005539264.1	XP_005707482.1	POR5179..scf229_5	Transcript_12039_m.13496	Transcript_9960_m.12724	-	Transcript_1042_m.1338	Transcript_32335_m.85906	-	Transcript_33176_g.56824	-	Transcript_1046_g.2218	Transcript_3475_m.6238	-	-	-	Transcript_51058_m.55218	Cyanophora398	Transcript_3137_m.3032	-	NP195785.1	XP006850878.1	XP024527047.1	XP024392324.1	XP001691775.1	XP022840120.1	-	-
	Geneset-604	-	-	POR4489..scf295_1	Transcript_10391_m.11700	-	-	-	Transcript_19761_m.53269	Transcript_6347_m.5980	Transcript_16126_g.27960	Transcript_6954_m.9138	Transcript_12012_g.21009	Transcript_8517_m.15645	-	PXF45884.1	XP_005719088.1	Transcript_1036_m.1197	-	Transcript_41668_m.43586	-	NP001328345.1	XP006839008.1	XP024539708.1	XP024370210.1	XP001698409.1	XP003074862.2	XP_002678942.1	XP_011777651.1
	Geneset-605	XP_005536613.1	XP_005704074.1	POR2283..scf295_1	Transcript_5521_m.6474	Transcript_13082_m.16713	-	-	Transcript_38914_m.104386	Transcript_24435_m.23590	Transcript_184_g.344	Transcript_10588_m.13587	Transcript_6198_g.10343	Transcript_3922_m.7137	Pum0835s0005.1.p	PXF49220.1	XP_005714939.1	Transcript_8504_m.9278	Cyanophora11200	Transcript_27592_m.29003	Transcript_372_m.502	NP567778.1	XP006846497.1	XP024543172.1	XP024395472.1	XP001703625.1	XP003078918.1	XP_002680817.1	XP_011773203.1
	Geneset-606	-	XP_005704428.1	POR2542..scf208_2	Transcript_10012_m.11280	Transcript_8576_m.11031	-	-	Transcript_13421_m.36295	Transcript_20715_m.20116	-	Transcript_6366_m.8016	-	-	-	PXF44584.1	XP_005718646.1	Transcript_13595_m.14822	-	Transcript_33826_m.35408	-	NP850001.3	XP006857312.1	-	XP024389813.1	-	-	XP_002681932.1	-
	Geneset-607	XP_005538603.1	-	POR4374..scf291_13	-	Transcript_11680_m.15050	Transcript_1687_m.3051	-	Transcript_3210_m.10170	Transcript_10632_m.10212	Transcript_20430_g.34962	Transcript_12076_m.15740	-	-	-	PXF43795.1	XP_005711834.1	-	-	-	-	NP974812.1	XP020518806.1	XP024534047.1	XP024378108.1	-	-	XP_002683139.1	-
	Geneset-608	XP_005537420.1	-	POR3418..scf295_1	-	-	-	-	Transcript_23373_m.63142	-	Transcript_53503_g.91275	Transcript_11458_m.14880	Transcript_22621_g.38846	Transcript_503_m.828	-	PXF48404.1	XP_005716955.1	Transcript_39074_m.42587	Cyanophora15606	Transcript_35204_m.36744	-	NP567096.1	XP006838475.2	XP002969231.1	XP024388053.1	XP001696616.1	XP022841078.1	-	XP_011777952.1
	Geneset-609	-	XP_005707461.1	POR1166..scf295_1	Transcript_16_m.24	-	-	-	-	-	-	Transcript_2177_m.2255	-	-	-	-	-	Transcript_9816_m.10782	-	Transcript_26481_m.28015	-	NP564063.1	XP006827206.1	XP024529184.1	XP024403041.1	-	-	XP_002680700.1	-
	Geneset-610	-	-	POR2783..scf261_15	Transcript_16620_m.19223	Transcript_9277_m.11867	Transcript_3060_m.5795	Transcript_2493_m.3871	Transcript_12189_m.34063	Transcript_140_m.68	-	Transcript_14755_m.19176	Transcript_8838_g.15172	Transcript_20042_m.37516	Pum0640s0002.1.p	PXF42171.1	-	-	-	-	-	-	-	-	XP024377216.1	XP001700101.1	-	-	-
	Geneset-611	XP_005536217.1	XP_005703227.1	POR2267..scf209_3	Transcript_5536_m.6491	Transcript_8768_m.11218	-	-	Transcript_15656_m.43340	Transcript_19339_m.18765	Transcript_25983_g.44015	Transcript_6560_m.8340	Transcript_11037_g.19266	Transcript_10234_m.18703	Pum0352s0012.1.p	PXF47970.1	XP_005715685.1	Transcript_16760_m.17858	Cyanophora26180	Transcript_16616_m.17677	-	NP567232.3	XP020517544.1	XP024537397.1	XP024385192.1	-	XP022838698.1	XP_002683419.1	XP_011778902.1
	Geneset-612	XP_005538498.1	XP_005707883.1	POR5498..scf208_2	Transcript_15868_m.18393	-	Transcript_2499_m.4632	-	Transcript_43628_m.115655	Transcript_1169_m.1227	Transcript_56180_g.96266	Transcript_14374_m.18830	Transcript_23828_g.41013	Transcript_6399_m.11617	-	PXF44527.1	XP_005711870.1	-	-	-	-	-	-	-	-	-	-	XP_002668833.1	-
	Geneset-613	XP_005536202.1	XP_005707263.1	POR4590..scf295_1	Transcript_19498_m.22101	Transcript_11903_m.15323	-	-	Transcript_23448_m.63236	Transcript_9810_m.9494	Transcript_43763_g.74907	Transcript_6187_m.7663	Transcript_177_g.366	Transcript_5165_m.9276	-	PXF43426.1	XP_005715454.1	-	Cyanophora9963	-	-	NP172914.1	XP006857649.1	XP002985848.1	XP024391997.1	XP001693106.1	XP003083852.1	-	XP_011774906.1
	Geneset-614	XP_005537788.1	-	POR3920..scf222_8	Transcript_21964_m.24885	Transcript_13681_m.17421	-	-	-	-	Transcript_39462_g.67354	Transcript_2856_m.3306	Transcript_3031_g.5571	Transcript_10186_m.18619	-	PXF41887.1	-	Transcript_49890_m.53961	-	-	-	NP849999.1	XP006854387.3	XP024514724.1	XP024372557.1	XP001690025.1	XP003075194.2	XP_002674785.1	-
	Geneset-615	XP_005535083.1	XP_005707225.1	POR6527..scf208_2	-	Transcript_9432_m.12069	Transcript_1307_m.2434	-	Transcript_15718_m.43533	Transcript_3076_m.2908	Transcript_23817_g.40502	Transcript_2866_m.3332	Transcript_4568_g.7686	Transcript_16316_m.30684	Pum0459s0002.1.p	PXF43807.1	XP_005711640.1	Transcript_14926_m.16121	Cyanophora15737	Transcript_36036_m.37598	-	NP172562.2	XP020517876.1	XP002969916.2	XP024403298.1	-	XP003078076.2	XP_002678552.1	XP_011776019.1
	Geneset-616	-	-	POR8830..scf246_12	Transcript_3168_m.3619	Transcript_3955_m.4966	-	Transcript_98_m.111	-	-	Transcript_40753_g.69990	Transcript_208_m.226	Transcript_19611_g.33820	Transcript_10927_m.20079	-	PXF42389.1	XP_005716494.1	-	-	-	-	-	-	-	-	-	-	-	-
	Geneset-617	-	-	POR2849..scf291_13	Transcript_1618_m.1804	Transcript_233_m.298	-	-	-	-	Transcript_2854_g.4763	Transcript_8640_m.11050	Transcript_13759_g.24351	Transcript_6960_m.12496	Pum0014s0117.1.p	PXF41769.1	-	Transcript_38349_m.41594	-	-	-	-	-	-	-	XP001701473.1	-	-	-
	Geneset-618	XP_005536714.1	XP_005707894.1	POR8577..scf244_11	Transcript_15175_m.17496	-	Transcript_627_m.1094	-	Transcript_34732_m.92747	-	Transcript_8148_g.13360	Transcript_6892_m.8993	-	-	-	PXF43554.1	XP_005711822.1	Transcript_30736_m.33831	Cyanophora472	Transcript_40372_m.42229	-	-	-	XP002981410.1	-	XP001690709.1	-	-	-
	Geneset-619	XP_005536407.1	XP_005705287.1	POR6449..scf295_1	Transcript_18386_m.21036	Transcript_481_m.610	Transcript_1803_m.3252	Transcript_1456_m.2030	Transcript_18773_m.51124	Transcript_5207_m.4778	Transcript_12802_g.22122	Transcript_5978_m.7433	Transcript_8175_g.14038	Transcript_795_m.1442	Pum0052s0064.1.p	PXF45337.1	XP_005713206.1	Transcript_50379_m.54460	Cyanophora4931	Transcript_25322_m.26907	-	NP197483.1	XP011628793.1	XP002961337.1	XP024380821.1	XP001692744.1	XP022840548.1	XP_002676763.1	XP_011780869.1
	Geneset-620	XP_005537703.1	XP_005702550.1	POR8540..scf210_14	-	Transcript_6544_m.8342	-	-	Transcript_22216_m.60967	Transcript_10182_m.9781	Transcript_29259_g.49700	-	Transcript_21934_g.37471	-	Pum0262s0021.1.p	PXF49217.1	XP_005718288.1	Transcript_48316_m.52406	Cyanophora11850	Transcript_36137_m.37719	Transcript_60_m.75	NP849770.1	XP011624378.1	XP002966639.2	XP024403687.1	XP001690955.1	XP003074476.1	XP_002669847.1	XP_011774091.1
	Geneset-621	XP_005536596.1	-	POR2878..scf249_10	Transcript_2296_m.2767	Transcript_1028_m.1401	Transcript_62_m.93	-	Transcript_29217_m.77139	Transcript_12408_m.11973	Transcript_12473_g.21382	Transcript_3004_m.3586	Transcript_7552_g.12767	Transcript_2969_m.5361	Pum0072s0025.1.p	PXF45603.1	XP_005716844.1	Transcript_47174_m.51357	Cyanophora3299	Transcript_6984_m.7075	-	NP564622.1	XP011628804.1	XP024528027.1	XP024357478.1	XP001690978.1	XP003079834.2	-	-
	Geneset-622	-	-	POR9097..scf295_1	-	-	-	-	-	-	Transcript_35908_g.61169	-	-	-	-	-	-	Transcript_15816_m.16877	-	Transcript_39980_m.41885	-	NP564889.1	XP011622585.1	XP024535986.1	XP024391768.1	XP001694071.1	XP003078465.2	-	-
	Geneset-623	XP_005538493.1	XP_005702658.1	POR0624..scf251_18	Transcript_14386_m.16363	-	-	-	Transcript_8128_m.24300	Transcript_17453_m.16736	Transcript_19729_g.33965	Transcript_11745_m.15303	Transcript_11507_g.20188	Transcript_16476_m.31038	Pum0177s0031.1.p	PXF46849.1	XP_005718513.1	Transcript_19914_m.21540	Cyanophora30113	Transcript_25961_m.27532	-	NP195305.2	XP006828844.1	XP024518080.1	XP024394284.1	XP001691886.1	XP022839775.1	XP_002674498.1	XP_011773113.1
	Geneset-624	XP_005534943.1	-	POR5578..scf295_1	Transcript_9488_m.10857	Transcript_5109_m.6390	Transcript_3601_m.6891	Transcript_3077_m.4592	Transcript_9525_m.27787	-	-	-	-	Transcript_5394_m.9799	Pum0135s0024.1.p	PXF50130.1	-	Transcript_42711_m.46433	Cyanophora10034	Transcript_26245_m.27777	-	NP567913.1	XP006828604.2	-	XP024376454.1	XP001697943.1	-	XP_002682739.1	-
	Geneset-625	XP_005536373.1	XP_005706824.1	POR0491..scf295_1	Transcript_17559_m.20176	Transcript_3858_m.4833	-	-	-	-	-	-	Transcript_26563_g.46211	Transcript_8377_m.15387	Pum0652s0001.1.p	PXF40104.1	-	-	-	-	-	NP199894.1	XP006844576.1	XP002989573.2	XP024361001.1	XP001692033.1	-	-	-
	Geneset-626	XP_005538301.1	XP_005704229.1	POR1164..scf295_1	-	-	-	-	Transcript_13920_m.37788	-	-	-	Transcript_25792_g.44687	-	Pum0262s0026.1.p	PXF49781.1	XP_005718794.1	Transcript_12979_m.14265	Cyanophora16107	Transcript_1419_m.1317	-	NP187629.3	XP020523742.1	XP024541211.1	XP024378703.1	XP001693708.1	XP022840970.1	XP_002675060.1	XP_011779420.1
	Geneset-627	-	XP_005708053.1	POR6166..scf244_11	Transcript_12449_m.13991	Transcript_1493_m.1913	-	-	Transcript_9195_m.27187	-	Transcript_26953_g.45663	Transcript_5112_m.6580	Transcript_14313_g.25345	Transcript_12442_m.23072	Pum0056s0057.1.p	PXF47812.1	XP_005715910.1	-	-	-	-	-	-	-	-	-	-	-	-
	Geneset-628	XP_005536214.1	XP_005704015.1	POR9640..scf251_18	Transcript_6007_m.7120	Transcript_4589_m.5738	Transcript_2580_m.4807	Transcript_3153_m.4717	Transcript_12859_m.34660	Transcript_19940_m.19445	Transcript_3944_g.6711	Transcript_4003_m.4850	Transcript_18870_g.32878	Transcript_5002_m.8912	Pum0216s0010.1.p	PXF45169.1	XP_005713659.1	Transcript_19489_m.21095	Cyanophora1937	Transcript_37423_m.39144	-	NP566536.1	XP006828602.1	XP002990172.1	XP024394296.1	-	-	XP_002672173.1	-
	Geneset-629	XP_005537964.1	XP_005708547.1	POR9693..scf227_4	Transcript_1818_m.2105	Transcript_11849_m.15239	-	-	Transcript_29875_m.78005	-	-	Transcript_1870_m.2055	Transcript_6766_g.11294	-	Pum0284s0015.1.p	PXF48267.1	XP_005718720.1	Transcript_28104_m.30729	-	Transcript_20069_m.21243	Transcript_484_m.605	NP172913.1	XP011626496.1	XP024531973.1	XP024366748.1	-	XP003078199.1	-	-
	Geneset-630	-	-	POR7551..scf209_3	Transcript_11206_m.12557	Transcript_9104_m.11623	Transcript_4979_m.9175	-	Transcript_38076_m.102474	Transcript_14514_m.14137	Transcript_26558_g.44943	Transcript_14131_m.18504	Transcript_10876_g.18962	Transcript_9805_m.17924	Pum0521s0006.1.p	PXF48944.1	-	Transcript_24327_m.26667	Cyanophora4890	Transcript_19059_m.20117	-	NP175460.1	XP006850895.1	XP024519693.1	XP024364131.1	XP001701851.1	-	XP_002669064.1	XP_011780887.1
	Geneset-631	XP_005537813.1	XP_005706561.1	POR1929..scf209_3	Transcript_20582_m.23343	Transcript_7692_m.9933	-	-	-	-	-	-	Transcript_7497_g.12655	-	-	PXF41834.1	XP_005718520.1	-	Cyanophora18418	-	-	NP181909.1	XP006846628.1	XP002989366.1	XP024401941.1	XP001695659.1	XP022840287.1	XP_002683465.1	-
	Geneset-632	XP_005535003.1	XP_005709175.1	POR3748..scf295_1	Transcript_1669_m.1884	Transcript_3854_m.4826	-	-	Transcript_26808_m.70817	Transcript_12040_m.11599	Transcript_41888_g.71986	Transcript_9130_m.11749	Transcript_4595_g.7726	Transcript_13622_m.25455	Pum0438s0011.1.p	PXF40964.1	XP_005715401.1	Transcript_36549_m.39743	Cyanophora4509	Transcript_39405_m.41277	-	NP187884.1	XP006858233.1	XP024532690.1	XP024373748.1	XP001699523.1	XP022839155.1	-	XP_011771261.1
	Geneset-633	XP_005536357.1	XP_005708956.1	POR9060..scf229_5	Transcript_20176_m.22887	Transcript_1412_m.1828	-	Transcript_4362_m.6515	Transcript_33715_m.89809	Transcript_24860_m.23937	Transcript_14744_g.25622	Transcript_2299_m.2394	Transcript_12819_g.22508	Transcript_22196_m.41482	-	PXF48742.1	-	-	-	-	-	-	-	-	-	-	-	-	-
	Geneset-634	XP_005536917.1	XP_005708638.1	POR5014..scf295_1	Transcript_18656_m.21395	Transcript_6984_m.8917	Transcript_3888_m.7348	-	Transcript_23064_m.62688	Transcript_15678_m.15343	Transcript_30562_g.52086	Transcript_15468_m.20024	Transcript_18791_g.32747	Transcript_1181_m.2346	Pum0022s0060.1.p	PXF46819.1	XP_005715004.1	Transcript_661_m.748	Cyanophora6507	Transcript_24509_m.25993	-	NP173230.1	XP006847955.1	XP002990296.1	XP024369134.1	XP001699419.1	XP003074967.1	XP_002676499.1	XP_011780234.1
	Geneset-635	-	-	POR3270..scf222_8	Transcript_2060_m.2501	Transcript_11009_m.14129	Transcript_2738_m.5149	-	Transcript_3867_m.11261	Transcript_7884_m.7795	Transcript_42135_g.72395	-	-	-	Pum1241s0001.1.p	PXF49673.1	XP_005713018.1	-	-	-	-	NP174494.2	-	XP024530398.1	XP024359275.1	-	XP003078678.1	-	-
	Geneset-636	XP_005538486.1	XP_005707723.1	POR1127..scf222_8	Transcript_8742_m.10167	Transcript_1648_m.2085	-	-	Transcript_10785_m.30238	Transcript_12937_m.12367	Transcript_33722_g.57762	Transcript_11005_m.13994	-	Transcript_14385_m.27089	-	-	-	Transcript_54174_m.58645	-	Transcript_4489_m.4404	-	-	-	-	-	-	-	-	-
	Geneset-637	XP_005537637.1	XP_005703102.1	POR6920..scf295_1	Transcript_18453_m.21143	Transcript_2684_m.3359	-	-	Transcript_4697_m.13536	Transcript_2041_m.2033	-	Transcript_18434_m.24795	Transcript_22244_g.38024	-	Pum3090s0001.1.p	PXF46435.1	-	Transcript_11206_m.12283	-	Transcript_43622_m.45730	-	NP175662.2	XP020526304.1	-	-	-	XP003079525.2	XP_002683197.1	-
	Geneset-638	XP_005534841.1	XP_005705126.1	POR2872..scf295_1	-	Transcript_9856_m.12596	-	-	Transcript_42874_m.113628	Transcript_10285_m.9883	Transcript_36439_g.62026	Transcript_13340_m.17316	Transcript_1646_g.3144	Transcript_14373_m.27068	Pum0393s0023.1.p	PXF49928.1	XP_005715675.1	Transcript_8387_m.9141	Cyanophora30703	Transcript_4516_m.4438	Transcript_1340_m.1587	NP564571.1	XP006849543.1	XP024542400.1	XP024396499.1	XP001693688.1	XP022840547.1	XP_002675089.1	-
	Geneset-639	XP_005535911.1	XP_005703112.1	POR5451..scf222_8	Transcript_43_m.52	Transcript_10917_m.14016	-	-	Transcript_18947_m.51539	Transcript_15181_m.14910	Transcript_31723_g.54293	Transcript_13281_m.17251	Transcript_26660_g.46370	Transcript_11860_m.21883	Pum0518s0019.1.p	PXF47564.1	XP_005715472.1	Transcript_21321_m.23173	Cyanophora4249	Transcript_28353_m.29682	-	NP974264.1	XP011622958.2	XP024537867.1	XP024392646.1	XP001693622.1	-	-	-
	Geneset-640	XP_005537907.1	XP_005703859.1	POR3864..scf208_2	Transcript_19344_m.21986	Transcript_13196_m.16840	-	-	Transcript_40760_m.109506	Transcript_20392_m.19819	Transcript_35168_g.59985	Transcript_7368_m.9499	Transcript_1977_g.3746	Transcript_3932_m.7160	Pum0154s0028.1.p	PXF43858.1	XP_005717616.1	Transcript_17910_m.19258	Cyanophora16652	Transcript_44161_m.46418	-	NP181528.1	XP006842532.1	XP024524181.1	XP024387884.1	XP001698134.1	XP022840833.1	-	-
	Geneset-641	-	XP_005706126.1	POR5747..scf295_1	-	Transcript_3347_m.4191	-	-	Transcript_41441_m.110580	Transcript_9457_m.9181	Transcript_48385_g.82433	-	Transcript_10131_g.17545	Transcript_11353_m.20945	-	PXF40063.1	-	-	-	-	-	NP194701.1	XP006858310.1	XP024545684.1	XP024401291.1	XP001694551.1	-	-	-
	Geneset-642	-	-	POR3504..scf229_5	Transcript_5083_m.6160	Transcript_10963_m.14078	Transcript_1036_m.2013	-	Transcript_12921_m.34725	Transcript_7617_m.7562	Transcript_47853_g.81605	Transcript_8451_m.10827	Transcript_12347_g.21613	Transcript_19957_m.37300	-	PXF47404.1	-	-	-	-	-	-	-	-	-	-	-	-	-
	Geneset-643	XP_005537429.1	XP_005706493.1	POR3340..scf208_2	Transcript_9633_m.10985	-	-	-	Transcript_18823_m.51201	Transcript_19432_m.18881	-	Transcript_17258_m.22963	-	Transcript_20783_m.39043	Pum0153s0004.1.p	PXF47084.1	XP_005714454.1	Transcript_9508_m.10529	-	Transcript_10087_m.10645	-	NP173190.1	XP011626832.1	XP024544140.1	XP024384720.1	XP001700188.1	XP022839513.1	XP_002678930.1	XP_011776690.1
	Geneset-644	XP_005537929.1	XP_005704546.1	POR3365..scf227_4	-	Transcript_1084_m.1463	-	-	Transcript_21860_m.60493	Transcript_1436_m.1494	Transcript_31850_g.54500	Transcript_16093_m.20809	Transcript_4479_g.7548	Transcript_11784_m.21768	-	-	-	-	-	-	-	-	XP011620750.1	XP002987165.2	XP024403271.1	-	XP003082415.2	-	-
	Geneset-645	-	-	POR6435..scf295_1	Transcript_11925_m.13402	Transcript_11373_m.14599	Transcript_4099_m.7743	-	Transcript_12116_m.33973	Transcript_21028_m.20458	Transcript_42711_g.73271	Transcript_8108_m.10294	-	-	Pum0483s0008.1.p	PXF48034.1	XP_005714160.1	-	Cyanophora14290	-	-	-	-	-	-	-	-	-	-
	Geneset-646	-	-	POR8774..scf236_6	Transcript_2907_m.3372	Transcript_2624_m.3290	Transcript_3464_m.6501	-	Transcript_813_m.1418	-	-	-	Transcript_9496_g.16487	Transcript_24443_m.45184	-	-	-	-	Cyanophora23299	-	-	NP565523.1	XP011621804.1	XP002975329.2	XP024396811.1	XP001694244.1	-	-	-
	Geneset-647	XP_005536561.1	XP_005705782.1	POR6064..scf236_6	Transcript_14496_m.16516	-	Transcript_745_m.1312	-	Transcript_45438_m.119626	-	Transcript_39408_g.67232	Transcript_1321_m.1705	Transcript_4201_g.7198	Transcript_16906_m.31819	Pum0942s0004.1.p	PXF40542.1	XP_005719168.1	Transcript_33403_m.36745	Cyanophora16191	Transcript_38868_m.40648	-	NP564801.1	XP011624555.1	XP002971427.2	XP024390743.1	XP001701845.1	XP022839522.1	-	-
	Geneset-648	XP_005534938.1	-	POR9337..scf208_2	Transcript_1672_m.1896	Transcript_10994_m.14107	-	Transcript_2562_m.3962	Transcript_31717_m.83434	Transcript_466_m.457	-	Transcript_9260_m.11998	Transcript_6885_g.11555	Transcript_6922_m.12401	-	PXF41245.1	XP_005710170.1	Transcript_46494_m.50621	-	Transcript_12569_m.13150	-	-	-	XP024538725.1	XP024368394.1	XP001700151.1	XP003081309.2	XP_002677511.1	-
	Geneset-649	XP_005536584.1	-	POR7561..scf209_3	Transcript_11484_m.12912	Transcript_6291_m.8015	-	-	Transcript_42858_m.113597	Transcript_1812_m.1891	Transcript_22492_g.38364	Transcript_6038_m.7490	Transcript_1371_g.2704	Transcript_9247_m.16947	Pum0507s0006.1.p	PXF49002.1	-	Transcript_1318_m.1525	Cyanophora29996	Transcript_11021_m.11594	-	NP187074.1	-	XP024541388.1	XP024380892.1	XP001696703.1	XP022840079.1	-	-
	Geneset-650	-	-	POR2845..scf236_6	Transcript_4479_m.5430	Transcript_6216_m.7923	Transcript_4098_m.7739	Transcript_4323_m.6484	Transcript_16902_m.46768	Transcript_6759_m.6571	Transcript_5257_g.9056	Transcript_110_m.109	Transcript_24961_g.43249	Transcript_7319_m.13287	Pum0239s0024.1.p	-	XP_005712270.1	-	-	-	-	-	-	-	XP024393119.1	XP001691953.1	-	XP_002672633.1	-
	Geneset-651	XP_005534862.1	XP_005708491.1	POR0186..scf222_8	Transcript_2793_m.3247	Transcript_60_m.69	-	-	Transcript_10185_m.28870	Transcript_12755_m.12258	Transcript_28696_g.48685	Transcript_6850_m.8919	Transcript_22919_g.39433	Transcript_12438_m.23055	Pum0333s0014.1.p	PXF49816.1	XP_005715372.1	Transcript_47404_m.51547	Cyanophora28334	Transcript_17857_m.18843	-	NP197024.1	XP011622020.1	XP002967162.1	XP024390745.1	XP001702303.1	XP022839638.1	XP_002677233.1	XP_011777860.1
	Geneset-652	XP_005536570.1	XP_005703031.1	POR0436..scf295_1	Transcript_19686_m.22223	Transcript_4625_m.5784	-	-	Transcript_38957_m.104556	Transcript_3549_m.3345	Transcript_16300_g.28203	Transcript_14138_m.18511	Transcript_25374_g.43958	Transcript_15092_m.28547	Pum0333s0010.1.p	PXF40472.1	-	Transcript_6184_m.6510	Cyanophora26670	Transcript_4468_m.4389	-	NP192395.1	XP006858130.1	XP002974183.1	XP024401495.1	XP001700632.1	XP022840248.1	XP_002678029.1	XP_011780550.1
	Geneset-653	-	-	POR1728..scf208_2	-	Transcript_5484_m.6906	Transcript_4460_m.8356	Transcript_2087_m.3205	Transcript_31729_m.83486	-	-	-	Transcript_14237_g.25197	Transcript_19635_m.36650	-	PXF45484.1	-	-	Cyanophora17591	-	-	NP851196.1	XP006827358.2	XP002973167.1	XP024357292.1	-	XP022839311.1	XP_002682402.1	-
	Geneset-654	XP_005537645.1	-	POR8471..scf227_4	Transcript_12681_m.14294	Transcript_1997_m.2520	-	-	Transcript_5802_m.16417	Transcript_24478_m.23617	Transcript_28765_g.48839	Transcript_8989_m.11470	-	-	Pum0397s0011.1.p	PXF41238.1	-	Transcript_40157_m.43929	Cyanophora10440	Transcript_877_m.839	-	NP565364.1	XP006857095.1	-	XP024385998.1	XP001702358.1	-	-	XP_011778168.1
	Geneset-655	-	-	POR8408..scf295_1	Transcript_2888_m.3352	Transcript_724_m.942	-	-	-	-	-	-	Transcript_19521_g.33702	Transcript_10716_m.19702	Pum0176s0007.1.p	-	XP_005711566.1	Transcript_30690_m.33769	Cyanophora14051	Transcript_23638_m.25050	-	-	-	-	XP024371723.1	-	-	XP_002680772.1	-
	Geneset-656	XP_005535246.1	XP_005704854.1	POR0120..scf208_2	Transcript_5780_m.6850	Transcript_5080_m.6339	-	-	Transcript_41892_m.111283	Transcript_13581_m.13027	Transcript_31387_g.53802	Transcript_6296_m.7925	Transcript_24038_g.41331	Transcript_18267_m.33946	Pum0946s0004.1.p	PXF48865.1	XP_005716723.1	Transcript_25422_m.27779	Cyanophora25997	Transcript_40964_m.42896	-	-	-	-	XP024394448.1	-	-	XP_002675719.1	-
	Geneset-657	XP_005534780.1	-	POR6210..scf229_5	Transcript_8948_m.10330	Transcript_3634_m.4555	-	-	Transcript_9912_m.28337	Transcript_15991_m.15603	Transcript_34645_g.59177	Transcript_14961_m.19418	Transcript_10240_g.17815	Transcript_12399_m.22947	Pum0513s0011.1.p	PXF43658.1	XP_005717475.1	Transcript_17360_m.18691	Cyanophora22564	Transcript_23530_m.24916	Transcript_2078_m.2417	NP566172.1	XP020522729.1	XP002963447.1	XP024375796.1	XP001697170.1	XP022838970.1	XP_002675566.1	XP_011778237.1
	Geneset-658	XP_005535445.1	XP_005705784.1	POR5811..scf208_2	Transcript_4780_m.5845	Transcript_12828_m.16388	-	Transcript_1961_m.2987	Transcript_40284_m.108475	Transcript_3017_m.2838	Transcript_21229_g.36161	Transcript_13499_m.17647	Transcript_23714_g.40827	Transcript_1824_m.3450	Pum0255s0003.1.p	PXF46725.1	XP_005715125.1	Transcript_38921_m.42361	Cyanophora12200	Transcript_33103_m.34658	-	NP974593.1	XP006840328.1	XP024543533.1	XP024381916.1	-	XP003082492.1	XP_002678632.1	XP_011775147.1
	Geneset-659	-	-	POR3903..scf295_1	Transcript_3573_m.4212	Transcript_3393_m.4254	Transcript_797_m.1438	-	Transcript_18697_m.50963	Transcript_24017_m.23102	Transcript_18794_g.32295	Transcript_9796_m.12702	Transcript_3064_g.5633	Transcript_19455_m.36300	Pum1376s0003.1.p	-	XP_005717636.1	Transcript_4687_m.5092	Cyanophora31255	Transcript_29807_m.31075	-	NP563641.1	XP006858020.3	XP024534796.1	XP024371985.1	XP001702892.1	XP022840549.1	XP_002669827.1	XP_011776709.1
	Geneset-660	-	-	POR2546..scf297_16	Transcript_12687_m.14300	Transcript_2313_m.2879	Transcript_4050_m.7652	-	Transcript_15708_m.43526	-	Transcript_14431_g.25008	Transcript_3623_m.4310	Transcript_7009_g.11845	Transcript_15146_m.28653	-	PXF48155.1	XP_005715609.1	Transcript_7458_m.8054	-	Transcript_44015_m.46246	Transcript_134_m.175	-	-	-	-	-	-	-	-
	Geneset-661	XP_005535489.1	XP_005709289.1	POR7908..scf208_2	Transcript_2346_m.2824	Transcript_5315_m.6664	-	Transcript_3228_m.4839	Transcript_23275_m.63017	Transcript_9411_m.9143	-	-	Transcript_23849_g.41051	Transcript_10208_m.18662	-	PXF40769.1	XP_005716613.1	Transcript_29090_m.31901	Cyanophora27717	Transcript_13596_m.14418	-	NP563721.1	XP020520380.1	XP024527707.1	XP024384281.1	XP001693843.1	XP022838120.1	XP_002681043.1	XP_011774710.1
	Geneset-662	XP_005535378.1	XP_005704668.1	POR9504..scf208_2	Transcript_12088_m.13553	Transcript_4548_m.5699	-	Transcript_185_m.210	Transcript_5574_m.15928	Transcript_16647_m.16037	-	-	-	-	-	PXF49757.1	-	Transcript_33953_m.37302	Cyanophora13346	Transcript_33674_m.35224	-	NP680156.2	XP006856653.1	XP002983568.2	XP024395135.1	-	-	-	-
	Geneset-663	-	XP_005705678.1	POR4085..scf295_1	Transcript_8381_m.9847	Transcript_5844_m.7410	-	-	Transcript_24565_m.66002	Transcript_14762_m.14493	Transcript_39547_g.67495	Transcript_16352_m.21317	Transcript_3186_g.5833	Transcript_19688_m.36774	-	PXF49381.1	XP_005714600.1	Transcript_11964_m.13240	Cyanophora1419	Transcript_28722_m.30036	-	NP567212.1	XP006828772.1	XP002961362.1	XP024391159.1	-	-	XP_002671290.1	XP_011776685.1
	Geneset-664	-	XP_005707285.1	POR0907..scf295_9	Transcript_12461_m.14004	Transcript_8581_m.11034	-	-	-	-	Transcript_8511_g.13965	Transcript_11321_m.14614	Transcript_13366_g.23494	Transcript_19444_m.36277	-	-	-	Transcript_39757_m.43387	-	Transcript_21329_m.22733	-	-	-	-	-	-	-	-	-
	Geneset-665	-	XP_005708181.1	POR6574..scf295_1	Transcript_17704_m.20312	Transcript_4011_m.5040	-	Transcript_249_m.278	Transcript_8919_m.26591	Transcript_19323_m.18745	Transcript_22011_g.37547	Transcript_7161_m.9329	Transcript_27553_g.48053	Transcript_22507_m.42025	Pum0532s0010.1.p	PXF49440.1	XP_005713794.1	Transcript_47800_m.51903	-	Transcript_10232_m.10795	Transcript_1033_m.1223	NP192977.2	-	-	XP024380708.1	-	-	XP_002680811.1	XP_011774185.1
	Geneset-666	XP_005535923.1	XP_005705249.1	POR2028..scf295_1	Transcript_16702_m.19311	Transcript_1675_m.2113	-	-	Transcript_28091_m.75134	Transcript_10146_m.9734	Transcript_13115_g.22661	Transcript_7493_m.9638	-	Transcript_5391_m.9796	Pum1985s0001.1.p	PXF48434.1	XP_005716961.1	Transcript_14028_m.15250	-	Transcript_9766_m.10305	-	-	XP011628152.1	XP002983361.1	-	-	-	XP_002677643.1	-
	Geneset-667	-	XP_005703745.1	POR2336..scf209_3	Transcript_117_m.138	Transcript_12326_m.15839	-	-	Transcript_6394_m.18237	Transcript_15600_m.15275	Transcript_6181_g.10528	-	Transcript_16226_g.29061	Transcript_15582_m.29462	-	PXF42419.1	-	-	-	-	-	-	-	-	XP024367496.1	-	-	-	-
	Geneset-668	-	XP_005704086.1	POR6550..scf208_2	-	Transcript_411_m.537	-	-	Transcript_35273_m.94959	Transcript_22156_m.21449	Transcript_45222_g.77320	Transcript_3692_m.4428	Transcript_15368_g.27321	-	Pum2102s0001.1.p	PXF44626.1	XP_005711119.1	Transcript_14024_m.15241	Cyanophora1262	Transcript_33422_m.34999	-	NP201166.1	XP020519818.1	XP024518062.1	XP024356732.1	XP001698674.1	XP022840036.1	XP_002676102.1	-
	Geneset-669	-	-	POR9546..scf295_9	Transcript_13802_m.15535	Transcript_5737_m.7240	-	Transcript_369_m.462	Transcript_32976_m.87788	Transcript_17970_m.17354	Transcript_53607_g.91488	-	Transcript_24113_g.41498	Transcript_19464_m.36310	Pum0458s0007.1.p	PXF47745.1	-	Transcript_7782_m.8491	-	-	-	-	-	-	-	-	-	-	-
	Geneset-670	-	-	POR8498..scf209_3	Transcript_21056_m.23816	Transcript_11576_m.14892	-	-	Transcript_29873_m.77998	-	Transcript_47231_g.80545	Transcript_9006_m.11495	Transcript_104_g.197	Transcript_1759_m.3335	Pum0923s0003.1.p	PXF48257.1	XP_005719327.1	-	Cyanophora18885	-	-	NP191964.2	-	-	XP024388848.1	-	-	-	-
	Geneset-671	XP_005534769.1	XP_005705931.1	POR5192..scf209_3	Transcript_483_m.568	Transcript_9004_m.11509	-	-	Transcript_29790_m.77780	Transcript_23839_m.22896	Transcript_53213_g.90872	Transcript_2770_m.3156	Transcript_28587_g.49741	Transcript_20149_m.37775	Pum0052s0073.1.p	PXF44148.1	XP_005713652.1	Transcript_20624_m.22345	Cyanophora14516	Transcript_36316_m.37905	-	NP176633.1	XP006852595.1	XP002981233.1	XP024401402.1	XP001691697.1	XP003081002.2	XP_002675176.1	XP_011780762.1
	Geneset-672	XP_005535701.1	XP_005702830.1	POR7830..scf208_2	Transcript_21665_m.24513	Transcript_9662_m.12334	-	-	Transcript_38624_m.103417	Transcript_17173_m.16428	Transcript_18302_g.31557	Transcript_12568_m.16304	Transcript_24004_g.41244	Transcript_8723_m.16055	Pum0151s0022.1.p	PXF41830.1	XP_005714247.1	Transcript_27417_m.29976	Cyanophora3814	Transcript_44629_m.46907	Transcript_354_m.478	NP198419.2	XP011629177.1	XP024527001.1	XP024357843.1	XP001691918.1	XP003080718.2	-	XP_011780771.1
	Geneset-673	-	-	POR4838..scf295_1	Transcript_13557_m.15222	Transcript_6244_m.7946	-	-	Transcript_34147_m.90533	Transcript_9807_m.9488	-	-	-	-	-	-	-	Transcript_24123_m.26395	-	Transcript_40545_m.42451	-	NP188597.1	-	XP002985529.1	XP024379512.1	XP001690026.1	XP022838162.1	-	-
	Geneset-674	XP_005536382.1	-	POR5308..scf295_1	-	Transcript_8744_m.11201	Transcript_4259_m.8028	-	Transcript_45095_m.118403	Transcript_22507_m.21664	Transcript_50726_g.86856	Transcript_3762_m.4508	Transcript_26151_g.45343	Transcript_13778_m.25775	-	-	XP_005717768.1	Transcript_4_m.9	Cyanophora13901	Transcript_3674_m.3541	-	NP973453.2	XP006852720.1	XP002960582.2	XP024374636.1	XP001698472.1	XP003081298.2	-	-
	Geneset-675	XP_005534880.1	XP_005703323.1	POR5415..scf229_5	Transcript_11672_m.13147	Transcript_3279_m.4120	Transcript_2950_m.5562	-	Transcript_27633_m.73733	Transcript_18612_m.18033	Transcript_35888_g.61120	Transcript_10068_m.12969	-	-	Pum0438s0001.1.p	PXF44110.1	XP_005715138.1	Transcript_5177_m.5509	Cyanophora31709	Transcript_207_m.258	-	NP565937.1	-	XP024515011.1	XP024372546.1	XP001690982.1	XP022838269.1	XP_002680815.1	XP_011771371.1
	Geneset-676	XP_005536504.1	-	POR2526..scf295_1	Transcript_16172_m.18704	Transcript_8_m.13	Transcript_4245_m.8000	-	Transcript_41720_m.110970	Transcript_21792_m.21143	Transcript_15877_g.27634	Transcript_398_m.421	Transcript_6073_g.10154	Transcript_1338_m.2591	Pum0231s0018.1.p	PXF41270.1	-	Transcript_5882_m.6199	-	Transcript_45902_m.48351	-	NP564667.1	XP006850823.1	XP002988324.2	XP024388522.1	XP001702915.1	XP003082366.2	-	-
	Geneset-677	-	-	POR6850..scf295_1	Transcript_2912_m.3378	Transcript_12782_m.16333	-	-	Transcript_30184_m.78761	Transcript_19958_m.19467	-	-	Transcript_10752_g.18703	Transcript_1218_m.2420	-	-	-	-	-	-	-	NP566937.1	XP006856042.2	XP002962519.2	XP024395831.1	XP001690173.1	XP022841314.1	-	-
	Geneset-678	XP_005537803.1	XP_005703206.1	POR7436..scf208_2	Transcript_12525_m.14058	Transcript_13406_m.17075	-	Transcript_4479_m.6623	Transcript_13832_m.37621	Transcript_3856_m.3628	Transcript_11741_g.19901	Transcript_686_m.898	Transcript_19232_g.33313	Transcript_23237_m.43279	Pum0507s0012.1.p	PXF47442.1	XP_005711698.1	-	-	-	-	NP172224.1	-	XP002972849.2	-	-	-	-	-
	Geneset-679	XP_005537897.1	XP_005705561.1	POR4425..scf295_1	Transcript_22123_m.25111	Transcript_8407_m.10812	-	-	-	-	Transcript_42143_g.72409	Transcript_14114_m.18469	Transcript_12187_g.21347	Transcript_1568_m.3025	Pum1567s0002.1.p	PXF48151.1	XP_005715612.1	Transcript_6924_m.7344	-	-	Transcript_1959_m.2274	-	-	-	-	-	-	-	-
	Geneset-680	-	-	POR8187..scf295_1	-	-	-	-	-	Transcript_12055_m.11614	-	-	Transcript_8037_g.13844	-	Pum0341s0009.2.p	-	XP_005715776.1	Transcript_7779_m.8487	Cyanophora20635	Transcript_12140_m.12578	-	NP187761.1	XP006851475.2	XP024521713.1	XP024376934.1	XP001694146.1	XP003082448.1	-	-
	Geneset-681	-	XP_005703726.1	POR1171..scf208_2	Transcript_7249_m.8564	Transcript_11911_m.15337	-	-	Transcript_239_m.366	Transcript_6384_m.6016	Transcript_57525_g.98631	Transcript_1915_m.2096	Transcript_2532_g.4748	Transcript_19679_m.36739	-	PXF40899.1	-	Transcript_19768_m.21408	-	Transcript_32842_m.34398	-	NP566014.1	XP011628212.1	XP024534967.1	XP024370988.1	XP001689516.1	-	-	-
	Geneset-682	XP_005536539.1	XP_005707746.1	POR3830..scf222_8	Transcript_17397_m.20019	Transcript_3306_m.4148	-	-	Transcript_11493_m.32198	Transcript_3885_m.3653	Transcript_24347_g.41346	Transcript_9952_m.12862	Transcript_26851_g.46747	-	-	PXF43384.1	XP_005714438.1	-	-	-	-	-	-	-	-	-	-	-	-
	Geneset-683	-	-	POR1856..scf210_14	Transcript_6419_m.7631	Transcript_3223_m.4048	Transcript_815_m.1481	-	Transcript_38222_m.102599	Transcript_24400_m.23571	-	-	-	-	-	PXF46252.1	XP_005715291.1	Transcript_51251_m.55459	Cyanophora9868	-	-	NP001322765.1	XP006857322.2	XP002993604.1	XP024381510.1	-	-	XP_002673965.1	-
	Geneset-684	-	-	POR7009..scf208_2	Transcript_9644_m.10989	Transcript_2762_m.3455	Transcript_5016_m.9244	-	Transcript_7786_m.23272	Transcript_24908_m.24007	Transcript_20333_g.34822	Transcript_15489_m.20041	Transcript_8696_g.14920	Transcript_3344_m.5979	Pum2649s0001.1.p	PXF48979.1	-	Transcript_11849_m.13139	-	Transcript_16655_m.17736	-	-	-	XP024545748.1	XP024397385.1	XP001697211.1	XP022840577.1	-	-
	Geneset-685	XP_005539044.1	-	POR3290..scf229_5	Transcript_2393_m.2856	Transcript_1959_m.2475	-	Transcript_277_m.320	Transcript_32259_m.85552	Transcript_13635_m.13083	Transcript_45283_g.77414	Transcript_16348_m.21311	-	-	-	PXF46631.1	XP_005714649.1	Transcript_37168_m.40237	-	Transcript_37172_m.38869	-	-	-	-	-	-	-	-	-
	Geneset-686	XP_005536050.1	XP_005706768.1	POR6309..scf209_3	Transcript_1096_m.1179	Transcript_10061_m.12863	Transcript_3717_m.7076	-	Transcript_40604_m.109156	Transcript_25346_m.24397	Transcript_2661_g.4401	Transcript_12892_m.16707	Transcript_28360_g.49303	Transcript_9491_m.17352	Pum2117s0002.1.p	PXF44616.1	XP_005717676.1	Transcript_38653_m.41935	Cyanophora25412	Transcript_43185_m.45240	-	NP566767.1	XP020531985.1	XP002981679.1	XP024377933.1	XP001689859.1	XP022841142.1	XP_002675028.1	XP_011777129.1
	Geneset-687	-	XP_005706678.1	POR6551..scf249_10	-	Transcript_9824_m.12552	-	-	Transcript_44478_m.116901	-	Transcript_51434_g.88025	Transcript_1763_m.1967	-	-	-	-	-	Transcript_51623_m.55876	Cyanophora8751	Transcript_5998_m.5895	-	NP181986.2	XP006847563.1	XP024525608.1	XP024376037.1	XP001698866.1	XP003082892.2	-	-
	Geneset-688	XP_005535724.1	XP_005707152.1	POR8015..scf295_1	Transcript_9159_m.10546	Transcript_978_m.1330	-	-	Transcript_24440_m.65591	Transcript_14949_m.14708	Transcript_39096_g.66629	Transcript_11595_m.15083	Transcript_15818_g.28292	-	Pum0055s0030.1.p	PXF41980.1	XP_005711439.1	Transcript_15583_m.16664	Cyanophora14928	Transcript_28910_m.30232	Transcript_2482_m.2765	NP974277.1	XP006843720.1	XP024530148.1	XP024376443.1	XP001693254.1	-	-	-
	Geneset-689	-	-	POR9128..scf295_9	Transcript_19662_m.22211	Transcript_4866_m.6058	-	-	Transcript_29858_m.77951	-	Transcript_46373_g.79318	-	Transcript_25268_g.43807	Transcript_23038_m.42933	-	-	-	Transcript_9404_m.10418	-	Transcript_1426_m.1336	-	-	-	-	XP024380599.1	-	XP003078621.2	-	-
	Geneset-690	-	-	POR9357..scf209_3	Transcript_8492_m.9946	-	-	Transcript_4799_m.7031	Transcript_9473_m.27681	Transcript_806_m.833	Transcript_30621_g.52222	-	Transcript_24136_g.41587	-	-	-	-	-	Cyanophora13347	-	-	NP001323268.1	XP020526748.1	XP024529930.1	XP024401372.1	XP001702327.1	XP022840437.1	XP_002676486.1	-
	Geneset-691	XP_005539445.1	-	POR5043..scf295_1	Transcript_3726_m.4420	Transcript_136_m.174	Transcript_18_m.24	-	Transcript_8790_m.26317	Transcript_9140_m.8868	-	Transcript_6890_m.8989	-	Transcript_15737_m.29728	-	PXF42085.1	-	-	-	-	-	-	-	-	-	-	XP003080644.1	-	-
	Geneset-692	-	XP_005706060.1	POR3489..scf209_3	Transcript_17803_m.20439	-	Transcript_1093_m.2113	-	-	-	-	Transcript_12813_m.16632	Transcript_18202_g.31905	Transcript_11521_m.21229	Pum0202s0004.1.p	PXF45812.1	-	-	-	-	-	-	XP011622791.1	XP024518754.1	-	-	-	-	-
	Geneset-693	XP_005537833.1	XP_005705682.1	POR7157..scf295_9	Transcript_325_m.398	Transcript_6423_m.8163	-	Transcript_3438_m.5119	Transcript_29189_m.77086	Transcript_11885_m.11449	Transcript_12068_g.20573	Transcript_18358_m.24631	-	-	Pum0589s0004.1.p	PXF44129.1	XP_005715508.1	-	-	-	-	-	-	-	-	-	-	-	-
	Geneset-694	XP_005538923.1	XP_005708930.1	POR4875..scf297_16	Transcript_16054_m.18586	Transcript_6182_m.7879	Transcript_5006_m.9228	-	Transcript_22650_m.61639	Transcript_22600_m.21754	Transcript_42086_g.72281	Transcript_10226_m.13135	-	Transcript_12409_m.22976	Pum0197s0018.1.p	PXF50094.1	-	-	-	Transcript_26731_m.28224	-	-	-	XP002968617.1	XP024388069.1	XP001699995.1	-	XP_002683254.1	-
	Geneset-695	-	XP_005703514.1	POR5854..scf209_3	Transcript_178_m.199	-	-	Transcript_3741_m.5693	Transcript_1907_m.4895	-	Transcript_29829_g.50662	Transcript_9884_m.12793	-	-	-	PXF43330.1	XP_005712363.1	Transcript_50375_m.54453	-	Transcript_7800_m.8008	-	-	XP020529294.1	XP002992634.1	XP024387137.1	XP001699801.1	XP022838274.1	XP_002682305.1	XP_011771456.1
	Geneset-696	XP_005535410.1	XP_005704084.1	POR9142..scf227_4	Transcript_11330_m.12710	Transcript_5505_m.6936	-	-	Transcript_14808_m.40746	Transcript_2082_m.2054	Transcript_50417_g.86422	Transcript_1928_m.2111	Transcript_18615_g.32346	Transcript_19474_m.36323	-	-	-	Transcript_5126_m.5474	Cyanophora26577	Transcript_4341_m.4241	-	-	-	-	-	-	-	XP_002675522.1	-
	Geneset-697	XP_005535181.1	XP_005708565.1	POR1124..scf222_8	Transcript_3843_m.4570	Transcript_13835_m.17623	Transcript_2504_m.4647	-	Transcript_27541_m.73414	Transcript_4239_m.4008	Transcript_49488_g.84606	Transcript_6843_m.8897	Transcript_250_g.588	Transcript_1070_m.2088	Pum1526s0002.1.p	PXF47293.1	XP_005714030.1	Transcript_909_m.1028	Cyanophora15617	Transcript_37041_m.38734	-	NP172944.1	XP006838117.1	XP002982426.1	XP024375492.1	XP001694668.1	XP022840182.1	XP_002679024.1	XP_011779688.1
	Geneset-698	XP_005537811.1	XP_005706460.1	POR4217..scf209_3	Transcript_12362_m.13878	Transcript_8566_m.11013	-	Transcript_3297_m.4934	-	-	-	-	Transcript_66_g.144	-	Pum0721s0005.1.p	PXF40817.1	XP_005715963.1	Transcript_17971_m.19366	-	Transcript_43449_m.45488	-	-	-	XP002989896.1	-	-	XP003082555.2	-	-
	Geneset-699	-	XP_005707543.1	POR8917..scf222_8	Transcript_11607_m.13056	Transcript_5532_m.6973	-	Transcript_4756_m.6973	Transcript_29249_m.77187	-	-	-	Transcript_11792_g.20671	Transcript_8004_m.14587	Pum0134s0019.1.p	-	-	Transcript_11119_m.12214	-	Transcript_18950_m.20007	-	-	XP006837792.1	XP024526889.1	-	-	-	XP_002682399.1	-
	Geneset-700	XP_005535495.1	XP_005705688.1	POR8351..scf261_15	Transcript_10768_m.12102	Transcript_6920_m.8838	-	Transcript_1809_m.2690	Transcript_16797_m.46611	Transcript_15339_m.15060	Transcript_20837_g.35606	Transcript_15995_m.20541	Transcript_24496_g.42391	-	Pum0087s0057.1.p	PXF48960.1	-	Transcript_30800_m.33937	Cyanophora16255	Transcript_42215_m.44175	-	NP173758.2	XP011622269.1	XP024522027.1	XP024363330.1	XP001692729.1	-	-	-
	Geneset-701	XP_005535357.1	-	POR8223..scf227_4	Transcript_12936_m.14628	Transcript_323_m.412	Transcript_604_m.1057	-	Transcript_6662_m.19093	Transcript_7393_m.7411	Transcript_3111_g.5150	Transcript_14077_m.18429	Transcript_25725_g.44549	Transcript_23079_m.42993	Pum0224s0021.1.p	PXF43298.1	XP_005712045.1	Transcript_19997_m.21631	Cyanophora29745	Transcript_15332_m.16267	-	NP196625.2	XP020520171.1	XP024525915.1	XP024376938.1	-	XP003079073.2	XP_002681804.1	-
	Geneset-702	-	-	POR6000..scf209_3	-	Transcript_2598_m.3238	-	-	Transcript_7216_m.21521	Transcript_5365_m.4942	-	Transcript_13981_m.18320	-	-	-	PXF49349.1	XP_005716301.1	-	-	-	-	-	-	XP024529898.1	XP024399982.1	-	XP003081151.2	-	-
	Geneset-703	-	-	POR2692..scf208_2	Transcript_5956_m.7060	Transcript_4062_m.5105	-	-	Transcript_39_m.55	Transcript_18249_m.17729	-	Transcript_2948_m.3482	Transcript_26658_g.46365	-	-	PXF46521.1	-	-	-	-	Transcript_1329_m.1557	-	-	-	XP024374170.1	-	-	-	-
	Geneset-704	XP_005537273.1	XP_005704035.1	POR9458..scf208_2	Transcript_607_m.696	Transcript_10100_m.12913	-	-	Transcript_43794_m.116039	Transcript_1207_m.1257	Transcript_37781_g.64646	Transcript_6279_m.7883	Transcript_193_g.433	Transcript_16321_m.30692	Pum0852s0004.1.p	PXF42649.1	-	Transcript_6161_m.6484	-	Transcript_424_m.425	-	NP173755.1	XP006832935.1	XP002988356.2	XP024391251.1	XP001696195.1	XP022839366.1	XP_002672394.1	XP_011777788.1
	Geneset-705	XP_005536566.1	XP_005705494.1	POR7417..scf295_1	-	Transcript_1923_m.2425	-	-	Transcript_3740_m.11070	Transcript_23163_m.22224	Transcript_18377_g.31655	-	Transcript_10195_g.17723	Transcript_20300_m.38056	Pum0153s0002.1.p	PXF48521.1	XP_005718182.1	Transcript_21914_m.23936	-	Transcript_45745_m.48168	-	-	-	XP002990498.2	-	-	-	-	-
	Geneset-706	-	-	POR4064..scf227_4	-	Transcript_7921_m.10203	Transcript_5000_m.9216	-	Transcript_29709_m.77696	Transcript_15892_m.15512	-	Transcript_9103_m.11700	-	-	-	PXF47943.1	XP_005715787.1	-	Cyanophora31886	-	-	NP567750.1	XP020531166.1	XP024518434.1	XP024376992.1	XP001700985.1	XP003081662.2	-	-
	Geneset-707	XP_005534968.1	XP_005704304.1	POR7906..scf209_3	Transcript_16666_m.19258	Transcript_3246_m.4081	Transcript_3248_m.6168	-	Transcript_34972_m.93829	Transcript_4782_m.4385	Transcript_29140_g.49504	Transcript_11157_m.14157	Transcript_7780_g.13254	Transcript_23443_m.43618	Pum0293s0013.1.p	PXF46664.1	XP_005713279.1	Transcript_40511_m.44304	-	Transcript_26127_m.27677	-	NP565473.1	XP006857281.1	XP024525373.1	XP024372348.1	XP001697863.1	XP003081918.2	XP_002674337.1	-
	Geneset-708	XP_005535964.1	-	POR3342..scf229_5	Transcript_18527_m.21230	Transcript_6153_m.7836	Transcript_738_m.1283	Transcript_1658_m.2409	Transcript_1277_m.2579	Transcript_5947_m.5572	Transcript_28583_g.48531	-	Transcript_9300_g.16073	Transcript_5403_m.9825	-	PXF44721.1	-	-	-	-	-	-	-	-	-	XP001693144.1	-	XP_002675859.1	-
	Geneset-709	XP_005534959.1	XP_005704302.1	POR1466..scf209_3	Transcript_1971_m.2337	Transcript_3273_m.4113	-	-	Transcript_2013_m.5447	Transcript_17785_m.17143	Transcript_16413_g.28420	Transcript_15281_m.19888	Transcript_9238_g.15921	Transcript_25279_m.46478	Pum0501s0021.1.p	PXF48735.1	-	-	-	-	-	-	-	-	-	-	-	-	-
	Geneset-710	XP_005538400.1	XP_005705072.1	POR4953..scf295_1	Transcript_258_m.305	Transcript_3051_m.3853	Transcript_2873_m.5399	Transcript_2802_m.4241	Transcript_11463_m.32121	Transcript_20702_m.20103	Transcript_20337_g.34826	Transcript_17799_m.23685	Transcript_25034_g.43406	Transcript_16022_m.30158	-	PXF44075.1	-	Transcript_29917_m.32774	Cyanophora13372	Transcript_31580_m.32903	-	NP001327096.1	XP020526406.1	XP002960639.1	XP024380844.1	XP001690398.1	XP003080228.1	XP_002680788.1	-
	Geneset-711	XP_005538859.1	-	POR1372..scf222_8	-	Transcript_10705_m.13747	Transcript_1302_m.2430	-	Transcript_37426_m.101192	-	-	Transcript_16693_m.22030	Transcript_593_g.1316	Transcript_17934_m.33398	-	PXF44504.1	XP_005717043.1	Transcript_50198_m.54293	-	Transcript_32856_m.34417	-	NP850027.2	XP011625084.1	XP024525171.1	XP024359299.1	-	XP003082960.1	-	-
	Geneset-712	XP_005536081.1	XP_005708255.1	POR3118..scf208_2	Transcript_21672_m.24524	Transcript_5343_m.6700	-	-	Transcript_37665_m.101810	Transcript_24007_m.23091	Transcript_39081_g.66604	Transcript_998_m.1341	Transcript_13548_g.23904	Transcript_12755_m.23593	-	PXF47132.1	-	Transcript_47973_m.52094	Cyanophora5834	Transcript_43966_m.46171	-	NP193216.1	XP006839015.1	XP002962283.1	XP024364970.1	XP001698962.1	XP022840378.1	XP_002682514.1	XP_011777752.1
	Geneset-713	-	XP_005708686.1	POR0241..scf295_9	Transcript_19049_m.21748	Transcript_12061_m.15511	Transcript_4332_m.8166	-	Transcript_34679_m.92574	-	-	Transcript_8476_m.10841	Transcript_27351_g.47620	Transcript_8390_m.15412	-	PXF44383.1	XP_005716394.1	Transcript_24763_m.27132	-	Transcript_32780_m.34331	-	-	-	XP002989231.2	XP024396557.1	-	-	-	-
	Geneset-714	XP_005536446.1	XP_005708862.1	POR2124..scf208_2	-	Transcript_3162_m.3987	Transcript_3363_m.6360	-	Transcript_18398_m.50038	Transcript_24382_m.23548	Transcript_44269_g.75807	Transcript_8921_m.11354	Transcript_24980_g.43300	Transcript_20047_m.37531	Pum0022s0048.1.p	PXF46334.1	XP_005712966.1	-	-	-	-	-	-	-	-	-	-	-	-
	Geneset-715	XP_005538355.1	XP_005705626.1	POR1333..scf227_4	Transcript_11391_m.12793	Transcript_3916_m.4908	Transcript_3942_m.7431	-	Transcript_19590_m.52881	Transcript_19612_m.19126	Transcript_16010_g.27842	Transcript_13380_m.17398	Transcript_28661_g.49910	Transcript_21270_m.39988	Pum0053s0036.2.p	PXF48814.1	-	Transcript_37376_m.40436	-	Transcript_41427_m.43365	-	NP200462.2	XP006828501.2	XP002973700.2	XP024375670.1	XP001693949.1	XP003083345.2	XP_002675577.1	XP_011777207.1
	Geneset-716	-	XP_005704965.1	POR8390..scf295_1	-	Transcript_12463_m.16002	Transcript_2996_m.5686	-	Transcript_30112_m.78635	-	Transcript_11341_g.19089	-	Transcript_23343_g.40129	Transcript_4237_m.7573	-	-	-	Transcript_19975_m.21610	-	Transcript_19184_m.20232	-	-	-	-	XP024361144.1	-	-	-	-
	Geneset-717	XP_005539481.1	XP_005708658.1	POR9702..scf295_1	Transcript_6405_m.7601	Transcript_13780_m.17563	Transcript_952_m.1790	-	Transcript_16139_m.45169	Transcript_12402_m.11970	-	Transcript_13209_m.17140	Transcript_13757_g.24347	Transcript_21870_m.40998	Pum0126s0003.1.p	PXF47143.1	XP_005710198.1	Transcript_38716_m.42033	-	Transcript_22899_m.24310	-	NP176658.1	XP006851356.2	XP002960883.1	XP024359294.1	XP001697504.1	XP022840606.1	-	-
	Geneset-718	-	XP_005706424.1	POR9842..scf295_1	Transcript_7892_m.9220	Transcript_7615_m.9805	Transcript_2331_m.4305	-	Transcript_7593_m.22705	Transcript_23523_m.22586	Transcript_42816_g.73408	Transcript_12363_m.16127	Transcript_335_g.771	Transcript_9761_m.17826	Pum0333s0023.1.p	PXF46234.1	-	Transcript_21741_m.23718	-	-	-	-	-	-	-	-	-	XP_002669619.1	-
	Geneset-719	-	XP_005706331.1	POR4325..scf208_2	Transcript_8409_m.9876	Transcript_11379_m.14609	-	-	Transcript_4919_m.14231	Transcript_22106_m.21400	Transcript_27437_g.46365	Transcript_16138_m.20878	Transcript_22361_g.38261	Transcript_8582_m.15762	-	PXF48958.1	XP_005719138.1	Transcript_25948_m.28302	Cyanophora3577	Transcript_37031_m.38717	Transcript_227_m.287	-	XP006848599.1	XP002979505.1	-	-	-	-	-
	Geneset-720	XP_005538535.1	-	POR0590..scf296_7	Transcript_21165_m.23909	Transcript_6821_m.8701	-	-	Transcript_12842_m.34654	-	-	Transcript_6709_m.8614	-	-	Pum0231s0024.1.p	PXF42049.1	-	Transcript_32596_m.35891	Cyanophora23938	Transcript_21797_m.23287	-	NP001077459.1	XP006844447.1	XP002965672.1	XP024387966.1	XP001689754.1	XP003078810.1	-	XP_011779998.1
	Geneset-721	XP_005539018.1	XP_005703661.1	POR3311..scf295_1	Transcript_18854_m.21562	Transcript_8630_m.11087	-	-	Transcript_4779_m.13773	Transcript_25040_m.24140	Transcript_7503_g.12463	Transcript_14180_m.18570	Transcript_24463_g.42324	Transcript_21120_m.39644	-	PXF48505.1	XP_005715585.1	Transcript_7851_m.8565	Cyanophora679	Transcript_35374_m.36932	-	NP198579.2	XP006828429.3	XP024527782.1	XP024360481.1	-	XP022841207.1	XP_002675763.1	-
	Geneset-722	XP_005537263.1	XP_005705452.1	POR9840..scf295_1	Transcript_11703_m.13186	Transcript_8359_m.10750	-	Transcript_3867_m.5892	Transcript_21806_m.60385	Transcript_6756_m.6569	Transcript_55100_g.94235	Transcript_4289_m.5349	Transcript_18617_g.32354	Transcript_7760_m.14141	Pum0167s0012.1.p	PXF42185.1	XP_005714712.1	Transcript_47378_m.51527	Cyanophora29553	Transcript_25100_m.26698	-	NP171990.3	XP006829505.1	XP002976616.1	XP024374419.1	XP001690657.1	XP003079798.2	XP_002675162.1	XP_011772828.1
	Geneset-723	XP_005535950.1	XP_005703205.1	POR3765..scf210_14	Transcript_17859_m.20517	Transcript_13475_m.17145	Transcript_982_m.1880	-	Transcript_41075_m.110083	Transcript_2632_m.2527	Transcript_2577_g.4221	Transcript_18396_m.24731	Transcript_2315_g.4358	Transcript_3734_m.6776	Pum0153s0020.1.p	PXF47441.1	XP_005711696.1	Transcript_53576_m.57949	Cyanophora5990	Transcript_15587_m.16615	Transcript_1217_m.1446	-	-	XP002975658.1	-	-	-	XP_002682583.1	-
	Geneset-724	XP_005536814.1	XP_005705602.1	POR0770..scf296_7	Transcript_20060_m.22741	Transcript_9948_m.12706	Transcript_3617_m.6914	-	Transcript_21446_m.59509	Transcript_24998_m.24102	Transcript_53795_g.91877	Transcript_13512_m.17674	Transcript_15351_g.27300	Transcript_16300_m.30650	Pum1440s0003.1.p	PXF44750.1	XP_005718424.1	Transcript_37380_m.40441	-	Transcript_37006_m.38684	-	-	-	-	-	-	-	-	XP_011774830.1
	Geneset-725	XP_005536413.1	XP_005708239.1	POR0394..scf209_3	Transcript_2649_m.3057	Transcript_10008_m.12784	-	-	Transcript_9105_m.27012	Transcript_21297_m.20703	Transcript_17068_g.29435	Transcript_8777_m.11231	Transcript_10949_g.19107	Transcript_17025_m.31980	Pum0216s0019.1.p	PXF46114.1	-	Transcript_18270_m.19778	Cyanophora15629	Transcript_21776_m.23262	-	NP179754.1	XP011627328.1	XP024520052.1	XP024403817.1	XP001694167.1	XP003082950.1	XP_002672134.1	XP_011774604.1
	Geneset-726	XP_005537236.1	XP_005705077.1	POR5056..scf209_3	-	Transcript_8584_m.11039	-	-	Transcript_5498_m.15691	Transcript_7377_m.7395	Transcript_47135_g.80402	Transcript_13466_m.17590	Transcript_1566_g.2991	Transcript_69_m.114	-	PXF43893.1	XP_005713636.1	Transcript_28175_m.30816	-	Transcript_39231_m.41084	-	NP199579.1	XP006857790.1	XP002963803.2	XP024389373.1	XP001695292.1	XP022839741.1	XP_002680328.1	-
	Geneset-727	XP_005535269.1	-	POR0917..scf244_11	-	Transcript_13504_m.17184	-	-	Transcript_10817_m.30322	Transcript_14032_m.13585	Transcript_54032_g.92325	-	Transcript_26759_g.46577	Transcript_9101_m.16686	-	PXF42906.1	XP_005712407.1	Transcript_22170_m.24193	Cyanophora27631	Transcript_3501_m.3361	-	NP175247.1	XP006840283.1	XP024533516.1	XP024386707.1	XP001699660.1	-	-	-
	Geneset-728	-	XP_005703801.1	POR2135..scf227_4	Transcript_9999_m.11264	-	Transcript_3067_m.5810	-	Transcript_23249_m.62970	-	-	Transcript_6497_m.8207	Transcript_6767_g.11296	Transcript_7205_m.13055	-	PXF41271.1	-	Transcript_6464_m.6837	Cyanophora22095	Transcript_26839_m.28312	-	NP196376.2	XP020519322.1	XP002967589.1	XP024383947.1	XP001693441.1	-	XP_002677396.1	-
	Geneset-729	-	XP_005707454.1	POR4431..scf295_1	Transcript_15520_m.18015	Transcript_1584_m.2023	-	-	Transcript_21128_m.58664	Transcript_4723_m.4326	Transcript_12731_g.21944	Transcript_15481_m.20032	Transcript_12829_g.22536	Transcript_18455_m.34179	Pum0244s0016.1.p	PXF44876.1	XP_005712077.1	Transcript_53620_m.58006	-	-	-	NP176370.2	XP006830076.1	XP002960578.1	XP024397214.1	-	-	-	-
	Geneset-730	XP_005535057.1	XP_005706982.1	POR8056..scf295_1	Transcript_18619_m.21349	Transcript_3400_m.4258	-	-	Transcript_731_m.1206	Transcript_17806_m.17184	-	Transcript_13898_m.18212	Transcript_20765_g.35299	Transcript_21600_m.40527	Pum0087s0060.1.p	PXF42095.1	XP_005713045.1	Transcript_39142_m.42678	-	Transcript_3085_m.2979	-	NP178487.1	XP006849050.1	XP024528386.1	XP024391591.1	XP001702984.1	XP022838117.1	XP_002682891.1	-
	Geneset-731	-	XP_005708377.1	POR5495..scf295_1	Transcript_8240_m.9674	Transcript_7780_m.10040	-	-	Transcript_2862_m.9064	Transcript_7011_m.6945	Transcript_26270_g.44550	Transcript_4497_m.5671	Transcript_19830_g.34088	Transcript_1832_m.3482	Pum0317s0011.1.p	PXF48000.1	XP_005712763.1	Transcript_3914_m.4430	Cyanophora6569	Transcript_27942_m.29294	-	NP974402.1	XP011626170.1	XP024540427.1	XP024377243.1	XP001693152.1	-	XP_002678043.1	XP_011772635.1
	Geneset-732	XP_005538368.1	XP_005705173.1	POR3373..scf208_2	-	Transcript_1101_m.1481	-	Transcript_4258_m.6399	Transcript_19245_m.52205	Transcript_4868_m.4487	Transcript_21145_g.36063	Transcript_1035_m.1384	Transcript_8849_g.15204	Transcript_11889_m.21932	Pum0275s0011.1.p	PXF48117.1	XP_005713356.1	Transcript_15936_m.16964	-	Transcript_26809_m.28282	-	NP001327802.1	XP011623091.1	XP002982498.2	XP024398143.1	-	-	-	XP_011775330.1
	Geneset-733	-	XP_005704018.1	POR4259..scf208_2	Transcript_21522_m.24330	Transcript_8112_m.10432	Transcript_1182_m.2267	-	Transcript_10860_m.30416	Transcript_2965_m.2796	-	Transcript_17958_m.23888	Transcript_24903_g.43147	Transcript_4564_m.8146	-	-	-	-	Cyanophora30564	-	-	NP849997.2	XP020529249.1	XP002984808.2	XP024364725.1	XP001697468.1	XP022839694.1	XP_002682765.1	-
	Geneset-734	XP_005536361.1	XP_005707373.1	POR6259..scf208_2	-	Transcript_1053_m.1425	-	-	-	-	-	-	-	-	-	PXF47119.1	-	Transcript_21150_m.22972	Cyanophora10803	Transcript_42850_m.44835	-	-	-	XP002984199.1	XP024401460.1	-	XP003074742.1	XP_002670419.1	XP_011773917.1
	Geneset-735	XP_005535220.1	-	POR6102..scf297_16	Transcript_948_m.1025	Transcript_1934_m.2442	Transcript_572_m.998	-	Transcript_21837_m.60460	Transcript_8746_m.8487	-	Transcript_14170_m.18560	Transcript_25634_g.44374	Transcript_14823_m.27909	Pum0280s0027.1.p	PXF46011.1	XP_005711229.1	-	-	Transcript_12954_m.13575	-	NP199731.1	-	XP024529279.1	XP024369316.1	-	XP003082476.2	-	-
	Geneset-736	XP_005534809.1	XP_005705076.1	POR8211..scf249_10	-	Transcript_6676_m.8500	-	-	Transcript_6147_m.17458	Transcript_19493_m.18967	-	Transcript_17558_m.23359	-	-	-	-	XP_005717183.1	Transcript_54697_m.59126	-	Transcript_19358_m.20438	Transcript_2525_m.2829	NP683313.2	XP020526091.1	XP024526764.1	XP024401657.1	XP001702677.1	XP003078705.1	-	-
	Geneset-737	XP_005538812.1	XP_005709216.1	POR0158..scf227_4	-	Transcript_12504_m.16038	-	-	Transcript_32050_m.84645	-	-	Transcript_17079_m.22785	Transcript_10986_g.19179	Transcript_19379_m.36093	-	-	-	-	Cyanophora17181	-	-	NP178307.2	-	XP024527441.1	XP024399277.1	XP001694989.1	XP022838343.1	-	-
	Geneset-738	-	-	POR4253..scf295_1	Transcript_14505_m.16530	Transcript_5996_m.7619	-	-	Transcript_8761_m.26255	Transcript_24214_m.23325	Transcript_8170_g.13384	Transcript_10178_m.13082	Transcript_6018_g.10076	Transcript_22249_m.41568	Pum0197s0008.1.p	PXF41297.1	XP_005718439.1	-	-	-	-	NP197791.1	XP006858025.2	XP024539459.1	XP024383925.1	-	-	-	-
	Geneset-739	XP_005536506.1	XP_005703766.1	POR7387..scf295_1	Transcript_1242_m.1352	Transcript_1577_m.2012	-	-	-	-	Transcript_30130_g.51255	-	-	-	-	PXF43951.1	XP_005716283.1	Transcript_14811_m.15985	Cyanophora29991	Transcript_23614_m.25009	-	NP201434.1	XP006852730.2	XP024534326.1	XP024361408.1	XP001698687.1	XP022839263.1	XP_002671689.1	-
	Geneset-740	-	-	POR4509..scf243_20	Transcript_11693_m.13172	-	-	-	-	-	Transcript_9127_g.14852	-	Transcript_2835_g.5237	-	Pum0622s0009.1.p	-	XP_005712250.1	Transcript_5020_m.5408	Cyanophora6869	Transcript_34322_m.35840	-	NP194239.2	-	XP024518007.1	-	-	-	-	-
	Geneset-741	XP_005535308.1	XP_005706732.1	POR5853..scf295_1	Transcript_18514_m.21217	Transcript_1296_m.1695	-	-	Transcript_1124_m.2165	-	Transcript_18771_g.32249	-	Transcript_9557_g.16588	Transcript_2796_m.5148	-	PXF42094.1	XP_005713047.1	Transcript_54901_m.59341	Cyanophora26322	Transcript_38448_m.40218	Transcript_1512_m.1774	NP849455.1	XP011620460.1	XP024531043.1	XP024396192.1	XP001695105.1	-	XP_002676207.1	-
	Geneset-742	XP_005536834.1	-	POR1142..scf295_1	Transcript_7362_m.8660	Transcript_8841_m.11302	Transcript_1022_m.1997	-	Transcript_25817_m.69378	Transcript_4115_m.3888	Transcript_43705_g.74773	Transcript_12423_m.16170	Transcript_10338_g.17973	Transcript_2290_m.4303	-	PXF47330.1	XP_005712110.1	-	Cyanophora27120	Transcript_33073_m.34625	-	-	-	-	-	-	-	-	-
	Geneset-743	-	XP_005708180.1	POR2337..scf227_4	Transcript_19807_m.22377	Transcript_8983_m.11478	-	-	Transcript_35317_m.95082	Transcript_13475_m.12927	Transcript_15602_g.27182	-	-	Transcript_3382_m.6049	-	-	-	Transcript_11506_m.12707	Cyanophora17796	Transcript_2722_m.2619	Transcript_920_m.999	NP172963.3	XP006843994.3	XP002985248.2	XP024373413.1	-	XP003081929.2	XP_002669565.1	XP_011774773.1
	Geneset-744	XP_005535890.1	XP_005706175.1	POR0485..scf229_5	Transcript_13261_m.14975	Transcript_7783_m.10047	Transcript_3878_m.7320	-	Transcript_15833_m.43880	Transcript_23130_m.22194	Transcript_53106_g.90726	Transcript_1904_m.2085	Transcript_8049_g.13881	Transcript_20828_m.39137	Pum1564s0001.1.p	PXF45888.1	XP_005712794.1	Transcript_33295_m.36679	Cyanophora4397	Transcript_28454_m.29796	-	NP200286.1	XP020526542.1	XP002984628.1	XP024377939.1	XP001695613.1	XP022841027.1	XP_002669617.1	XP_011775819.1
	Geneset-745	XP_005539167.1	XP_005704496.1	POR3955..scf208_2	Transcript_22058_m.25010	Transcript_7790_m.10052	Transcript_1896_m.3436	-	Transcript_14856_m.40913	Transcript_2832_m.2695	Transcript_43917_g.75149	Transcript_1239_m.1624	Transcript_26913_g.46854	Transcript_9033_m.16539	Pum0319s0006.1.p	PXF44203.1	XP_005713937.1	Transcript_11359_m.12504	Cyanophora27615	Transcript_41602_m.43527	-	-	-	-	-	-	-	XP_002670110.1	-
	Geneset-746	-	-	POR4828..scf208_2	Transcript_17618_m.20219	-	-	-	Transcript_30152_m.78681	Transcript_18002_m.17367	Transcript_57897_g.99389	Transcript_13660_m.17933	Transcript_25962_g.44996	Transcript_18410_m.34086	Pum0115s0024.1.p	-	-	Transcript_49520_m.53670	Cyanophora23871	Transcript_10463_m.11030	-	NP189167.2	XP006858134.1	XP002981826.1	XP024397439.1	-	-	XP_002677970.1	-
	Geneset-747	XP_005535727.1	XP_005708214.1	POR6547..scf208_2	Transcript_16471_m.19026	Transcript_9630_m.12298	Transcript_2164_m.4004	Transcript_3142_m.4694	Transcript_22682_m.61708	Transcript_13396_m.12844	-	Transcript_9117_m.11721	Transcript_24172_g.41699	Transcript_20259_m.37980	-	-	-	-	-	Transcript_2004_m.1912	-	NP001331228.1	XP020523139.1	XP002984028.1	XP024390583.1	XP001703526.1	-	XP_002676815.1	-
	Geneset-748	XP_005539282.1	XP_005708112.1	POR8918..scf209_3	Transcript_4602_m.5615	Transcript_4008_m.5037	Transcript_4746_m.8736	Transcript_711_m.894	Transcript_26820_m.70844	Transcript_15354_m.15065	Transcript_32763_g.56053	Transcript_47_m.42	-	Transcript_1020_m.1984	-	-	XP_005711801.1	Transcript_10049_m.11051	Cyanophora27234	Transcript_5375_m.5333	-	NP001319491.1	XP011629405.1	XP024521830.1	XP024387127.1	XP001697882.1	XP003082570.2	XP_002673587.1	XP_011775750.1
	Geneset-749	-	-	POR7255..scf295_1	Transcript_2576_m.2980	-	Transcript_3176_m.6056	Transcript_3913_m.5951	Transcript_11166_m.31380	Transcript_275_m.167	Transcript_37540_g.64149	Transcript_7754_m.9863	Transcript_22282_g.38101	Transcript_12090_m.22379	Pum0216s0022.1.p	PXF43282.1	-	Transcript_40544_m.44327	-	Transcript_39452_m.41313	-	NP001323637.1	XP011625140.1	XP024517623.1	XP024395088.1	XP001700580.1	XP003078369.2	-	XP_011780500.1
	Geneset-750	-	XP_005702551.1	POR4104..scf209_3	Transcript_9168_m.10560	Transcript_5999_m.7621	Transcript_2470_m.4566	-	Transcript_45710_m.120529	Transcript_1882_m.1925	-	-	-	-	-	-	-	Transcript_12673_m.13933	Cyanophora22677	Transcript_31662_m.32992	-	NP172520.1	XP011622526.1	XP024534464.1	XP024379097.1	XP001691442.1	-	-	-
	Geneset-751	-	-	POR7665..scf295_1	Transcript_12281_m.13772	Transcript_11320_m.14546	Transcript_3737_m.7091	-	Transcript_28593_m.76066	Transcript_23169_m.22226	Transcript_37834_g.64750	-	Transcript_423_g.981	Transcript_2398_m.4484	Pum0285s0008.1.p	PXF45040.1	XP_005711012.1	Transcript_36190_m.39358	Cyanophora22981	Transcript_20581_m.21898	-	NP568752.1	XP006833420.2	XP024543736.1	XP024400621.1	XP001700613.1	XP003080057.2	XP_002682226.1	-
	Geneset-752	XP_005536064.1	XP_005704226.1	POR2679..scf227_4	Transcript_12246_m.13727	Transcript_5678_m.7150	Transcript_520_m.900	-	Transcript_558_m.665	Transcript_12061_m.11620	-	Transcript_556_m.681	Transcript_22154_g.37884	Transcript_2137_m.4032	Pum0191s0007.1.p	PXF48488.1	XP_005711478.1	Transcript_55890_m.60381	Cyanophora31027	-	-	NP001320164.1	XP006833476.2	XP002964132.1	XP024395487.1	XP001697223.1	XP003079369.2	-	-
	Geneset-753	-	-	POR3538..scf246_12	Transcript_22386_m.25380	Transcript_11048_m.14190	-	Transcript_3105_m.4639	Transcript_18903_m.51432	Transcript_7455_m.7470	Transcript_41852_g.71933	-	Transcript_4627_g.7792	Transcript_21942_m.41119	Pum0651s0014.1.p	PXF41321.1	XP_005712649.1	-	Cyanophora10866	-	-	NP564960.1	XP011625048.1	XP024534631.1	XP024370688.1	XP001699293.1	-	XP_002683175.1	-
	Geneset-754	XP_005539123.1	XP_005703571.1	POR4467..scf291_13	-	Transcript_4476_m.5615	-	-	Transcript_19506_m.52698	Transcript_18428_m.17930	Transcript_48351_g.82368	Transcript_15130_m.19648	Transcript_25632_g.44364	Transcript_3026_m.5464	Pum0082s0070.1.p	PXF50015.1	XP_005716381.1	Transcript_32300_m.35570	-	Transcript_42579_m.44551	-	NP565831.3	XP020529414.1	XP002983689.1	XP024368556.1	XP001689788.1	XP022840737.1	XP_002668864.1	-
	Geneset-755	XP_005538908.1	-	POR1562..scf208_2	Transcript_4382_m.5312	Transcript_12556_m.16092	Transcript_288_m.476	-	Transcript_37444_m.101251	Transcript_5169_m.4737	-	Transcript_9655_m.12542	-	-	-	PXF48791.1	XP_005712112.1	-	-	-	-	-	-	-	XP024368890.1	-	-	-	-
	Geneset-756	XP_005537204.1	-	POR0742..scf291_13	Transcript_18376_m.21027	Transcript_5323_m.6674	-	-	Transcript_30037_m.78483	Transcript_13717_m.13194	Transcript_56779_g.97394	Transcript_15905_m.20392	Transcript_26336_g.45698	Transcript_13756_m.25716	-	PXF47079.1	XP_005714461.1	-	-	-	-	-	-	XP024518735.1	-	-	-	-	-
	Geneset-757	XP_005536023.1	-	POR0496..scf229_5	Transcript_1014_m.1093	Transcript_7990_m.10289	-	-	Transcript_7498_m.22304	Transcript_11669_m.11227	Transcript_40504_g.69406	Transcript_9521_m.12396	-	-	-	PXF46675.1	XP_005719404.1	Transcript_42710_m.46430	-	Transcript_16474_m.17510	-	NP175984.1	XP006856273.1	XP002990679.1	XP024396528.1	XP001701454.1	XP003080101.1	-	-
	Geneset-758	XP_005538638.1	XP_005706433.1	POR3856..scf295_1	Transcript_10872_m.12211	Transcript_3551_m.4447	-	Transcript_4329_m.6490	Transcript_27666_m.73821	Transcript_4818_m.4429	Transcript_6678_g.11254	Transcript_16719_m.22107	Transcript_24164_g.41682	Transcript_6824_m.12203	Pum2549s0001.1.p	PXF47396.1	XP_005711211.1	Transcript_39850_m.43529	Cyanophora1492	Transcript_2576_m.2493	-	NP187616.1	XP006826329.1	XP002966929.2	XP024384328.1	XP001701816.1	XP022840081.1	XP_002672198.1	-
	Geneset-759	-	XP_005707984.1	POR7010..scf208_2	Transcript_18407_m.21074	Transcript_4515_m.5660	-	Transcript_798_m.988	Transcript_23016_m.62595	Transcript_18858_m.18213	Transcript_52244_g.89354	Transcript_6087_m.7516	Transcript_22272_g.38086	Transcript_20802_m.39081	Pum0505s0011.1.p	PXF48339.1	XP_005709935.1	Transcript_46727_m.50892	Cyanophora15611	Transcript_33460_m.35025	-	NP181904.1	XP006850978.2	XP002976160.1	XP024391826.1	XP001701053.1	XP003083785.1	-	-
	Geneset-760	-	XP_005704724.1	POR6174..scf209_3	-	Transcript_5275_m.6599	Transcript_120_m.197	-	Transcript_19029_m.51807	Transcript_16008_m.15611	Transcript_20803_g.35558	Transcript_8038_m.10195	Transcript_5509_g.9130	Transcript_6966_m.12502	-	PXF48463.1	XP_005718163.1	Transcript_39107_m.42638	-	Transcript_41467_m.43406	-	NP194158.3	XP020519015.1	XP024532060.1	XP024368844.1	XP001694101.1	-	-	-
	Geneset-761	-	XP_005704225.1	POR9609..scf208_2	Transcript_17668_m.20274	Transcript_7110_m.9098	-	Transcript_1354_m.1838	-	Transcript_12180_m.11749	Transcript_25810_g.43654	Transcript_15129_m.19645	-	-	-	-	-	Transcript_995_m.1150	Cyanophora32081	Transcript_7689_m.7884	-	NP974383.1	XP011620398.1	XP024533336.1	XP024370083.1	-	XP022839436.1	XP_002673091.1	-
	Geneset-762	XP_005535447.1	XP_005706668.1	POR5024..scf295_1	Transcript_11667_m.13139	Transcript_1288_m.1683	-	Transcript_2904_m.4327	Transcript_42182_m.111717	Transcript_4045_m.3824	Transcript_27021_g.45756	-	-	-	-	PXF47361.1	XP_005715815.1	-	Cyanophora7977	-	-	NP192856.1	-	XP002974530.2	-	XP001692255.1	-	-	-
	Geneset-763	-	XP_005708576.1	POR1563..scf208_2	Transcript_19643_m.22187	Transcript_6266_m.7983	-	Transcript_3071_m.4584	Transcript_10842_m.30390	Transcript_13775_m.13259	Transcript_31385_g.53799	Transcript_205_m.221	Transcript_23093_g.39749	Transcript_6579_m.11884	Pum0079s0013.1.p	PXF45909.1	XP_005716871.1	-	-	-	-	NP199854.1	XP006828590.1	XP024542812.1	XP024361366.1	XP001701298.1	XP022841291.1	XP_002682171.1	XP_011772934.1
	Geneset-764	XP_005535649.1	XP_005704675.1	POR2036..scf295_1	-	Transcript_9968_m.12734	-	Transcript_926_m.1166	Transcript_23440_m.63224	Transcript_4007_m.3787	Transcript_24400_g.41380	Transcript_11750_m.15310	Transcript_24972_g.43284	Transcript_20832_m.39144	Pum0255s0004.1.p	PXF47550.1	XP_005712526.1	Transcript_17531_m.18878	-	Transcript_45983_m.48418	-	NP851096.1	XP006858849.1	XP002964513.2	XP024370945.1	XP001689415.1	XP003079791.1	-	-
	Geneset-765	XP_005535732.1	XP_005708527.1	POR5059..scf227_4	Transcript_8986_m.10372	Transcript_7605_m.9792	-	-	Transcript_5838_m.16509	Transcript_3191_m.3012	Transcript_1325_g.2188	Transcript_12027_m.15676	Transcript_3287_g.6010	-	Pum0300s0009.1.p	PXF48770.1	XP_005712119.1	Transcript_4694_m.5104	Cyanophora23463	Transcript_19674_m.20780	-	NP566579.1	XP006840336.1	XP002968108.2	XP024361706.1	XP001689965.1	XP003084415.1	XP_002683333.1	XP_011772578.1
	Geneset-766	-	XP_005703363.1	POR8898..scf295_1	-	Transcript_12224_m.15726	-	Transcript_4612_m.6807	Transcript_9952_m.28405	Transcript_2772_m.2645	Transcript_13101_g.22643	Transcript_3753_m.4497	-	-	-	PXF45428.1	-	Transcript_53989_m.58481	-	Transcript_23503_m.24894	-	NP189945.1	XP011626242.1	XP024534510.1	XP024397830.1	-	XP022841074.1	-	XP_011780213.1
	Geneset-767	-	-	POR2515..scf208_2	-	-	-	-	Transcript_11664_m.32718	Transcript_25139_m.24232	-	Transcript_4694_m.5998	-	Transcript_20644_m.38750	-	-	-	Transcript_44851_m.48849	-	Transcript_13776_m.14628	-	NP201200.2	XP020526670.1	XP024537178.1	-	-	-	-	-
	Geneset-768	XP_005534889.1	XP_005706580.1	POR5920..scf222_8	Transcript_19923_m.22533	-	-	-	Transcript_39715_m.107100	-	-	Transcript_3472_m.4071	Transcript_896_g.1922	Transcript_3189_m.5706	Pum1971s0002.1.p	PXF48390.1	-	Transcript_9962_m.10940	Cyanophora13653	Transcript_16135_m.17122	-	NP190353.3	XP006844015.1	XP024519132.1	XP024358308.1	XP001701111.1	XP003083372.2	XP_002677433.1	-
	Geneset-769	XP_005539335.1	XP_005707773.1	POR0996..scf209_3	Transcript_14147_m.15976	Transcript_8821_m.11284	-	-	Transcript_40805_m.109610	Transcript_8232_m.8131	Transcript_40985_g.70364	Transcript_13103_m.16983	Transcript_20510_g.34893	Transcript_23623_m.43879	Pum0759s0002.1.p	PXF48061.1	XP_005710923.1	Transcript_43798_m.47760	Cyanophora9860	Transcript_39049_m.40855	-	NP173742.1	XP006852334.1	XP024520844.1	XP024401536.1	XP001694998.1	XP022840698.1	XP_002683112.1	XP_011774715.1
	Geneset-770	-	XP_005708754.1	POR7445..scf208_2	Transcript_6195_m.7354	Transcript_10709_m.13756	-	-	-	-	-	-	Transcript_13207_g.23212	Transcript_23313_m.43410	-	PXF49437.1	XP_005713795.1	Transcript_5531_m.5908	Cyanophora4408	Transcript_4819_m.4774	-	-	XP011626579.1	XP024540047.1	XP024364319.1	XP001699422.1	-	-	-
	Geneset-771	-	XP_005706057.1	POR1649..scf227_4	Transcript_10393_m.11704	Transcript_786_m.1042	Transcript_1994_m.3631	Transcript_2439_m.3778	Transcript_34157_m.90581	Transcript_6604_m.6340	Transcript_8873_g.14464	-	Transcript_24120_g.41510	Transcript_3300_m.5889	Pum0422s0015.1.p	PXF46399.1	XP_005714333.1	Transcript_19875_m.21501	-	Transcript_54_m.58	-	NP180555.2	XP020525137.1	XP024522883.1	-	XP001697890.1	XP022839329.1	-	-
	Geneset-772	XP_005538485.1	XP_005708033.1	POR6495..scf295_1	Transcript_13035_m.14779	Transcript_4570_m.5723	-	-	Transcript_17535_m.48078	Transcript_7898_m.7799	Transcript_36400_g.61968	Transcript_13378_m.17393	Transcript_1962_g.3710	Transcript_18569_m.34398	Pum0624s0003.1.p	PXF49001.1	XP_005717970.1	Transcript_18693_m.20218	Cyanophora17269	Transcript_10424_m.10980	Transcript_1005_m.1168	-	-	XP024529853.1	XP024395769.1	-	XP003079921.2	-	-
	Geneset-773	XP_005536423.1	XP_005703163.1	POR3815..scf295_1	Transcript_10963_m.12317	Transcript_5354_m.6721	-	-	Transcript_45251_m.118939	Transcript_18790_m.18140	Transcript_15608_g.27193	Transcript_5565_m.7107	Transcript_907_g.1933	Transcript_9870_m.18052	Pum0651s0013.1.p	PXF49876.1	XP_005713524.1	Transcript_51942_m.56249	Cyanophora7998	Transcript_44093_m.46347	-	NP201403.2	XP020523421.1	XP024515539.1	XP024372045.1	XP001694434.1	-	XP_002676106.1	XP_011779766.1
	Geneset-774	XP_005537130.1	XP_005708720.1	POR2251..scf227_4	Transcript_18964_m.21680	Transcript_12100_m.15558	-	-	Transcript_21264_m.59100	-	-	Transcript_13714_m.18021	Transcript_6067_g.10143	Transcript_12908_m.23927	Pum0891s0004.1.p	PXF49925.1	-	-	-	-	-	NP568037.1	XP006855639.1	XP024524566.1	XP024401543.1	XP001694035.1	XP003084129.1	-	-
	Geneset-775	-	XP_005709038.1	POR5976..scf209_3	Transcript_21766_m.24628	Transcript_10061_m.12862	Transcript_3716_m.7072	-	Transcript_33076_m.88134	Transcript_14102_m.13642	-	Transcript_7917_m.10016	Transcript_26334_g.45690	Transcript_19398_m.36142	Pum0127s0045.1.p	-	-	-	-	-	-	-	-	-	-	-	-	-	-
	Geneset-776	XP_005538597.1	XP_005703493.1	POR7884..scf296_7	Transcript_21116_m.23864	-	-	-	Transcript_16609_m.46178	-	Transcript_5301_g.9119	Transcript_1992_m.2156	Transcript_16358_g.29339	-	-	PXF47813.1	XP_005715912.1	-	-	-	-	NP001184951.1	XP020523153.1	XP024528043.1	XP024365448.1	XP001697998.1	XP022840074.1	-	-
	Geneset-777	-	XP_005705976.1	POR5611..scf295_9	Transcript_22534_m.25566	Transcript_1414_m.1831	-	Transcript_1663_m.2420	Transcript_23341_m.63108	Transcript_5927_m.5545	Transcript_38727_g.66087	Transcript_13469_m.17596	-	Transcript_20111_m.37684	Pum0415s0002.1.p	PXF43522.1	XP_005711880.1	-	Cyanophora6690	-	-	-	-	-	-	-	-	-	-
	Geneset-778	-	XP_005708666.1	POR8981..scf295_1	Transcript_12783_m.14430	Transcript_6180_m.7873	Transcript_2889_m.5424	-	Transcript_9001_m.26776	Transcript_15128_m.14867	-	Transcript_3440_m.4028	-	-	Pum0084s0009.1.p	PXF42399.1	XP_005714487.1	Transcript_21905_m.23926	-	Transcript_39396_m.41269	-	NP196647.1	XP011621845.1	XP002974391.2	XP024376280.1	-	-	-	-
	Geneset-779	-	-	POR2343..scf209_3	Transcript_10372_m.11681	Transcript_12728_m.16260	-	-	-	-	Transcript_32439_g.55441	Transcript_7366_m.9496	-	Transcript_22916_m.42750	-	-	-	Transcript_30805_m.33944	Cyanophora31675	Transcript_22743_m.24164	-	-	XP020526393.1	XP024537743.1	XP024385521.1	-	-	-	-
	Geneset-780	XP_005539563.1	XP_005707321.1	POR0858..scf261_15	Transcript_1638_m.1839	-	-	-	Transcript_9406_m.27554	Transcript_8430_m.8273	Transcript_52359_g.89586	Transcript_7842_m.9944	Transcript_24669_g.42713	Transcript_14566_m.27411	-	PXF43968.1	XP_005714097.1	Transcript_5396_m.5765	Cyanophora13088	Transcript_43320_m.45344	-	NP851240.1	XP011622481.1	XP002980752.2	XP024388586.1	XP001691071.1	XP022839197.1	-	-
	Geneset-781	-	XP_005708697.1	POR8136..scf295_1	Transcript_3322_m.3848	Transcript_10660_m.13672	-	-	Transcript_22805_m.62033	Transcript_19252_m.18662	Transcript_42309_g.72710	Transcript_11607_m.15091	Transcript_12369_g.21636	Transcript_19960_m.37308	Pum0288s0024.1.p	PXF46336.1	XP_005715862.1	-	-	-	-	-	-	XP024516306.1	XP024364335.1	XP001690241.1	XP003084144.2	XP_002676115.1	-
	Geneset-782	XP_005535361.1	XP_005705912.1	POR2338..scf295_1	Transcript_12062_m.13527	Transcript_2511_m.3135	-	-	Transcript_44581_m.117072	Transcript_11_m.7	Transcript_17974_g.30972	Transcript_11122_m.14116	Transcript_5624_g.9321	Transcript_3290_m.5860	Pum0290s0011.1.p	PXF44587.1	XP_005717787.1	Transcript_9861_m.10820	Cyanophora28314	Transcript_7463_m.7600	-	NP563916.1	XP006844509.1	XP002980160.1	XP024391970.1	XP001696429.1	XP003080507.1	XP_002678623.1	XP_011778885.1
	Geneset-783	XP_005535399.1	XP_005709026.1	POR0510..scf227_4	Transcript_5946_m.7044	Transcript_8906_m.11393	-	-	Transcript_32415_m.86176	Transcript_11979_m.11539	Transcript_32398_g.55372	Transcript_6978_m.9171	Transcript_29219_g.50917	Transcript_3541_m.6369	Pum0072s0024.1.p	-	XP_005717022.1	Transcript_45011_m.49046	Cyanophora13444	Transcript_7067_m.7147	-	NP179311.1	XP011628836.1	XP002985299.1	XP024383077.1	XP001701149.1	XP003084100.2	XP_002681905.1	XP_011777782.1
	Geneset-784	XP_005534931.1	XP_005704471.1	POR2081..scf222_8	Transcript_4356_m.5285	Transcript_3857_m.4832	-	Transcript_2997_m.4457	Transcript_4873_m.14130	Transcript_4105_m.3884	Transcript_38255_g.65437	Transcript_8093_m.10273	Transcript_8961_g.15376	Transcript_15660_m.29619	Pum0161s0056.1.p	PXF41818.1	XP_005711138.1	Transcript_30210_m.33143	Cyanophora11020	Transcript_6935_m.7015	-	NP199565.4	XP006856820.1	XP002962897.1	XP024401646.1	XP001691680.1	XP003078158.1	XP_002677733.1	-
	Geneset-785	XP_005539224.1	XP_005703532.1	POR8193..scf236_6	Transcript_12042_m.13498	Transcript_6892_m.8797	-	-	Transcript_23278_m.63021	Transcript_6113_m.5696	Transcript_38146_g.65268	Transcript_16479_m.21540	Transcript_19935_g.34247	Transcript_3488_m.6258	Pum0202s0018.1.p	PXF43180.1	XP_005709950.1	Transcript_25005_m.27420	Cyanophora30674	Transcript_43413_m.45437	-	NP568778.1	XP006843342.2	XP002968393.2	XP024375384.1	XP001693453.1	XP003080956.2	XP_002681186.1	-
	Geneset-786	XP_005539446.1	XP_005703537.1	POR4613..scf270_19	Transcript_6416_m.7627	Transcript_3223_m.4049	Transcript_815_m.1480	-	Transcript_15839_m.43889	Transcript_16327_m.15777	-	Transcript_9806_m.12724	Transcript_20069_g.34410	Transcript_10578_m.19379	Pum0161s0029.1.p	PXF44100.1	-	Transcript_48638_m.52834	Cyanophora7746	Transcript_45820_m.48268	-	NP568482.1	XP011621659.1	XP002963706.1	XP024397009.1	-	XP003081132.1	XP_002677929.1	XP_011779238.1
	Geneset-787	-	-	POR6942..scf227_4	Transcript_12082_m.13547	Transcript_5283_m.6609	-	-	Transcript_27997_m.74818	-	Transcript_7098_g.11860	Transcript_6981_m.9179	Transcript_14479_g.25681	Transcript_22599_m.42203	-	PXF49070.1	XP_005711764.1	-	-	-	-	NP564896.1	XP020525391.1	XP024530729.1	XP024376325.1	-	XP022838953.1	XP_002675215.1	XP_011777846.1
	Geneset-788	-	XP_005702542.1	POR0056..scf295_1	Transcript_19779_m.22335	Transcript_789_m.1049	-	-	Transcript_16366_m.45909	Transcript_1936_m.1962	Transcript_35984_g.61306	-	-	-	-	-	XP_005709963.1	-	-	-	-	NP001327349.1	XP020530840.1	XP024514781.1	XP024374226.1	-	-	XP_002674734.1	-
	Geneset-789	XP_005539056.1	XP_005708069.1	POR1216..scf295_1	Transcript_9375_m.10773	Transcript_12545_m.16075	-	-	Transcript_17699_m.48401	Transcript_11223_m.10790	-	Transcript_17842_m.23765	Transcript_10595_g.18359	Transcript_1792_m.3396	-	PXF42631.1	-	Transcript_37318_m.40374	Cyanophora23332	Transcript_21161_m.22578	-	NP568390.2	XP006852479.1	XP024530620.1	XP024371764.1	-	XP022839316.1	XP_002673426.1	-
	Geneset-790	-	XP_005704381.1	POR8181..scf295_1	-	-	-	-	-	-	-	-	-	-	Pum0290s0006.1.p	PXF45544.1	-	Transcript_27069_m.29599	Cyanophora13120	-	-	NP199827.2	XP020532279.1	XP002968519.1	XP024397814.1	XP001692233.1	-	XP_002672874.1	-
	Geneset-791	-	-	POR2139..scf209_3	Transcript_6213_m.7378	Transcript_3768_m.4717	-	Transcript_2568_m.3973	Transcript_43979_m.116336	-	Transcript_53825_g.91950	Transcript_7280_m.9434	Transcript_16428_g.29520	Transcript_6830_m.12210	-	PXF48982.1	XP_005714877.1	Transcript_27333_m.29896	Cyanophora15205	Transcript_32916_m.34482	-	NP188107.3	XP011622823.1	XP002971818.2	XP024377413.1	XP001694924.1	XP003079910.2	XP_002674126.1	XP_011773932.1
	Geneset-792	XP_005538723.1	XP_005708035.1	POR7729..scf295_9	Transcript_2635_m.3039	Transcript_209_m.259	-	-	Transcript_21803_m.60370	Transcript_15912_m.15529	Transcript_26984_g.45709	Transcript_6256_m.7844	Transcript_2379_g.4475	Transcript_677_m.1224	-	PXF45189.1	XP_005715514.1	-	-	-	-	NP173131.1	XP011623056.1	XP002965280.2	XP024387806.1	-	XP003078482.2	-	-
	Geneset-793	XP_005534822.1	XP_005708756.1	POR3177..scf222_8	-	Transcript_13686_m.17429	-	Transcript_1116_m.1443	Transcript_17737_m.48454	Transcript_15752_m.15400	-	Transcript_13049_m.16916	Transcript_16013_g.28673	Transcript_4074_m.7412	Pum0113s0002.1.p	PXF50125.1	XP_005709885.1	Transcript_43914_m.47863	Cyanophora27335	Transcript_19256_m.20310	-	NP198893.1	XP006842332.1	XP024527427.1	XP024382596.1	XP001696940.1	XP022838828.1	XP_002683453.1	XP_011775797.1
	Geneset-794	XP_005535659.1	XP_005703541.1	POR7017..scf209_3	Transcript_14076_m.15886	Transcript_7599_m.9784	-	Transcript_700_m.874	Transcript_11095_m.31181	Transcript_9801_m.9481	Transcript_14798_g.25721	Transcript_804_m.1073	Transcript_2238_g.4194	Transcript_15505_m.29322	Pum0197s0024.1.p	PXF40153.1	XP_005717493.1	Transcript_17940_m.19316	Cyanophora8620	Transcript_32734_m.34279	-	NP568008.4	XP020530262.1	XP002979439.1	XP024388196.1	XP001701315.1	XP022838801.1	XP_002673580.1	XP_011775999.1
	Geneset-795	XP_005535150.1	XP_005708303.1	POR5284..scf208_2	Transcript_9685_m.11024	Transcript_2376_m.2948	-	-	Transcript_13800_m.37406	Transcript_19370_m.18800	Transcript_4816_g.8215	Transcript_12202_m.15922	Transcript_21808_g.37236	Transcript_16433_m.30931	Pum0271s0012.1.p	-	XP_005711592.1	Transcript_10033_m.11027	Cyanophora15700	Transcript_24767_m.26307	-	NP192075.1	XP006841526.1	XP024516336.1	XP024378992.1	XP001702520.1	-	XP_002678835.1	XP_011778378.1
	Geneset-796	XP_005536851.1	XP_005707712.1	POR8380..scf295_1	Transcript_493_m.577	Transcript_10322_m.13208	-	-	Transcript_36554_m.99115	Transcript_2340_m.2285	Transcript_25845_g.43734	Transcript_4253_m.5224	Transcript_12043_g.21053	Transcript_22579_m.42140	Pum1626s0001.1.p	PXF42305.1	XP_005713443.1	Transcript_21992_m.24003	Cyanophora16011	Transcript_9744_m.10279	-	NP196517.3	XP006852946.1	XP024516882.1	XP024359897.1	XP001694920.1	XP022840592.1	XP_002682172.1	XP_011772469.1
	Geneset-797	XP_005536993.1	XP_005707133.1	POR0401..scf295_1	Transcript_6799_m.8048	-	-	Transcript_4732_m.6938	Transcript_33572_m.89720	Transcript_5975_m.5600	Transcript_24147_g.41054	Transcript_2079_m.2213	Transcript_2128_g.4023	Transcript_13574_m.25351	-	PXF43553.1	XP_005711823.1	-	-	-	-	NP849588.1	XP006846831.2	XP024518385.1	XP024380324.1	XP001701553.1	-	-	-
	Geneset-798	XP_005537315.1	XP_005705435.1	POR1076..scf295_1	Transcript_10920_m.12263	Transcript_2951_m.3702	-	-	Transcript_45712_m.120534	Transcript_21749_m.21103	Transcript_57379_g.98349	Transcript_9566_m.12453	Transcript_22428_g.38420	Transcript_14007_m.26297	Pum0518s0012.1.p	PXF47807.1	XP_005715904.1	Transcript_46340_m.50433	Cyanophora13986	Transcript_10596_m.11171	Transcript_952_m.1059	NP200275.1	XP006857010.1	XP002975352.1	XP024387585.1	XP001702225.1	XP022840316.1	XP_002679821.1	XP_011774659.1
	Geneset-799	-	-	POR7232..scf209_3	Transcript_20019_m.22675	Transcript_9078_m.11596	-	Transcript_3816_m.5811	Transcript_14591_m.40049	Transcript_24357_m.23525	Transcript_20100_g.34480	Transcript_6067_m.7502	Transcript_232_g.531	Transcript_21166_m.39756	Pum1041s0002.1.p	PXF42126.1	XP_005716808.1	Transcript_10080_m.11096	-	Transcript_45816_m.48263	-	NP176251.1	XP006858325.1	XP024514947.1	XP024376044.1	XP001689631.1	-	XP_002680329.1	XP_011775965.1
	Geneset-800	XP_005536946.1	-	POR7809..scf295_9	Transcript_10191_m.11477	Transcript_4744_m.5933	-	-	-	-	Transcript_9328_g.15215	Transcript_9330_m.12140	-	-	-	-	-	Transcript_32777_m.36141	Cyanophora31465	Transcript_148_m.164	Transcript_74_m.97	-	XP011626410.1	XP002983423.2	-	-	-	XP_002672620.1	XP_011778308.1
	Geneset-801	-	-	POR0644..scf295_1	Transcript_8388_m.9851	-	-	-	Transcript_29972_m.78330	Transcript_11155_m.10712	Transcript_29602_g.50219	Transcript_17258_m.22965	-	-	Pum2643s0001.1.p	PXF43840.1	XP_005717001.1	-	-	Transcript_42714_m.44683	-	NP176961.1	-	XP024517948.1	-	XP001691192.1	-	-	-
	Geneset-802	XP_005535462.1	XP_005704068.1	POR2808..scf208_2	Transcript_18959_m.21677	Transcript_4859_m.6051	-	Transcript_2085_m.3203	Transcript_9068_m.26938	Transcript_24696_m.23772	Transcript_45644_g.77950	Transcript_11579_m.15055	Transcript_25957_g.44979	-	Pum0946s0007.1.p	PXF49593.1	XP_005716653.1	Transcript_149_m.205	Cyanophora31041	Transcript_9180_m.9701	-	NP190655.2	XP006855998.1	XP002962693.1	XP024390500.1	XP001700885.1	XP022840441.1	XP_002678606.1	XP_011776018.1
	Geneset-803	-	-	POR7683..scf246_12	Transcript_20101_m.22791	Transcript_13484_m.17155	-	Transcript_3495_m.5219	-	-	Transcript_22077_g.37631	-	-	-	-	PXF48032.1	-	-	-	-	-	NP172196.1	XP011623041.1	-	XP024404022.1	XP001699462.1	-	-	-
	Geneset-804	-	-	POR1815..scf295_1	Transcript_13816_m.15549	Transcript_4375_m.5497	-	Transcript_3078_m.4593	-	-	Transcript_38877_g.66250	-	-	-	-	PXF41326.1	XP_005713858.1	-	-	-	-	NP190378.2	XP006838797.1	XP024518818.1	XP024384202.1	-	XP022839186.1	-	-
	Geneset-805	XP_005536791.1	XP_005707429.1	POR0534..scf295_1	Transcript_20706_m.23459	Transcript_10736_m.13787	-	-	-	-	-	Transcript_368_m.398	Transcript_25198_g.43688	-	Pum0120s0021.1.p	PXF44891.1	XP_005710874.1	-	-	-	-	-	-	-	-	-	-	-	-
	Geneset-806	-	-	POR5167..scf209_3	Transcript_8655_m.10077	Transcript_7157_m.9179	-	Transcript_3533_m.5295	Transcript_26755_m.70700	Transcript_21881_m.21216	Transcript_51217_g.87705	Transcript_15849_m.20327	Transcript_7868_g.13463	Transcript_6503_m.11747	-	-	-	Transcript_1121_m.1273	Cyanophora6605	Transcript_18903_m.19963	-	NP187641.2	XP006855068.2	XP024520413.1	XP024371439.1	XP001693374.1	XP003080100.1	XP_002673387.1	-
	Geneset-807	-	XP_005706061.1	POR9894..scf208_2	-	Transcript_13221_m.16866	-	Transcript_3857_m.5878	Transcript_40701_m.109382	Transcript_16200_m.15697	Transcript_48221_g.82194	-	-	-	Pum0709s0010.1.p	PXF47004.1	XP_005718997.1	Transcript_18364_m.19867	Cyanophora26794	-	-	NP191104.1	XP006846201.1	-	XP024364830.1	-	XP022839536.1	-	XP_011779769.1
	Geneset-808	-	XP_005703009.1	POR5946..scf291_13	-	Transcript_10386_m.13287	-	-	Transcript_28714_m.76179	-	Transcript_1114_g.1856	Transcript_16115_m.20826	Transcript_13186_g.23189	Transcript_9735_m.17789	Pum2780s0001.1.p	PXF43978.1	-	Transcript_277_m.358	-	Transcript_41155_m.43056	-	NP188610.1	XP011624653.1	XP002969217.1	XP024361462.1	XP001699375.1	XP003082452.1	-	XP_011780125.1
	Geneset-809	XP_005535023.1	XP_005709119.1	POR0912..scf295_1	Transcript_17433_m.20052	Transcript_13846_m.17632	Transcript_1061_m.2061	-	Transcript_8004_m.23890	Transcript_18253_m.17733	Transcript_28420_g.48225	Transcript_4002_m.4849	Transcript_17014_g.30388	Transcript_22667_m.42377	-	PXF46471.1	XP_005718638.1	Transcript_6732_m.7143	Cyanophora15209	Transcript_42040_m.44007	-	NP564480.1	XP020520591.1	XP024519159.1	XP024368680.1	XP001695928.1	XP022838944.1	XP_002678965.1	XP_011775424.1
	Geneset-810	XP_005535861.1	XP_005704279.1	POR1210..scf295_1	Transcript_19928_m.22545	Transcript_6507_m.8306	-	-	Transcript_16274_m.45618	Transcript_7105_m.7055	Transcript_25504_g.43204	Transcript_2860_m.3324	Transcript_22426_g.38410	Transcript_12351_m.22839	Pum1056s0001.1.p	PXF43970.1	XP_005714268.1	Transcript_26899_m.29351	Cyanophora26936	Transcript_12964_m.13604	-	NP001328341.1	XP006850154.1	XP024521277.1	XP024380428.1	XP001701255.1	XP022838772.1	XP_002673194.1	XP_011771418.1
	Geneset-811	-	XP_005705734.1	POR5162..scf267_23	-	Transcript_4453_m.5586	Transcript_787_m.1422	-	Transcript_21569_m.59835	Transcript_2885_m.2736	-	Transcript_4617_m.5854	Transcript_12430_g.21760	Transcript_23006_m.42867	-	PXF44782.1	-	Transcript_6311_m.6650	Cyanophora15858	-	-	NP567507.1	XP006838159.1	XP024533105.1	XP024377932.1	XP001703496.1	-	-	-
	Geneset-812	-	XP_005706171.1	POR5393..scf295_1	Transcript_14712_m.16809	-	Transcript_5064_m.9313	-	Transcript_23083_m.62746	Transcript_8148_m.8048	-	Transcript_6842_m.8895	-	-	Pum0079s0019.1.p	PXF46708.1	XP_005711016.1	-	-	-	-	-	-	-	-	-	-	-	-
	Geneset-813	-	XP_005704793.1	POR9592..scf295_1	Transcript_16197_m.18729	Transcript_10416_m.13342	Transcript_4991_m.9203	-	Transcript_38124_m.102545	Transcript_15215_m.14954	Transcript_12685_g.21828	Transcript_10653_m.13674	Transcript_8316_g.14310	Transcript_3364_m.6020	Pum0522s0009.1.p	PXF44730.1	-	-	-	-	-	-	-	-	-	-	-	-	-
	Geneset-814	XP_005535635.1	XP_005704560.1	POR4029..scf295_9	Transcript_16560_m.19131	Transcript_4346_m.5469	-	Transcript_334_m.408	Transcript_17295_m.47576	Transcript_8269_m.8170	Transcript_27523_g.46557	Transcript_14567_m.19010	Transcript_2048_g.3902	Transcript_2690_m.4992	Pum0530s0004.1.p	PXF48195.1	XP_005714552.1	Transcript_29584_m.32467	Cyanophora13586	Transcript_15599_m.16628	-	NP196445.1	XP011626606.1	XP002990245.1	XP024378864.1	XP001701485.1	XP003079219.2	-	-
	Geneset-815	-	-	POR8672..scf208_2	Transcript_1127_m.1214	-	Transcript_3995_m.7542	-	-	-	Transcript_16479_g.28535	Transcript_6441_m.8141	-	Transcript_5349_m.9706	-	-	-	Transcript_40565_m.44366	Cyanophora11450	Transcript_33207_m.34767	-	NP194176.3	-	XP002993276.2	XP024383094.1	-	XP003083687.2	-	-
	Geneset-816	XP_005538945.1	XP_005709324.1	POR7919..scf209_3	Transcript_15760_m.18280	Transcript_10169_m.12990	Transcript_3521_m.6669	-	Transcript_11718_m.32879	Transcript_19834_m.19337	Transcript_4630_g.7929	Transcript_4791_m.6140	Transcript_769_g.1650	Transcript_10651_m.19538	Pum0021s0027.1.p	PXF46820.1	XP_005715002.1	Transcript_38929_m.42377	Cyanophora31851	Transcript_5510_m.5480	Transcript_65_m.84	NP173023.1	XP020531441.1	XP002971676.2	XP024371817.1	XP001695290.1	XP022840738.1	-	-
	Geneset-817	XP_005534870.1	XP_005709305.1	POR6018..scf295_1	Transcript_6099_m.7225	Transcript_3134_m.3942	-	-	Transcript_35084_m.94341	Transcript_1957_m.1980	Transcript_25824_g.43682	Transcript_7634_m.9775	Transcript_22097_g.37823	-	Pum0175s0009.1.p	PXF47439.1	XP_005711378.1	Transcript_21926_m.23944	Cyanophora2777	Transcript_45968_m.48401	-	NP181461.1	XP006828262.1	XP024541177.1	XP024381251.1	XP001701223.1	XP022840127.1	-	-
	Geneset-818	XP_005536526.1	XP_005708957.1	POR1829..scf295_1	Transcript_15008_m.17217	Transcript_872_m.1176	-	Transcript_76_m.86	Transcript_946_m.1649	Transcript_14961_m.14716	Transcript_52516_g.89830	Transcript_18048_m.24024	Transcript_2171_g.4087	Transcript_6193_m.11273	Pum0192s0031.1.p	PXF41111.1	XP_005715204.1	Transcript_25570_m.27957	Cyanophora27344	Transcript_41397_m.43325	Transcript_2402_m.2700	NP197720.1	XP006847811.1	XP002991128.2	XP024389667.1	XP001697029.1	XP022839189.1	XP_002674597.1	XP_011774619.1
	Geneset-819	XP_005537729.1	XP_005703715.1	POR5490..scf229_5	-	Transcript_10658_m.13665	-	-	Transcript_36119_m.97919	Transcript_19053_m.18446	Transcript_53113_g.90737	-	Transcript_17248_g.30633	Transcript_13045_m.24232	Pum0946s0008.1.p	PXF45829.1	XP_005718931.1	Transcript_38560_m.41833	Cyanophora3050	Transcript_35118_m.36660	-	NP564908.1	-	-	-	-	-	-	-
	Geneset-820	XP_005535239.1	XP_005703274.1	POR7576..scf296_7	Transcript_20117_m.22814	Transcript_2042_m.2559	Transcript_3617_m.6918	-	Transcript_19884_m.53758	Transcript_649_m.675	Transcript_5768_g.9953	Transcript_17528_m.23318	-	-	Pum0095s0006.1.p	PXF43693.1	XP_005716707.1	-	Cyanophora30852	-	-	NP001077437.1	XP020532316.1	-	XP024380186.1	-	-	-	XP_011779386.1
	Geneset-821	XP_005537157.1	XP_005708973.1	POR9726..scf208_2	-	Transcript_9324_m.11925	-	Transcript_454_m.580	Transcript_27307_m.72633	Transcript_22647_m.21797	Transcript_50451_g.86480	Transcript_17952_m.23879	Transcript_18331_g.32001	Transcript_7834_m.14257	-	PXF42454.1	-	Transcript_38172_m.41369	Cyanophora9801	Transcript_33002_m.34567	-	NP194962.2	XP006833388.2	XP024518921.1	XP024385491.1	XP001693401.1	XP003082690.2	XP_002682952.1	XP_011777450.1
	Geneset-822	XP_005536913.1	XP_005705277.1	POR3648..scf227_4	Transcript_9561_m.10920	Transcript_6383_m.8122	-	-	Transcript_33818_m.89977	-	Transcript_29862_g.50708	Transcript_5764_m.7247	Transcript_20135_g.34500	Transcript_14250_m.26800	Pum0482s0009.1.p	PXF49432.1	XP_005713297.1	Transcript_38333_m.41574	Cyanophora6241	Transcript_24472_m.25951	-	NP193236.1	XP006853437.1	XP002992032.1	XP024364035.1	XP001691762.1	XP022838896.1	XP_002676601.1	XP_011780927.1
	Geneset-823	XP_005537311.1	XP_005705437.1	POR1470..scf209_3	Transcript_21292_m.24057	Transcript_6151_m.7833	Transcript_3155_m.6036	Transcript_778_m.967	Transcript_26329_m.69979	Transcript_11421_m.10968	Transcript_53063_g.90670	Transcript_15387_m.19956	Transcript_21184_g.36020	Transcript_10068_m.18429	Pum0055s0020.1.p	PXF43757.1	XP_005718072.1	Transcript_11392_m.12568	Cyanophora20147	Transcript_27116_m.28586	-	NP850939.1	XP011623051.1	XP002980754.1	XP024359910.1	XP001690669.1	XP022839964.1	XP_002672210.1	XP_011773723.1
	Geneset-824	XP_005539460.1	XP_005703455.1	POR5530..scf295_1	Transcript_12475_m.14016	Transcript_807_m.1093	-	Transcript_2761_m.4200	Transcript_44906_m.117961	Transcript_6490_m.6177	Transcript_12616_g.21674	Transcript_15088_m.19589	Transcript_23301_g.40045	Transcript_19427_m.36230	Pum0254s0024.1.p	PXF43104.1	XP_005713157.1	Transcript_5205_m.5548	Cyanophora20289	Transcript_31668_m.32999	-	NP199088.1	XP020519256.1	XP024528833.1	XP024399238.1	XP001703279.1	XP022839987.1	-	XP_011771516.1
	Geneset-825	-	XP_005704791.1	POR4658..scf209_3	Transcript_11656_m.13124	Transcript_9374_m.11991	-	-	-	Transcript_8294_m.8180	Transcript_13498_g.23322	Transcript_16014_m.20586	Transcript_3639_g.6490	Transcript_12784_m.23666	Pum0169s0023.1.p	PXF42779.1	XP_005711158.1	Transcript_54843_m.59288	-	-	-	NP174383.1	-	XP002982040.2	XP024382991.1	-	XP022840242.1	-	XP_011779188.1
	Geneset-826	-	-	POR0312..scf251_18	-	-	-	-	Transcript_15358_m.42480	Transcript_8708_m.8465	-	Transcript_15188_m.19748	Transcript_23635_g.40673	-	-	PXF46863.1	-	-	-	-	-	NP001326614.1	XP020517518.1	XP024527901.1	XP024366185.1	-	-	-	-
	Geneset-827	XP_005537933.1	XP_005705376.1	POR3214..scf227_4	Transcript_15512_m.17999	Transcript_4726_m.5904	-	-	Transcript_2984_m.9525	Transcript_19416_m.18856	Transcript_37243_g.63608	Transcript_8651_m.11094	Transcript_23403_g.40196	Transcript_1582_m.3059	Pum0469s0009.1.p	PXF49872.1	XP_005713533.1	Transcript_52496_m.56834	Cyanophora26374	Transcript_16781_m.17872	-	-	-	XP024522360.1	XP024391049.1	XP001698351.1	-	-	-
	Geneset-828	XP_005538639.1	XP_005705088.1	POR5963..scf229_5	Transcript_11910_m.13394	Transcript_3103_m.3908	Transcript_4802_m.8802	-	Transcript_37376_m.101079	Transcript_4707_m.4307	Transcript_16299_g.28198	Transcript_14138_m.18510	Transcript_16357_g.29336	Transcript_21614_m.40539	Pum0577s0008.1.p	PXF48454.1	XP_005715975.1	Transcript_14907_m.16096	Cyanophora6577	Transcript_19021_m.20089	-	NP198495.1	XP006858649.2	XP002992127.1	XP024403771.1	XP001703502.1	XP003080800.1	XP_002676764.1	XP_011776108.1
	Geneset-829	-	XP_005703609.1	POR1832..scf295_1	Transcript_6992_m.8302	Transcript_6259_m.7963	-	-	Transcript_42591_m.112817	Transcript_7769_m.7690	-	Transcript_7419_m.9548	Transcript_24437_g.42251	Transcript_6432_m.11675	-	PXF45364.1	XP_005713227.1	-	-	-	-	NP001078020.1	XP006854657.1	XP024535534.1	XP024393488.1	-	-	XP_002679841.1	-
	Geneset-830	-	XP_005703679.1	POR9555..scf295_1	-	Transcript_7766_m.10016	-	-	Transcript_36446_m.98791	Transcript_17103_m.16352	Transcript_15823_g.27566	Transcript_10984_m.13954	Transcript_29003_g.50554	Transcript_12712_m.23514	-	PXF48566.1	-	Transcript_48968_m.53150	-	Transcript_19276_m.20325	-	NP566883.4	XP011625646.1	XP024541892.1	XP024383366.1	XP001691945.1	XP003074345.1	XP_002672297.1	XP_011778161.1
	Geneset-831	XP_005535113.1	-	POR7476..scf208_2	Transcript_8155_m.9568	-	-	-	Transcript_1642_m.4155	Transcript_23681_m.22742	-	-	-	-	Pum0256s0039.1.p	-	-	Transcript_10107_m.11128	-	Transcript_45419_m.47752	-	-	-	-	-	-	XP003082145.2	-	XP_011780001.1
	Geneset-832	XP_005536605.1	XP_005704165.1	POR5961..scf295_1	Transcript_21333_m.24102	Transcript_8541_m.10990	Transcript_5002_m.9219	Transcript_1429_m.1976	-	-	-	Transcript_15512_m.20069	Transcript_18384_g.32065	Transcript_4907_m.8769	Pum0614s0007.1.p	PXF42346.1	XP_005710260.1	-	-	-	-	-	-	-	-	-	-	-	-
	Geneset-833	-	XP_005704654.1	POR1945..scf229_5	-	Transcript_6424_m.8165	-	-	Transcript_29017_m.76747	Transcript_13233_m.12688	Transcript_13999_g.24202	Transcript_11080_m.14075	Transcript_2230_g.4180	Transcript_13333_m.24828	-	PXF42442.1	XP_005710472.1	-	-	-	-	-	-	-	-	-	-	-	-
	Geneset-834	XP_005536761.1	XP_005709286.1	POR2778..scf249_10	Transcript_15091_m.17350	Transcript_10314_m.13192	-	Transcript_1459_m.2042	Transcript_12003_m.33869	Transcript_11942_m.11498	Transcript_27649_g.46785	Transcript_5901_m.7362	Transcript_12438_g.21774	Transcript_14805_m.27873	Pum0451s0007.1.p	PXF44384.1	XP_005716393.1	Transcript_38846_m.42222	-	Transcript_45597_m.47962	-	NP173266.1	XP020522944.1	XP024530914.1	XP024381626.1	XP001699969.1	-	-	-
	Geneset-835	XP_005537845.1	XP_005706252.1	POR0269..scf236_6	Transcript_4953_m.6018	Transcript_12869_m.16435	Transcript_1479_m.2664	-	Transcript_158_m.235	Transcript_8591_m.8383	Transcript_5390_g.9248	Transcript_11336_m.14666	Transcript_2384_g.4484	Transcript_2541_m.4742	Pum0255s0010.1.p	PXF47246.1	XP_005715172.1	Transcript_47372_m.51524	Cyanophora5180	Transcript_20033_m.21195	-	NP563813.2	XP006845521.2	XP002967902.1	XP024364647.1	XP001699807.1	XP022838788.1	XP_002668965.1	XP_011780235.1
	Geneset-836	XP_005539394.1	-	POR1392..scf209_3	-	Transcript_908_m.1219	-	-	Transcript_19569_m.52811	Transcript_12196_m.11770	Transcript_29252_g.49689	Transcript_18305_m.24555	Transcript_9362_g.16210	Transcript_21949_m.41130	-	PXF46043.1	XP_005718161.1	Transcript_47310_m.51459	Cyanophora16329	Transcript_6432_m.6410	-	NP001189914.1	XP006841432.3	XP002978510.1	XP024375269.1	XP001696751.1	XP022838915.1	-	-
	Geneset-837	-	-	POR6966..scf222_8	Transcript_20501_m.23263	Transcript_462_m.589	-	Transcript_839_m.1042	Transcript_16748_m.46499	Transcript_15103_m.14851	Transcript_45287_g.77427	Transcript_10148_m.13055	-	-	-	-	-	Transcript_16207_m.17197	Cyanophora2213	Transcript_16312_m.17319	-	-	-	XP002969945.2	XP024388542.1	-	-	-	-
	Geneset-838	XP_005539476.1	XP_005706358.1	POR1295..scf295_1	-	Transcript_6451_m.8195	-	Transcript_137_m.153	Transcript_4763_m.13737	Transcript_25128_m.24219	-	Transcript_7115_m.9275	-	-	Pum0521s0002.1.p	PXF41096.1	XP_005714610.1	Transcript_44226_m.48243	Cyanophora10125	Transcript_6552_m.6540	-	NP175126.2	XP011621536.1	XP024540199.1	XP024361768.1	XP001693738.1	XP022841294.1	XP_002681610.1	XP_011776924.1
	Geneset-839	-	XP_005705628.1	POR7964..scf295_9	Transcript_12980_m.14684	Transcript_13376_m.17040	-	-	Transcript_28302_m.75588	Transcript_1740_m.1799	Transcript_34064_g.58287	Transcript_11655_m.15161	Transcript_12559_g.21998	Transcript_6175_m.11239	Pum0225s0001.1.p	-	-	Transcript_11425_m.12602	Cyanophora22640	Transcript_1152_m.1090	-	NP181315.2	XP020524146.1	-	-	XP001694768.1	XP003074119.2	-	XP_011779680.1
	Geneset-840	-	-	POR2724..scf244_11	Transcript_9312_m.10720	Transcript_5314_m.6662	-	Transcript_3227_m.4837	-	-	Transcript_8496_g.13936	Transcript_11948_m.15571	Transcript_14882_g.26360	Transcript_24248_m.44874	Pum0093s0006.1.p	PXF44537.1	XP_005713924.1	-	-	-	-	-	-	XP002960921.1	XP024380626.1	-	-	-	-
	Geneset-841	-	XP_005705180.1	POR5029..scf227_4	Transcript_21045_m.23806	Transcript_9431_m.12068	-	Transcript_3160_m.4735	Transcript_21198_m.58901	Transcript_13077_m.12519	Transcript_20603_g.35241	Transcript_18668_m.25226	Transcript_11148_g.19518	Transcript_4022_m.7305	Pum0014s0072.1.p	-	XP_005717401.1	Transcript_46455_m.50556	-	Transcript_26116_m.27657	-	NP189674.1	XP020527287.1	XP024517900.1	XP024396092.1	-	XP003078183.2	XP_002678409.1	-
	Geneset-842	XP_005534848.1	XP_005708762.1	POR5122..scf295_1	Transcript_9378_m.10776	Transcript_4047_m.5085	-	-	Transcript_42473_m.112447	Transcript_10892_m.10432	Transcript_53916_g.92120	Transcript_5915_m.7379	Transcript_15131_g.26943	Transcript_23202_m.43204	Pum0510s0017.1.p	PXF47373.1	XP_005715824.1	Transcript_55383_m.59854	Cyanophora26155	Transcript_42353_m.44314	-	-	XP006848459.1	-	XP024398092.1	XP001692709.1	-	-	-
	Geneset-843	XP_005539148.1	XP_005707794.1	POR4328..scf229_5	Transcript_11436_m.12861	Transcript_4581_m.5732	-	-	Transcript_22869_m.62178	Transcript_19216_m.18627	Transcript_41950_g.72095	Transcript_16227_m.21034	Transcript_22453_g.38475	Transcript_1873_m.3559	Pum0690s0003.1.p	PXF41553.1	XP_005710150.1	Transcript_25613_m.27988	Cyanophora23354	Transcript_45642_m.48023	-	NP850524.1	XP006842676.1	XP002961054.1	XP024377881.1	XP001698656.1	XP022839677.1	XP_002680607.1	-
	Geneset-844	XP_005537327.1	XP_005708389.1	POR1002..scf291_13	Transcript_3726_m.4421	Transcript_10387_m.13288	-	-	Transcript_38482_m.102945	-	-	-	-	-	Pum2051s0001.1.p	PXF45750.1	-	Transcript_54687_m.59111	-	-	-	-	XP006827736.1	XP002994670.1	XP024380786.1	-	-	XP_002678725.1	-
	Geneset-845	XP_005535592.1	XP_005703444.1	POR7142..scf236_6	-	-	-	-	Transcript_11533_m.32355	Transcript_20961_m.20388	-	Transcript_11587_m.15066	-	Transcript_1230_m.2428	Pum0352s0022.1.p	PXF44642.1	-	-	-	Transcript_39013_m.40814	-	NP568749.1	XP006854166.1	XP002985179.2	XP024369097.1	XP001695348.1	XP003080003.1	-	-
	Geneset-846	XP_005539345.1	XP_005707601.1	POR2074..scf209_3	-	-	-	-	-	-	Transcript_14852_g.25824	-	Transcript_6216_g.10374	Transcript_1172_m.2321	Pum0640s0007.1.p	PXF49125.1	XP_005716554.1	Transcript_581_m.687	Cyanophora22592	Transcript_31898_m.33254	Transcript_2701_m.2976	NP193328.4	XP020520606.1	XP002992484.1	XP024357777.1	XP001702907.1	XP022838131.1	XP_002683249.1	XP_011779219.1
	Geneset-847	-	XP_005706247.1	POR3286..scf208_2	Transcript_608_m.697	Transcript_10496_m.13441	-	-	Transcript_19202_m.52123	Transcript_16983_m.16259	Transcript_34471_g.58946	Transcript_5146_m.6651	Transcript_11920_g.20839	Transcript_13790_m.25807	Pum0125s0006.1.p	PXF44103.1	-	Transcript_27026_m.29560	Cyanophora5819	Transcript_15202_m.16092	-	NP850803.1	XP006838494.2	XP024538743.1	XP024356763.1	XP001696457.1	XP022839240.1	XP_002674892.1	XP_011774172.1
	Geneset-848	-	XP_005703367.1	POR7634..scf229_5	Transcript_13539_m.15213	Transcript_6484_m.8269	Transcript_5134_m.9423	Transcript_3401_m.5048	Transcript_20865_m.57685	Transcript_18024_m.17417	Transcript_42885_g.73510	Transcript_11070_m.14061	Transcript_915_g.1946	Transcript_23330_m.43446	Pum0247s0002.1.p	PXF42077.1	XP_005713068.1	-	-	Transcript_1535_m.1438	-	-	-	-	-	-	-	-	-
	Geneset-849	-	-	POR0730..scf225_25	Transcript_20025_m.22687	Transcript_13693_m.17445	-	-	Transcript_35329_m.95106	Transcript_13467_m.12919	Transcript_37936_g.64915	Transcript_1601_m.1860	Transcript_8266_g.14205	Transcript_3747_m.6808	Pum0927s0005.1.p	PXF44016.1	XP_005716684.1	Transcript_38326_m.41558	Cyanophora29166	Transcript_6236_m.6180	-	NP189219.1	-	XP024542556.1	-	XP001696420.1	XP022838595.1	XP_002683187.1	-
	Geneset-850	XP_005534766.1	XP_005707812.1	POR7428..scf236_6	Transcript_7349_m.8647	Transcript_176_m.219	-	-	Transcript_38067_m.102462	Transcript_3_m.3	Transcript_33732_g.57780	Transcript_14890_m.19348	Transcript_8736_g.14974	Transcript_20577_m.38605	Pum0085s0024.1.p	PXF41076.1	XP_005716222.1	Transcript_45595_m.49774	Cyanophora16546	Transcript_12889_m.13503	Transcript_255_m.341	NP188743.3	XP006829296.1	XP024536395.1	XP024391229.1	XP001693126.1	XP022838797.1	-	XP_011774904.1
	Geneset-851	XP_005537124.1	XP_005703325.1	POR5698..scf209_3	Transcript_1498_m.1647	Transcript_8508_m.10944	-	-	Transcript_38215_m.102594	Transcript_4196_m.3965	Transcript_50999_g.87374	Transcript_10571_m.13559	Transcript_301_g.703	Transcript_12100_m.22404	Pum0153s0021.1.p	PXF42273.1	XP_005711968.1	Transcript_38331_m.41571	Cyanophora28972	Transcript_45891_m.48342	-	NP176352.1	XP011622174.1	XP002968198.1	XP024386884.1	XP001702641.1	XP022838127.1	XP_002678190.1	XP_011772756.1
	Geneset-852	-	XP_005709302.1	POR9317..scf229_5	Transcript_8109_m.9507	Transcript_3644_m.4565	-	-	-	-	-	-	Transcript_6335_g.10580	Transcript_19718_m.36841	Pum0532s0009.1.p	-	-	Transcript_31646_m.34935	-	Transcript_4887_m.4865	-	NP177475.3	XP020518569.1	-	XP024370764.1	-	-	-	-
	Geneset-853	XP_005536073.1	XP_005704644.1	POR5408..scf227_4	Transcript_7377_m.8674	Transcript_5554_m.6985	Transcript_790_m.1430	-	Transcript_21928_m.60586	Transcript_8380_m.8230	Transcript_52707_g.90156	Transcript_18445_m.24820	-	-	-	PXF42333.1	-	Transcript_38777_m.42129	Cyanophora23249	Transcript_16566_m.17629	-	-	-	-	-	-	-	XP_002683042.1	XP_011772496.1
	Geneset-854	XP_005539521.1	XP_005703728.1	POR9740..scf296_7	-	Transcript_8623_m.11081	-	-	Transcript_40737_m.109476	Transcript_4570_m.4190	Transcript_11577_g.19572	Transcript_6350_m.7996	Transcript_15438_g.27459	Transcript_15262_m.28890	Pum0444s0006.1.p	PXF46905.1	-	Transcript_35293_m.38570	Cyanophora4638	Transcript_40305_m.42184	-	NP566499.1	XP011626286.1	XP024544056.1	XP024384667.1	XP001697385.1	XP003078023.1	XP_002670469.1	XP_011775673.1
	Geneset-855	-	XP_005702890.1	POR0835..scf295_1	-	-	-	-	-	Transcript_11226_m.10793	-	-	-	-	-	-	-	Transcript_16224_m.17229	-	Transcript_36804_m.38429	-	NP001117476.1	XP006842067.3	-	XP024380927.1	-	-	XP_002675101.1	XP_011772301.1
	Geneset-856	-	-	POR3737..scf295_1	Transcript_12836_m.14504	Transcript_12838_m.16402	-	-	Transcript_4924_m.14244	Transcript_7089_m.7044	Transcript_9092_g.14783	Transcript_16621_m.21878	Transcript_22559_g.38728	Transcript_10688_m.19626	-	PXF41513.1	-	-	-	-	-	NP568573.2	-	XP024530514.1	-	-	-	-	-
	Geneset-857	-	XP_005707231.1	POR3644..scf208_2	Transcript_16970_m.19594	Transcript_11817_m.15199	Transcript_1470_m.2651	-	Transcript_44385_m.116831	Transcript_10786_m.10340	-	Transcript_3556_m.4224	Transcript_3161_g.5777	-	-	PXF46020.1	-	-	Cyanophora13254	-	-	NP567951.1	XP020529660.1	XP002967054.1	XP024372675.1	XP001693659.1	XP003078919.2	-	-
	Geneset-858	XP_005538788.1	XP_005707095.1	POR6718..scf227_4	Transcript_17503_m.20130	Transcript_11707_m.15084	-	-	Transcript_15710_m.43528	Transcript_21289_m.20693	-	Transcript_16063_m.20675	Transcript_16347_g.29315	Transcript_17774_m.33184	Pum1489s0003.1.p	PXF42250.1	XP_005715321.1	Transcript_3712_m.4240	Cyanophora6964	Transcript_6790_m.6808	-	NP974501.1	XP020521102.1	XP024536823.1	XP024377135.1	XP001697429.1	XP003079611.1	-	-
	Geneset-859	XP_005537996.1	XP_005706981.1	POR1131..scf295_1	Transcript_12269_m.13753	Transcript_3898_m.4885	Transcript_2042_m.3736	-	Transcript_21344_m.59256	Transcript_7628_m.7570	Transcript_1409_g.2386	Transcript_7792_m.9901	Transcript_26814_g.46686	Transcript_13080_m.24345	-	PXF46711.1	XP_005710883.1	Transcript_22156_m.24181	Cyanophora7234	Transcript_10969_m.11544	-	NP973641.1	XP011624153.1	XP024542128.1	XP024369146.1	XP001695703.1	XP022839832.1	-	-
	Geneset-860	XP_005536311.1	XP_005703722.1	POR7805..scf296_7	Transcript_4241_m.5148	Transcript_7535_m.9688	Transcript_4178_m.7870	Transcript_2575_m.3977	-	Transcript_13385_m.12830	Transcript_38909_g.66313	Transcript_1041_m.1395	Transcript_27317_g.47575	Transcript_2233_m.4197	Pum0033s0002.1.p	PXF49427.1	XP_005715548.1	Transcript_47342_m.51496	Cyanophora3990	Transcript_1624_m.1506	-	-	XP011621268.1	XP002991249.2	XP024382011.1	XP001699629.1	XP003083636.2	XP_002681619.1	XP_011777605.1
	Geneset-861	-	XP_005702522.1	POR1907..scf236_6	Transcript_12726_m.14349	Transcript_4311_m.5425	-	-	Transcript_15505_m.42869	Transcript_17424_m.16697	Transcript_46988_g.80168	Transcript_15527_m.20094	Transcript_920_g.1954	Transcript_1661_m.3190	Pum0200s0032.1.p	PXF39504.1	XP_005718203.1	Transcript_39194_m.42761	Cyanophora28200	Transcript_44046_m.46298	-	NP198901.1	XP006856722.1	XP002976442.2	XP024386588.1	XP001694702.1	XP022841275.1	-	-
	Geneset-862	XP_005539500.1	-	POR4248..scf295_9	Transcript_20323_m.23092	Transcript_6509_m.8310	-	-	Transcript_23271_m.63006	Transcript_2291_m.2240	Transcript_16475_g.28530	Transcript_6440_m.8140	Transcript_17396_g.30860	Transcript_18425_m.34105	Pum1598s0001.1.p	PXF48990.1	XP_005718942.1	Transcript_13030_m.14314	Cyanophora2281	Transcript_35887_m.37443	-	NP563877.1	XP020528080.1	XP024526929.1	XP024370659.1	XP001700833.1	XP022840916.1	-	-
	Geneset-863	XP_005538053.1	XP_005706891.1	POR1244..scf229_5	Transcript_15725_m.18234	Transcript_2752_m.3434	Transcript_284_m.466	Transcript_1711_m.2518	Transcript_6062_m.17154	Transcript_11124_m.10678	Transcript_51398_g.87962	Transcript_15011_m.19506	Transcript_8307_g.14288	-	Pum0678s0004.1.p	PXF41220.1	XP_005709837.1	Transcript_38916_m.42351	Cyanophora13926	Transcript_6813_m.6844	-	NP001119092.1	XP011622019.1	XP002991207.2	XP024397645.1	XP001692949.1	XP003078604.1	XP_002673339.1	XP_011779978.1
	Geneset-864	-	XP_005709005.1	POR3918..scf208_2	Transcript_7745_m.9011	Transcript_8407_m.10813	-	Transcript_1889_m.2858	Transcript_21465_m.59559	Transcript_13778_m.13264	Transcript_6504_g.11006	-	Transcript_12625_g.22151	Transcript_16340_m.30724	Pum0177s0030.1.p	-	XP_005712426.1	-	-	-	-	-	-	-	-	-	-	-	-
	Geneset-865	XP_005535177.1	-	POR6148..scf229_5	Transcript_16878_m.19495	Transcript_3521_m.4408	Transcript_834_m.1523	-	Transcript_18886_m.51408	Transcript_1557_m.1612	-	Transcript_18151_m.24251	-	Transcript_21481_m.40329	Pum1464s0003.1.p	PXF43926.1	XP_005714110.1	-	Cyanophora982	-	-	NP175758.2	XP020526185.1	XP024527084.1	XP024390802.1	XP001698755.1	XP022839791.1	XP_002683199.1	-
	Geneset-866	-	XP_005708952.1	POR0372..scf295_1	Transcript_15232_m.17574	Transcript_2546_m.3179	-	-	Transcript_41913_m.111322	Transcript_18912_m.18288	Transcript_22098_g.37659	Transcript_3068_m.3677	Transcript_19672_g.33886	Transcript_12811_m.23731	-	-	-	Transcript_12852_m.14121	Cyanophora27150	Transcript_29588_m.30851	-	-	-	-	XP024382859.1	XP001700099.1	-	XP_002682827.1	-
	Geneset-867	XP_005538097.1	-	POR2628..scf296_7	-	Transcript_12907_m.16484	Transcript_1730_m.3126	-	Transcript_44324_m.116777	Transcript_6159_m.5740	Transcript_51197_g.87651	Transcript_9043_m.11570	Transcript_7693_g.13075	Transcript_5781_m.10551	-	PXF43378.1	-	Transcript_2513_m.2892	-	Transcript_31923_m.33279	-	NP568480.2	XP011627245.1	XP024531872.1	XP024393786.1	XP001692759.1	XP003083576.2	XP_002672522.1	-
	Geneset-868	XP_005538780.1	XP_005704462.1	POR7691..scf229_5	Transcript_9912_m.11189	Transcript_6286_m.7999	-	-	Transcript_28731_m.76217	Transcript_12754_m.12257	Transcript_1011_g.1688	Transcript_6235_m.7791	Transcript_16234_g.29074	Transcript_9614_m.17597	-	PXF43374.1	XP_005710684.1	Transcript_18664_m.20174	Cyanophora7803	Transcript_24409_m.25871	-	NP567440.1	XP020526322.1	XP024534222.1	XP024384864.1	XP001698364.1	XP003079059.2	XP_002675235.1	XP_011779967.1
	Geneset-869	XP_005537744.1	XP_005704919.1	POR3730..scf208_2	Transcript_18078_m.20726	Transcript_11995_m.15438	-	-	Transcript_210_m.322	Transcript_10469_m.10086	Transcript_20587_g.35208	Transcript_436_m.498	Transcript_11332_g.19859	Transcript_5903_m.10777	-	PXF47638.1	XP_005714498.1	Transcript_13990_m.15194	-	Transcript_9376_m.9956	-	NP198126.1	XP011623926.1	XP002985845.1	XP024365542.1	XP001695879.1	XP003079111.2	XP_002683342.1	XP_011778151.1
	Geneset-870	-	-	POR5078..scf209_3	Transcript_5658_m.6667	-	-	Transcript_1987_m.3026	-	Transcript_1257_m.1299	Transcript_34518_g.59013	Transcript_12458_m.16218	-	-	-	-	XP_005718090.1	Transcript_25861_m.28211	-	-	-	NP171698.1	XP006851811.1	XP024541573.1	XP024360013.1	XP001694943.1	XP003078960.2	XP_002677345.1	XP_011775474.1
	Geneset-871	XP_005537371.1	XP_005702841.1	POR0574..scf295_1	Transcript_4218_m.5114	Transcript_6219_m.7926	Transcript_1164_m.2227	-	Transcript_1810_m.4624	Transcript_23708_m.22773	Transcript_12471_g.21380	Transcript_14298_m.18740	Transcript_641_g.1404	Transcript_12965_m.24062	Pum0151s0029.1.p	PXF49940.1	XP_005718156.1	Transcript_42910_m.46691	Cyanophora2042	Transcript_19968_m.21122	-	NP181013.1	XP006836306.1	XP024518370.1	XP024396530.1	XP001693422.1	XP022839396.1	XP_002673861.1	XP_011773049.1
	Geneset-872	XP_005536147.1	XP_005706845.1	POR1850..scf295_1	Transcript_7062_m.8373	Transcript_11973_m.15411	Transcript_1805_m.3258	-	Transcript_31469_m.82741	Transcript_23580_m.22636	Transcript_35577_g.60690	Transcript_6615_m.8462	Transcript_27611_g.48199	Transcript_16301_m.30651	-	PXF47500.1	XP_005718583.1	Transcript_56070_m.60614	Cyanophora6945	Transcript_39986_m.41891	-	NP565668.1	XP006828986.1	XP002961184.1	XP024379352.1	XP001692417.1	XP003075055.1	XP_002680159.1	XP_011773348.1
	Geneset-873	-	-	POR8793..scf208_2	-	-	-	-	Transcript_41769_m.111083	-	Transcript_16624_g.28774	Transcript_5321_m.6954	Transcript_18934_g.32980	Transcript_25179_m.46241	Pum0334s0001.1.p	PXF50181.1	XP_005712598.1	Transcript_52077_m.56401	-	Transcript_17372_m.18334	Transcript_1482_m.1750	NP194284.2	XP006827711.1	XP002969897.2	XP024362647.1	XP001699298.1	XP003078738.1	XP_002682522.1	XP_011776473.1
	Geneset-874	XP_005535245.1	XP_005704534.1	POR6607..scf209_3	Transcript_1757_m.2015	Transcript_3631_m.4545	-	-	Transcript_11129_m.31275	Transcript_22880_m.22031	Transcript_43060_g.73825	Transcript_3443_m.4034	Transcript_12380_g.21668	Transcript_7697_m.14042	Pum1271s0003.1.p	PXF49970.1	XP_005718354.1	Transcript_22014_m.24031	Cyanophora13465	Transcript_19199_m.20247	-	NP568321.1	XP006858645.1	XP002993979.1	XP024392313.1	XP001703317.1	XP003082862.2	XP_002683117.1	XP_011780701.1
	Geneset-875	-	-	POR8273..scf244_11	-	Transcript_9048_m.11566	-	Transcript_273_m.313	Transcript_6238_m.17718	Transcript_25056_m.24156	Transcript_15187_g.26401	-	Transcript_16214_g.29044	Transcript_15924_m.30053	-	PXF44640.1	-	-	-	-	-	NP172158.1	XP006838818.1	XP002969304.2	XP024357447.1	XP001694525.1	XP003081399.2	-	-
	Geneset-876	-	-	POR5351..scf208_2	Transcript_18780_m.21505	Transcript_10132_m.12948	-	-	Transcript_43323_m.115015	Transcript_10790_m.10347	Transcript_7972_g.13130	-	-	-	Pum0166s0036.1.p	PXF48977.1	-	Transcript_34287_m.37626	Cyanophora31184	Transcript_39135_m.40964	-	-	-	XP002968113.2	XP024395653.1	-	-	XP_002683399.1	XP_011779694.1
	Geneset-877	XP_005537521.1	XP_005706226.1	POR9318..scf295_1	Transcript_4985_m.6051	Transcript_4745_m.5934	Transcript_411_m.713	-	Transcript_12527_m.34359	Transcript_16436_m.15872	-	-	-	-	-	PXF42815.1	-	Transcript_31449_m.34708	-	Transcript_7819_m.8027	Transcript_2104_m.2436	NP567011.1	XP020529873.1	XP002991439.2	XP024368624.1	XP001690076.1	-	XP_002682610.1	-
	Geneset-878	XP_005538506.1	XP_005705679.1	POR0012..scf295_1	Transcript_15601_m.18104	Transcript_13706_m.17462	-	-	Transcript_42705_m.113176	Transcript_1354_m.1401	Transcript_20378_g.34871	Transcript_18225_m.24408	-	-	-	-	-	-	-	-	-	-	-	XP002990490.1	-	-	-	XP_002679515.1	-
	Geneset-879	XP_005538588.1	XP_005704322.1	POR9729..scf295_1	Transcript_11047_m.12396	Transcript_11319_m.14543	-	-	Transcript_40004_m.107903	Transcript_521_m.535	Transcript_22390_g.38196	Transcript_8948_m.11380	-	-	-	PXF42772.1	-	Transcript_48642_m.52836	Cyanophora15432	Transcript_45759_m.48190	-	-	-	-	-	-	-	-	-
	Geneset-880	XP_005539166.1	XP_005709121.1	POR7731..scf295_1	Transcript_6677_m.7919	Transcript_13151_m.16797	-	-	Transcript_42462_m.112417	-	Transcript_57348_g.98297	-	Transcript_26377_g.45793	Transcript_11252_m.20742	Pum0510s0014.1.p	PXF47907.1	XP_005714266.1	Transcript_9911_m.10873	Cyanophora16959	Transcript_23654_m.25074	-	NP851097.1	XP020529827.1	-	-	-	-	-	-
	Geneset-881	XP_005536000.1	XP_005704750.1	POR3549..scf227_4	Transcript_5598_m.6578	-	Transcript_2840_m.5354	-	Transcript_29113_m.76935	Transcript_8917_m.8643	Transcript_52348_g.89568	Transcript_14211_m.18604	Transcript_16300_g.29202	Transcript_4791_m.8590	-	-	XP_005718760.1	Transcript_285_m.371	Cyanophora23687	Transcript_24945_m.26533	Transcript_975_m.1120	NP001320431.1	XP020524476.1	XP002968257.2	XP024380246.1	XP001694054.1	-	XP_002671389.1	XP_011777253.1
	Geneset-882	XP_005535017.1	XP_005704685.1	POR7026..scf295_1	Transcript_13508_m.15191	Transcript_13374_m.17036	Transcript_3614_m.6905	-	Transcript_12824_m.34634	Transcript_22217_m.21498	Transcript_21394_g.36481	Transcript_2284_m.2380	Transcript_2294_g.4310	Transcript_5098_m.9093	Pum0524s0014.1.p	PXF42784.1	XP_005711151.1	Transcript_17273_m.18579	Cyanophora16895	Transcript_13333_m.14031	-	NP565421.1	XP011628876.1	XP002981606.2	XP024364111.1	XP001700405.1	XP003083952.2	-	-
	Geneset-883	XP_005536842.1	XP_005708404.1	POR9684..scf227_4	Transcript_20445_m.23199	Transcript_7080_m.9057	Transcript_4865_m.8923	-	Transcript_22684_m.61723	Transcript_14427_m.14039	Transcript_26646_g.45112	Transcript_8012_m.10163	Transcript_9809_g.17065	Transcript_1862_m.3544	Pum0184s0007.1.p	PXF46319.1	XP_005713576.1	Transcript_30470_m.33467	Cyanophora10199	Transcript_18911_m.19985	-	NP181864.1	XP006858652.1	XP002963208.1	XP024389417.1	XP001696322.1	XP003081493.2	-	-
	Geneset-884	-	XP_005706218.1	POR0096..scf249_10	-	-	-	-	Transcript_8933_m.26615	Transcript_17039_m.16301	Transcript_51315_g.87879	Transcript_6270_m.7872	Transcript_3285_g.6001	Transcript_20128_m.37724	-	PXF47349.1	-	Transcript_46511_m.50639	-	Transcript_32148_m.33539	-	-	-	XP024515097.1	XP024362909.1	-	-	-	-
	Geneset-885	XP_005536238.1	-	POR7527..scf295_1	Transcript_19105_m.21792	Transcript_3341_m.4184	-	-	Transcript_35052_m.94260	-	Transcript_13389_g.23106	Transcript_11553_m.15031	Transcript_26558_g.46194	-	Pum0587s0001.1.p	PXF42624.1	-	-	-	-	-	-	-	XP024524826.1	-	-	-	-	-
	Geneset-886	XP_005538978.1	XP_005702986.1	POR7552..scf295_1	Transcript_18184_m.20809	Transcript_4451_m.5584	Transcript_2782_m.5258	Transcript_4705_m.6904	Transcript_31678_m.83262	Transcript_13429_m.12880	-	Transcript_3034_m.3618	Transcript_28880_g.50297	Transcript_21520_m.40415	Pum0399s0013.1.p	PXF46166.1	-	Transcript_4849_m.5263	Cyanophora15562	Transcript_19010_m.20080	-	-	-	XP024518708.1	-	XP001700746.1	-	-	-
	Geneset-887	XP_005536108.1	XP_005702805.1	POR7454..scf295_1	Transcript_305_m.361	Transcript_9545_m.12204	-	-	Transcript_9043_m.26869	Transcript_9413_m.9148	Transcript_27662_g.46806	Transcript_9244_m.11964	Transcript_25008_g.43370	Transcript_25204_m.46305	Pum0537s0010.2.p	PXF48793.1	XP_005712113.1	Transcript_15199_m.16360	Cyanophora20389	Transcript_24843_m.26399	-	NP194858.1	XP006850958.1	XP002969356.1	XP024401744.1	XP001695298.1	XP003082794.2	XP_002683020.1	XP_011773904.1
	Geneset-888	-	-	POR0108..scf236_6	-	Transcript_6030_m.7652	Transcript_3539_m.6730	-	-	Transcript_4855_m.4476	Transcript_9039_g.14659	Transcript_5862_m.7321	Transcript_1505_g.2915	Transcript_179_m.282	Pum1714s0001.1.p	PXF47287.1	-	-	-	-	-	-	-	-	-	-	-	-	-
	Geneset-889	XP_005536802.1	XP_005707391.1	POR6251..scf270_19	Transcript_20755_m.23498	Transcript_8666_m.11131	-	-	Transcript_23741_m.63526	Transcript_1390_m.1452	Transcript_49998_g.85573	Transcript_14126_m.18498	Transcript_24246_g.41824	Transcript_11671_m.21552	Pum0346s0006.1.p	PXF41833.1	XP_005717444.1	Transcript_27338_m.29899	Cyanophora15592	Transcript_40020_m.41931	-	NP001185315.1	XP011625477.1	XP024519251.1	XP024400663.1	XP001689901.1	XP003081723.2	-	-
	Geneset-890	XP_005535523.1	XP_005703547.1	POR6603..scf209_3	Transcript_3131_m.3562	Transcript_7545_m.9701	-	Transcript_3621_m.5480	Transcript_3081_m.9791	Transcript_19635_m.19150	Transcript_39626_g.67656	Transcript_13763_m.18084	Transcript_22431_g.38428	Transcript_13500_m.25198	Pum0266s0019.1.p	PXF45736.1	XP_005717739.1	Transcript_38661_m.41948	Cyanophora6908	Transcript_28048_m.29386	-	NP190281.1	XP020523183.1	XP024533330.1	XP024378559.1	XP001694015.1	XP003081904.2	-	-
	Geneset-891	-	XP_005703308.1	POR0680..scf227_4	-	Transcript_8994_m.11491	-	Transcript_3665_m.5560	Transcript_37029_m.100139	Transcript_14313_m.13854	Transcript_34354_g.58788	Transcript_15300_m.19898	-	-	Pum0188s0024.1.p	PXF47601.1	XP_005717538.1	Transcript_22056_m.24069	Cyanophora22747	Transcript_20708_m.22037	-	NP190487.1	XP020517911.1	XP024515322.1	XP024402715.1	XP001695892.1	XP003082599.2	XP_002677107.1	XP_011771249.1
	Geneset-892	-	XP_005703884.1	POR0641..scf295_1	Transcript_4299_m.5220	Transcript_4059_m.5099	-	Transcript_2747_m.4183	Transcript_36368_m.98577	Transcript_10866_m.10410	Transcript_51278_g.87806	Transcript_17076_m.22779	Transcript_19236_g.33319	Transcript_10268_m.18746	Pum1801s0002.1.p	PXF50104.1	XP_005714490.1	Transcript_12586_m.13824	Cyanophora23258	Transcript_26014_m.27567	Transcript_136_m.178	NP974870.1	XP020527378.1	XP002989645.2	XP024399231.1	XP001696419.1	XP022840322.1	XP_002679211.1	XP_011777584.1
	Geneset-893	-	-	POR8261..scf229_5	Transcript_7629_m.8861	Transcript_2519_m.3146	-	-	Transcript_11571_m.32451	Transcript_23853_m.22909	Transcript_40668_g.69805	Transcript_8266_m.10556	-	-	-	PXF47167.1	XP_005710485.1	Transcript_20413_m.22109	Cyanophora12735	Transcript_231_m.285	-	NP563675.1	XP011621670.2	XP024522479.1	XP024369384.1	-	-	XP_002680603.1	-
	Geneset-894	XP_005536323.1	XP_005704492.1	POR2701..scf291_13	Transcript_14574_m.16632	Transcript_1935_m.2444	-	-	Transcript_27640_m.73755	Transcript_5821_m.5432	Transcript_451_g.741	Transcript_14296_m.18733	Transcript_25683_g.44464	Transcript_23180_m.43154	Pum0417s0013.1.p	PXF50068.1	XP_005710732.1	Transcript_5715_m.6045	-	Transcript_11970_m.12408	-	NP565616.1	XP006826749.2	XP024532545.1	XP024378102.1	XP001693707.1	XP003083761.2	XP_002677143.1	XP_011778105.1
	Geneset-895	XP_005537050.1	XP_005706286.1	POR4781..scf208_2	Transcript_10299_m.11581	Transcript_1528_m.1955	-	-	Transcript_866_m.1494	Transcript_24753_m.23833	Transcript_48424_g.82483	Transcript_7771_m.9879	Transcript_14789_g.26178	Transcript_5229_m.9436	Pum0286s0013.1.p	-	-	Transcript_45147_m.49232	-	Transcript_43644_m.45767	-	NP001323366.1	XP006852733.1	XP024517140.1	XP024379311.1	XP001692301.1	XP003074764.2	XP_002681601.1	XP_011779942.1
	Geneset-896	-	-	POR7421..scf296_7	Transcript_15622_m.18118	Transcript_6561_m.8365	Transcript_2905_m.5460	-	Transcript_9115_m.27023	Transcript_9431_m.9162	Transcript_13265_g.22919	Transcript_2765_m.3142	Transcript_12508_g.21893	-	Pum0167s0009.1.p	PXF50099.1	-	-	-	-	-	-	-	-	-	-	-	-	-
	Geneset-897	XP_005538891.1	XP_005708886.1	POR6843..scf236_6	Transcript_7140_m.8462	Transcript_1711_m.2149	Transcript_3552_m.6783	-	Transcript_9721_m.28196	Transcript_1019_m.1097	-	Transcript_9074_m.11638	-	-	-	-	-	-	-	Transcript_488_m.493	-	-	XP006857012.1	-	-	-	-	-	-
	Geneset-898	XP_005538502.1	-	POR7667..scf295_1	-	Transcript_8810_m.11271	-	-	Transcript_17657_m.48313	-	Transcript_36393_g.61950	Transcript_11405_m.14788	-	-	Pum0070s0057.1.p	PXF47768.1	XP_005715094.1	-	-	-	-	NP197855.3	XP006845517.1	XP002967723.2	XP024376350.1	XP001690555.1	XP003078289.2	XP_002679840.1	XP_011780860.1
	Geneset-899	-	-	POR0613..scf251_18	-	Transcript_12179_m.15668	Transcript_2045_m.3743	Transcript_3148_m.4703	-	Transcript_18475_m.17959	-	-	Transcript_2471_g.4668	Transcript_20854_m.39187	Pum0484s0002.1.p	PXF39939.1	-	Transcript_42446_m.46192	-	-	-	-	-	-	-	-	-	-	-
	Geneset-900	-	-	POR7690..scf295_9	Transcript_12802_m.14465	Transcript_9481_m.12127	-	-	Transcript_32045_m.84631	Transcript_11741_m.11309	Transcript_25815_g.43665	Transcript_17078_m.22781	-	-	Pum0103s0006.1.p	PXF47394.1	XP_005711208.1	-	-	-	-	NP172918.2	XP006849492.1	XP024541389.1	XP024361415.1	-	-	-	-
	Geneset-901	XP_005537142.1	XP_005702838.1	POR1223..scf208_2	Transcript_14616_m.16686	Transcript_1864_m.2348	-	Transcript_3576_m.5403	Transcript_42129_m.111671	Transcript_4996_m.4626	Transcript_24484_g.41495	Transcript_7693_m.9812	Transcript_12761_g.22403	Transcript_7629_m.13868	Pum0463s0003.1.p	PXF41938.1	XP_005710589.1	Transcript_49271_m.53425	Cyanophora3568	-	Transcript_2171_m.2489	NP850133.1	XP011624140.1	XP002978624.1	XP024381642.1	-	XP003079549.2	XP_002683131.1	-
	Geneset-902	-	-	POR5977..scf209_3	-	Transcript_1885_m.2378	-	-	Transcript_27917_m.74507	Transcript_11915_m.11470	-	Transcript_515_m.614	Transcript_10735_g.18668	Transcript_1156_m.2283	Pum3147s0001.1.p	PXF40784.1	XP_005718086.1	-	-	-	-	-	-	-	-	-	-	-	-
	Geneset-903	XP_005538396.1	XP_005706009.1	POR8929..scf208_2	Transcript_6293_m.7458	Transcript_6554_m.8357	Transcript_2478_m.4594	Transcript_4532_m.6707	Transcript_2448_m.7166	Transcript_16332_m.15781	Transcript_21990_g.37516	Transcript_6771_m.8748	Transcript_1054_g.2231	Transcript_18532_m.34313	Pum0060s0003.1.p	PXF48804.1	XP_005712080.1	Transcript_48041_m.52150	Cyanophora10087	Transcript_22572_m.24065	-	NP175250.1	XP006844881.1	XP024519417.1	XP024369408.1	XP001702153.1	XP003074101.2	XP_002676474.1	-
	Geneset-904	XP_005538133.1	XP_005703147.1	POR5365..scf295_1	Transcript_11236_m.12586	Transcript_2304_m.2863	Transcript_1541_m.2797	-	Transcript_9538_m.27817	Transcript_22564_m.21715	Transcript_46955_g.80116	Transcript_10038_m.12944	Transcript_19560_g.33749	Transcript_5150_m.9231	Pum0464s0007.1.p	PXF43833.1	XP_005718518.1	-	-	-	-	-	-	-	-	XP001690652.1	-	-	-
	Geneset-905	XP_005534821.1	XP_005705767.1	POR0226..scf229_5	Transcript_15051_m.17287	Transcript_3665_m.4595	-	-	Transcript_25405_m.68306	Transcript_19825_m.19330	Transcript_40962_g.70325	Transcript_4058_m.4910	-	-	Pum0079s0023.1.p	PXF40226.1	XP_005711790.1	Transcript_46026_m.50077	Cyanophora13695	Transcript_22145_m.23704	-	NP850516.1	XP020529316.1	XP002960149.1	XP024368561.1	XP001693593.1	XP022841126.1	XP_002676206.1	-
	Geneset-906	XP_005535528.1	-	POR6708..scf227_4	Transcript_17759_m.20376	Transcript_805_m.1087	-	-	Transcript_33794_m.89934	-	Transcript_41689_g.71627	Transcript_8195_m.10446	Transcript_10889_g.18997	Transcript_11472_m.21132	Pum0099s0017.1.p	PXF47803.1	-	Transcript_25117_m.27485	Cyanophora15119	Transcript_13176_m.13869	-	NP568723.1	XP011626150.1	XP024518723.1	XP024398679.1	XP001694516.1	XP022840249.1	XP_002671306.1	XP_011773688.1
	Geneset-907	XP_005536088.1	XP_005704338.1	POR1010..scf296_7	Transcript_12413_m.13948	Transcript_9597_m.12259	-	Transcript_4788_m.7014	Transcript_4415_m.12684	-	-	Transcript_8606_m.11006	Transcript_14072_g.24867	-	Pum1681s0001.1.p	PXF44076.1	XP_005715130.1	-	-	-	-	NP001031507.1	XP006842627.1	XP024540096.1	XP024367302.1	XP001701299.1	XP003083211.1	XP_002682794.1	-
	Geneset-908	XP_005538598.1	XP_005703491.1	POR1463..scf208_2	Transcript_12919_m.14608	Transcript_1095_m.1472	-	-	Transcript_4185_m.11975	Transcript_2681_m.2573	Transcript_37342_g.63811	Transcript_7912_m.10010	Transcript_29440_g.51271	-	Pum2861s0001.1.p	PXF41635.1	XP_005719382.1	Transcript_48597_m.52773	Cyanophora29085	Transcript_10230_m.10794	-	NP568922.1	XP006854491.1	XP002965118.1	XP024403606.1	XP001703519.1	XP003084026.2	-	-
	Geneset-909	XP_005535141.1	XP_005707346.1	POR5814..scf209_3	Transcript_6278_m.7432	Transcript_8073_m.10385	Transcript_2732_m.5134	Transcript_372_m.465	Transcript_13838_m.37639	Transcript_21928_m.21246	Transcript_516_g.832	Transcript_18444_m.24816	Transcript_21651_g.36902	Transcript_4755_m.8526	-	PXF48809.1	XP_005716728.1	Transcript_21030_m.22786	Cyanophora30381	Transcript_30498_m.31861	-	NP001327188.1	XP011628444.1	XP002979101.1	XP024386961.1	-	XP022840148.1	-	-
	Geneset-910	-	-	POR0483..scf227_4	Transcript_201_m.234	Transcript_13116_m.16752	-	-	Transcript_22847_m.62119	Transcript_20280_m.19715	Transcript_39858_g.68130	Transcript_17587_m.23394	Transcript_28080_g.48818	Transcript_16605_m.31350	Pum0254s0013.1.p	PXF46222.1	XP_005716162.1	-	-	-	-	NP568534.1	XP020524692.1	XP002992407.1	XP024402945.1	XP001691456.1	-	-	-
	Geneset-911	XP_005535095.1	XP_005706052.1	POR5065..scf209_3	Transcript_2547_m.2958	Transcript_2991_m.3763	-	-	-	-	-	-	Transcript_13377_g.23517	Transcript_3224_m.5759	-	-	-	Transcript_5849_m.6156	-	Transcript_45994_m.48429	-	NP180192.1	XP006836553.1	-	XP024362701.1	-	XP022839319.1	-	-
	Geneset-912	XP_005536342.1	-	POR7440..scf227_4	Transcript_17152_m.19781	Transcript_10257_m.13112	-	-	Transcript_17992_m.48778	-	Transcript_42120_g.72363	Transcript_11271_m.14543	Transcript_9098_g.15616	Transcript_1901_m.3611	-	PXF49287.1	-	-	-	-	-	-	-	-	XP024364701.1	XP001692804.1	XP003082698.1	-	-
	Geneset-913	XP_005536358.1	XP_005708822.1	POR1037..scf236_6	-	Transcript_13602_m.17315	-	Transcript_3011_m.4476	Transcript_713_m.1167	Transcript_15209_m.14942	Transcript_1533_g.2619	Transcript_6302_m.7943	Transcript_16403_g.29467	Transcript_15981_m.30119	Pum0416s0013.1.p	PXF48317.1	XP_005709943.1	Transcript_5881_m.6198	Cyanophora12747	-	-	NP199600.1	XP006844759.1	XP002970366.1	XP024356910.1	XP001695875.1	XP003083350.2	XP_002674547.1	-
	Geneset-914	XP_005535611.1	XP_005705695.1	POR8927..scf296_7	-	-	-	-	Transcript_33226_m.88631	-	-	-	Transcript_10372_g.18035	Transcript_6524_m.11780	-	-	-	-	-	-	-	NP195556.1	XP006850427.1	XP002969577.2	XP024368987.1	-	-	-	-
	Geneset-915	XP_005535076.1	-	POR4388..scf295_1	Transcript_16456_m.19006	Transcript_5882_m.7466	-	Transcript_1515_m.2150	Transcript_137_m.195	Transcript_7679_m.7600	Transcript_7124_g.11882	Transcript_16569_m.21752	Transcript_24596_g.42579	Transcript_5113_m.9118	-	PXF40898.1	XP_005712181.1	-	-	-	-	NP189940.1	-	XP024526090.1	-	-	-	-	-
	Geneset-916	-	-	POR5248..scf229_5	Transcript_16864_m.19485	Transcript_8169_m.10513	Transcript_918_m.1686	-	-	Transcript_21421_m.20870	-	-	Transcript_172_g.363	Transcript_14253_m.26808	-	-	-	-	-	-	-	NP001321305.1	XP020518979.1	XP024537130.1	-	XP001698873.1	-	XP_002682789.1	XP_011774121.1
	Geneset-917	XP_005538025.1	XP_005708789.1	POR3973..scf249_10	Transcript_20304_m.23060	Transcript_13460_m.17131	Transcript_4261_m.8030	-	Transcript_38476_m.102938	Transcript_7051_m.6997	-	Transcript_8449_m.10823	Transcript_12529_g.21938	Transcript_446_m.743	Pum0927s0003.1.p	PXF43707.1	XP_005716698.1	Transcript_24868_m.27263	-	Transcript_24819_m.26379	-	NP192960.1	XP011628332.1	XP002993718.2	XP024378698.1	-	-	XP_002670877.1	-
	Geneset-918	-	XP_005706030.1	POR5919..scf295_1	Transcript_10831_m.12163	Transcript_12475_m.16011	-	-	Transcript_32496_m.86372	Transcript_17185_m.16445	Transcript_36696_g.62527	Transcript_16440_m.21473	Transcript_26949_g.46938	Transcript_25238_m.46373	-	PXF49182.1	XP_005717363.1	Transcript_45050_m.49108	Cyanophora29696	Transcript_4878_m.4856	-	NP198992.2	XP006846229.1	XP002983530.1	XP024392955.1	XP001689854.1	XP003080445.2	XP_002683491.1	XP_011778351.1
	Geneset-919	XP_005535647.1	XP_005704690.1	POR6101..scf236_6	Transcript_21800_m.24669	-	-	-	Transcript_45367_m.119312	Transcript_22578_m.21733	Transcript_8580_g.14063	Transcript_1585_m.1851	Transcript_8225_g.14123	-	-	-	-	-	Cyanophora2352	-	-	NP182073.1	XP006858004.2	-	XP024400675.1	XP001692039.1	-	-	XP_011774297.1
	Geneset-920	-	XP_005705011.1	POR6234..scf295_1	Transcript_19702_m.22241	Transcript_6990_m.8924	-	-	Transcript_41508_m.110706	-	-	Transcript_2652_m.2944	Transcript_23231_g.39943	-	Pum0251s0015.1.p	PXF49096.1	XP_005710903.1	-	-	-	-	NP851140.1	XP020518628.1	XP002965301.2	XP024369732.1	XP001694002.1	-	-	-
	Geneset-921	-	-	POR3797..scf208_2	-	-	-	-	-	-	Transcript_45021_g.77043	Transcript_5123_m.6592	Transcript_23483_g.40358	Transcript_15585_m.29473	Pum0647s0009.1.p	PXF46416.1	XP_005717162.1	-	-	-	-	NP001330234.1	XP011622764.1	XP024537096.1	XP024392834.1	-	-	XP_002669389.1	-
	Geneset-922	XP_005536556.1	-	POR0747..scf222_8	-	-	-	-	Transcript_41245_m.110276	Transcript_20020_m.19503	Transcript_30925_g.52874	-	Transcript_28311_g.49171	Transcript_4892_m.8746	-	PXF41423.1	-	Transcript_55885_m.60373	Cyanophora31098	Transcript_3457_m.3318	-	-	XP020526250.1	XP024545725.1	XP024364683.1	XP001692606.1	-	XP_002677771.1	-
	Geneset-923	XP_005536600.1	XP_005708070.1	POR3540..scf295_1	Transcript_10662_m.12013	Transcript_3903_m.4896	Transcript_4462_m.8362	Transcript_2488_m.3864	Transcript_21528_m.59703	Transcript_9350_m.9093	Transcript_17315_g.29856	Transcript_6664_m.8560	Transcript_23514_g.40418	Transcript_1576_m.3046	-	PXF42395.1	-	-	Cyanophora1377	-	-	NP851243.1	XP020524324.1	XP002967445.1	XP024401739.1	XP001696800.1	XP003081592.1	-	-
	Geneset-924	-	XP_005705480.1	POR8076..scf210_14	-	-	-	Transcript_3163_m.4739	Transcript_38889_m.104294	Transcript_7338_m.7338	Transcript_55608_g.95205	Transcript_8057_m.10236	-	-	Pum0530s0007.1.p	PXF48258.1	-	-	-	-	-	NP189353.1	XP020525513.1	XP002974253.1	XP024361610.1	XP001697186.1	XP003081369.2	-	XP_011776657.1
	Geneset-925	XP_005534948.1	-	POR7594..scf295_1	Transcript_9537_m.10899	Transcript_4843_m.6036	-	Transcript_2029_m.3106	Transcript_27684_m.73866	Transcript_4872_m.4490	Transcript_42071_g.72263	-	Transcript_21429_g.36395	Transcript_12528_m.23265	Pum0352s0026.1.p	PXF48073.1	XP_005713342.1	-	-	-	-	-	-	-	XP024390780.1	-	XP003074678.2	-	XP_011776950.1
	Geneset-926	XP_005539199.1	XP_005705365.1	POR3457..scf236_6	Transcript_13249_m.14959	Transcript_12811_m.16366	-	Transcript_2859_m.4291	-	Transcript_17183_m.16443	Transcript_11790_g.20004	Transcript_2731_m.3067	Transcript_13381_g.23524	Transcript_5237_m.9456	-	PXF47446.1	XP_005719035.1	Transcript_8405_m.9159	Cyanophora7352	Transcript_3384_m.3242	Transcript_2476_m.2759	NP182049.1	XP020520073.1	XP002977126.2	XP024359845.1	XP001695426.1	XP003078292.1	-	XP_011779018.1
	Geneset-927	XP_005537261.1	XP_005704203.1	POR1073..scf208_2	Transcript_3813_m.4532	Transcript_5642_m.7103	Transcript_5001_m.9217	-	Transcript_185_m.268	Transcript_10269_m.9869	Transcript_19255_g.33036	Transcript_12002_m.15639	Transcript_21982_g.37589	Transcript_6886_m.12326	Pum0486s0003.1.p	PXF46184.1	XP_005714665.1	Transcript_21077_m.22857	Cyanophora22475	Transcript_19170_m.20218	-	NP190864.1	XP020527359.1	XP002964605.2	XP024372264.1	XP001698498.1	XP003082173.2	XP_002680895.1	-
	Geneset-928	-	-	POR5621..scf208_2	-	Transcript_5637_m.7092	Transcript_114_m.180	-	Transcript_23718_m.63505	Transcript_9181_m.8937	Transcript_8592_g.14077	Transcript_17301_m.23020	-	Transcript_8442_m.15501	Pum0014s0111.1.p	PXF45870.1	XP_005714962.1	-	-	-	-	-	-	-	-	-	-	-	-
	Geneset-929	XP_005538580.1	XP_005705426.1	POR7988..scf222_8	Transcript_10866_m.12206	Transcript_6959_m.8888	-	-	Transcript_30663_m.79855	Transcript_23838_m.22895	Transcript_23575_g.40167	Transcript_3378_m.3959	Transcript_8662_g.14850	Transcript_4743_m.8495	Pum0288s0025.1.p	PXF45722.1	-	Transcript_26200_m.28506	Cyanophora27752	Transcript_15231_m.16137	-	NP173215.1	XP006856416.1	XP002986879.1	XP024358576.1	XP001691857.1	XP022838357.1	XP_002679658.1	XP_011776791.1
	Geneset-930	XP_005536873.1	XP_005707709.1	POR4011..scf229_5	-	Transcript_8567_m.11014	-	-	Transcript_14510_m.39746	Transcript_952_m.1010	-	-	-	Transcript_14877_m.28048	-	PXF47568.1	XP_005715478.1	-	Cyanophora23096	-	-	NP171799.2	XP011626676.1	XP024540800.1	XP024401036.1	XP001698287.1	-	XP_002683521.1	XP_011773690.1
	Geneset-931	XP_005538666.1	XP_005703056.1	POR6333..scf208_2	Transcript_9313_m.10722	Transcript_2505_m.3127	-	-	Transcript_42997_m.114132	Transcript_6639_m.6400	-	Transcript_18210_m.24373	Transcript_23813_g.40976	Transcript_3057_m.5529	-	PXF47854.1	XP_005718004.1	Transcript_22113_m.24135	Cyanophora11578	Transcript_15081_m.15969	Transcript_2173_m.2494	NP001190475.1	XP020527384.1	XP002985664.2	XP024370950.1	XP001695345.1	XP003083940.2	XP_002682733.1	XP_011774994.1
	Geneset-932	-	XP_005704549.1	POR7954..scf295_1	Transcript_10432_m.11756	Transcript_10675_m.13704	Transcript_4006_m.7566	-	Transcript_24144_m.64629	Transcript_5284_m.4851	Transcript_41966_g.72127	Transcript_3621_m.4303	Transcript_12484_g.21857	Transcript_24129_m.44740	Pum0093s0048.1.p	PXF45641.1	XP_005717816.1	Transcript_23676_m.25840	-	Transcript_8697_m.9205	-	NP001332733.1	XP006855335.2	XP002983687.2	XP024393884.1	XP001695568.1	XP022840834.1	XP_002681944.1	-
	Geneset-933	-	XP_005705518.1	POR8752..scf227_4	Transcript_12531_m.14069	Transcript_7388_m.9475	Transcript_4389_m.8269	Transcript_3563_m.5361	-	-	-	Transcript_7086_m.9248	-	-	-	-	-	-	-	-	-	NP565396.1	XP011621455.1	XP024534931.1	XP024402483.1	-	-	-	-
	Geneset-934	XP_005535442.1	XP_005707502.1	POR4788..scf244_11	Transcript_16096_m.18618	Transcript_4983_m.6203	-	-	Transcript_15556_m.43007	Transcript_24953_m.24057	-	-	-	Transcript_10004_m.18301	-	-	-	Transcript_27689_m.30271	-	Transcript_23116_m.24533	-	-	-	XP024532231.1	-	-	XP003078155.2	-	-
	Geneset-935	XP_005537565.1	XP_005706248.1	POR9201..scf208_2	-	Transcript_7757_m.10006	Transcript_3352_m.6337	-	Transcript_538_m.624	Transcript_3626_m.3419	Transcript_35013_g.59727	Transcript_13843_m.18171	Transcript_6702_g.11166	-	-	PXF47367.1	-	Transcript_1617_m.1889	Cyanophora30673	Transcript_39974_m.41883	-	NP175816.1	XP006849700.1	XP024542418.1	XP024403511.1	XP001702038.1	XP003083770.2	XP_002678967.1	-
	Geneset-936	XP_005539189.1	XP_005708142.1	POR9621..scf295_9	Transcript_1948_m.2313	Transcript_12101_m.15560	Transcript_4664_m.8611	-	Transcript_29785_m.77770	Transcript_1944_m.1971	Transcript_785_g.1279	Transcript_12880_m.16692	Transcript_8365_g.14388	Transcript_21483_m.40334	-	PXF46640.1	-	Transcript_19404_m.20984	-	Transcript_17872_m.18860	-	-	-	-	-	-	-	-	-
	Geneset-937	XP_005535138.1	-	POR5871..scf295_1	Transcript_17381_m.20003	Transcript_11921_m.15355	-	-	Transcript_20240_m.55216	-	Transcript_57316_g.98250	Transcript_8706_m.11168	Transcript_4022_g.6901	Transcript_6518_m.11774	-	PXF44825.1	XP_005713366.1	-	-	-	-	NP173490.1	XP020521705.1	XP024515940.1	-	-	XP022839349.1	-	-
	Geneset-938	XP_005537058.1	XP_005708895.1	POR7642..scf295_1	Transcript_19795_m.22356	Transcript_13851_m.17645	-	-	Transcript_38351_m.102745	Transcript_12076_m.11636	Transcript_1193_g.1973	Transcript_10565_m.13545	Transcript_11075_g.19369	Transcript_2001_m.3761	Pum0071s0045.1.p	PXF46374.1	XP_005715932.1	Transcript_42114_m.45836	-	Transcript_12563_m.13146	-	NP172801.1	XP006854435.1	XP024526378.1	XP024377442.1	XP001703199.1	-	XP_002669989.1	XP_011778016.1
	Geneset-939	XP_005537110.1	XP_005707892.1	POR6433..scf209_3	Transcript_14119_m.15940	Transcript_11431_m.14695	-	-	Transcript_9595_m.27937	Transcript_10628_m.10210	Transcript_55294_g.94626	Transcript_8276_m.10580	Transcript_5616_g.9303	Transcript_5142_m.9200	Pum0070s0030.1.p	PXF39942.1	XP_005712850.1	Transcript_51838_m.56087	Cyanophora6686	Transcript_42917_m.44935	-	NP173589.1	XP006842040.1	XP024534591.1	XP024368819.1	-	XP022840155.1	XP_002682111.1	-
	Geneset-940	XP_005538947.1	-	POR9837..scf295_1	Transcript_6256_m.7418	Transcript_7781_m.10042	-	-	Transcript_21443_m.59508	Transcript_24998_m.24101	Transcript_5771_g.9955	Transcript_14124_m.18491	Transcript_6930_g.11665	-	Pum0224s0016.1.p	PXF42334.1	XP_005719394.1	Transcript_54330_m.58770	Cyanophora7519	Transcript_16814_m.17901	Transcript_2503_m.2802	-	-	-	-	-	-	-	-
	Geneset-941	-	-	POR9775..scf291_13	Transcript_2729_m.3179	Transcript_3688_m.4624	-	-	Transcript_28430_m.75837	-	Transcript_25037_g.42546	-	Transcript_28579_g.49726	Transcript_15386_m.29100	-	-	XP_005710197.1	-	Cyanophora30295	Transcript_38968_m.40768	-	NP178282.2	XP006828470.1	XP002978727.2	XP024374912.1	XP001701679.1	-	XP_002682754.1	-
	Geneset-942	XP_005538383.1	XP_005705891.1	POR5697..scf209_3	Transcript_5415_m.6375	Transcript_7228_m.9259	-	Transcript_271_m.309	Transcript_29291_m.77264	Transcript_14228_m.13774	Transcript_725_g.1192	Transcript_4475_m.5634	Transcript_18381_g.32059	Transcript_907_m.1697	Pum0254s0001.1.p	PXF48560.1	XP_005710222.1	Transcript_51398_m.55608	Cyanophora21437	Transcript_43454_m.45499	-	NP567342.1	XP006855475.2	XP002991385.2	XP024379798.1	XP001693811.1	XP003074870.1	XP_002675269.1	XP_011775459.1
	Geneset-943	XP_005539326.1	XP_005707674.1	POR9090..scf236_6	Transcript_8236_m.9665	Transcript_9328_m.11928	-	Transcript_3453_m.5152	Transcript_10156_m.28805	Transcript_13032_m.12465	Transcript_21548_g.36729	Transcript_4207_m.5158	Transcript_3273_g.5982	Transcript_1856_m.3522	Pum0364s0005.1.p	PXF49401.1	XP_005714615.1	Transcript_36563_m.39758	Cyanophora6590	Transcript_43501_m.45550	-	-	-	XP024522813.1	-	XP001702982.1	XP003082296.2	XP_002679833.1	XP_011774328.1
	Geneset-944	XP_005538223.1	XP_005706229.1	POR7877..scf295_1	Transcript_12584_m.14139	Transcript_10761_m.13827	-	-	Transcript_22776_m.61970	Transcript_2468_m.2393	-	Transcript_17332_m.23057	-	-	Pum0176s0044.1.p	PXF49470.1	-	-	-	-	-	-	-	-	-	-	-	-	-
	Geneset-945	XP_005539004.1	XP_005708680.1	POR8624..scf295_1	Transcript_10211_m.11498	Transcript_9836_m.12566	-	Transcript_1540_m.2208	Transcript_13800_m.37405	Transcript_19360_m.18783	Transcript_38129_g.65238	Transcript_16633_m.21893	Transcript_22064_g.37770	Transcript_20353_m.38149	Pum0082s0020.1.p	PXF46767.1	XP_005711620.1	Transcript_4331_m.4802	Cyanophora19355	Transcript_39174_m.41004	-	NP200649.1	XP020522310.1	XP024527810.1	XP024388515.1	XP001696408.1	XP003083965.1	XP_002677748.1	XP_011779713.1
	Geneset-946	XP_005538713.1	-	POR3131..scf295_1	Transcript_2532_m.2941	Transcript_6723_m.8564	Transcript_4285_m.8066	-	Transcript_43563_m.115563	Transcript_5877_m.5491	Transcript_36006_g.61347	-	Transcript_6169_g.10286	Transcript_14216_m.26739	Pum0076s0016.1.p	-	-	-	-	Transcript_39395_m.41268	-	-	-	XP002985688.2	-	-	XP003081808.2	-	XP_011773442.1
	Geneset-947	XP_005535789.1	XP_005706148.1	POR0351..scf209_3	Transcript_15011_m.17224	Transcript_10472_m.13404	-	-	Transcript_11680_m.32761	Transcript_12507_m.12078	Transcript_28235_g.47828	Transcript_13515_m.17677	-	-	Pum0368s0022.1.p	PXF43756.1	XP_005711874.1	Transcript_17998_m.19402	Cyanophora22222	Transcript_19824_m.20962	-	NP566130.1	XP020518540.1	XP024524195.1	XP024401970.1	XP001698727.1	XP003080010.2	XP_002676843.1	XP_011772451.1
	Geneset-948	XP_005535418.1	XP_005709329.1	POR6004..scf295_1	Transcript_8351_m.9817	Transcript_10810_m.13902	-	Transcript_660_m.816	Transcript_30335_m.79148	Transcript_20457_m.19883	Transcript_16341_g.28274	Transcript_18627_m.25143	Transcript_26264_g.45538	Transcript_16445_m.30966	-	-	XP_005717867.1	Transcript_54801_m.59248	-	Transcript_23260_m.24674	-	-	-	-	XP024398456.1	-	-	-	-
	Geneset-949	XP_005537260.1	XP_005702835.1	POR2302..scf295_1	Transcript_16200_m.18733	Transcript_7799_m.10063	Transcript_929_m.1714	Transcript_4938_m.7190	Transcript_6096_m.17241	Transcript_25095_m.24191	Transcript_28360_g.48077	Transcript_3321_m.3886	Transcript_5700_g.9468	Transcript_12752_m.23588	Pum0357s0002.1.p	PXF42008.1	XP_005717510.1	Transcript_30286_m.33230	Cyanophora30335	Transcript_40767_m.42683	-	NP193312.5	XP006855539.1	-	XP024396124.1	XP001696971.1	XP003079524.2	XP_002673841.1	XP_011778610.1
	Geneset-950	-	XP_005705696.1	POR2182..scf296_7	Transcript_10619_m.11969	Transcript_7103_m.9092	-	-	Transcript_33227_m.88633	Transcript_16949_m.16241	-	-	-	-	Pum0103s0021.1.p	PXF49517.1	XP_005715282.1	-	-	-	-	NP001319564.1	XP020523870.1	XP002991769.2	XP024391017.1	-	-	-	-
	Geneset-951	-	XP_005704317.1	POR0851..scf227_4	Transcript_15693_m.18190	Transcript_8941_m.11426	-	-	Transcript_6729_m.19282	Transcript_1506_m.1560	Transcript_2966_g.4969	-	Transcript_19881_g.34141	Transcript_13192_m.24548	-	PXF46385.1	-	Transcript_16847_m.17979	-	Transcript_32952_m.34523	-	NP181773.2	XP011625874.2	XP024539564.1	XP024390457.1	XP001702183.1	XP003078723.2	XP_002676956.1	XP_011778842.1
	Geneset-952	XP_005538393.1	-	POR7378..scf236_6	Transcript_9120_m.10510	Transcript_12448_m.15977	-	Transcript_3836_m.5849	Transcript_38952_m.104550	Transcript_11508_m.11057	-	Transcript_2417_m.2548	Transcript_1907_g.3609	Transcript_8806_m.16194	-	PXF40925.1	XP_005712675.1	Transcript_29967_m.32845	-	Transcript_22312_m.23850	-	NP197269.2	XP006878620.1	XP024535723.1	XP024356942.1	XP001689992.1	XP003084449.1	-	-
	Geneset-953	XP_005538877.1	XP_005708884.1	POR5978..scf295_1	Transcript_6193_m.7350	-	-	-	Transcript_16035_m.44792	Transcript_23543_m.22598	Transcript_55665_g.95343	-	Transcript_13105_g.23040	-	Pum0216s0016.1.p	PXF46412.1	XP_005717177.1	-	-	Transcript_974_m.914	-	NP001190675.1	XP020528092.1	XP024533546.1	XP024364445.1	XP001692105.1	XP003082403.2	-	-
	Geneset-954	XP_005535282.1	XP_005708201.1	POR7606..scf227_4	Transcript_6407_m.7605	Transcript_12793_m.16348	-	Transcript_1953_m.2964	Transcript_38668_m.103575	Transcript_23744_m.22813	Transcript_2164_g.3565	Transcript_12789_m.16597	Transcript_26507_g.46080	Transcript_4741_m.8486	Pum0025s0015.1.p	PXF47169.1	XP_005716567.1	Transcript_39132_m.42668	Cyanophora16756	Transcript_30144_m.31437	-	NP190394.3	XP020519269.1	-	XP024379198.1	XP001702483.1	XP003075304.2	-	-
	Geneset-955	XP_005538141.1	XP_005706790.1	POR2052..scf208_2	Transcript_15975_m.18499	Transcript_5634_m.7089	Transcript_2896_m.5440	-	Transcript_33350_m.89091	Transcript_7213_m.7193	Transcript_5319_g.9143	Transcript_18535_m.24984	Transcript_11150_g.19522	Transcript_19897_m.37164	Pum2195s0001.1.p	PXF43647.1	XP_005715319.1	Transcript_19798_m.21435	Cyanophora1320	Transcript_20032_m.21193	-	NP177096.1	XP006857227.2	XP024525346.1	XP024372298.1	XP001697462.1	XP003080856.2	-	-
	Geneset-956	-	XP_005706618.1	POR7477..scf227_4	-	-	-	-	Transcript_16845_m.46691	Transcript_6773_m.6592	Transcript_30770_g.52500	Transcript_530_m.631	-	-	Pum0103s0015.1.p	-	-	-	-	-	-	NP849583.1	XP006838997.2	XP024531627.1	XP024402897.1	XP001698114.1	-	XP_002677789.1	XP_011776050.1
	Geneset-957	XP_005535958.1	XP_005707568.1	POR1038..scf208_2	Transcript_7691_m.8929	Transcript_6326_m.8060	-	-	Transcript_38958_m.104558	Transcript_1238_m.1278	Transcript_35220_g.60064	Transcript_2974_m.3533	Transcript_24161_g.41676	Transcript_10595_m.19408	Pum0148s0011.1.p	PXF48500.1	XP_005711339.1	-	Cyanophora14028	-	Transcript_1993_m.2311	NP850135.1	XP006827210.1	XP024539482.1	XP024365390.1	XP001697756.1	-	-	-
	Geneset-958	XP_005535110.1	XP_005703969.1	POR3224..scf295_1	Transcript_1194_m.1290	Transcript_11121_m.14280	-	Transcript_4852_m.7107	Transcript_9347_m.27433	Transcript_24276_m.23409	Transcript_26894_g.45581	Transcript_13086_m.16969	Transcript_25452_g.44063	Transcript_18900_m.35096	Pum0207s0016.1.p	PXF41597.1	XP_005713548.1	Transcript_45099_m.49187	Cyanophora7695	Transcript_35758_m.37321	-	NP849428.1	XP006827577.2	XP002989636.1	XP024361446.1	XP001694715.1	XP022838360.1	XP_002681340.1	XP_011777068.1
	Geneset-959	-	-	POR7973..scf295_9	Transcript_22407_m.25420	Transcript_7627_m.9826	Transcript_684_m.1185	Transcript_2203_m.3437	Transcript_7978_m.23781	Transcript_18948_m.18324	Transcript_24161_g.41083	-	-	-	Pum2057s0001.1.p	-	-	Transcript_20108_m.21795	Cyanophora10896	Transcript_6870_m.6916	-	NP564091.1	XP006878532.1	-	XP024372507.1	XP001703237.1	-	-	XP_011779962.1
	Geneset-960	XP_005539036.1	XP_005706420.1	POR5003..scf229_5	-	Transcript_13672_m.17407	-	-	Transcript_2465_m.7280	Transcript_10888_m.10426	Transcript_38255_g.65438	-	Transcript_9141_g.15679	Transcript_18942_m.35175	-	PXF46584.1	XP_005714116.1	-	-	-	-	NP001324265.1	XP011627500.2	XP002988185.2	XP024390006.1	XP001695352.1	-	XP_002676396.1	-
	Geneset-961	-	-	POR8472..scf208_2	Transcript_16347_m.18871	Transcript_1616_m.2052	-	Transcript_817_m.1009	Transcript_16678_m.46334	Transcript_17158_m.16412	-	-	-	-	-	PXF41464.1	XP_005716516.1	-	-	-	-	-	XP020527147.1	XP024544382.1	XP024388809.1	-	-	-	-
	Geneset-962	XP_005534794.1	XP_005702676.1	POR4669..scf208_2	Transcript_10684_m.12024	Transcript_12708_m.16241	-	Transcript_3899_m.5935	Transcript_28261_m.75477	Transcript_6399_m.6041	Transcript_53154_g.90791	Transcript_13899_m.18215	Transcript_15999_g.28649	Transcript_5561_m.10134	Pum0135s0033.1.p	PXF49422.1	-	Transcript_51968_m.56285	Cyanophora27924	Transcript_3980_m.3876	-	-	-	-	-	-	-	-	-
	Geneset-963	XP_005535102.1	XP_005705840.1	POR2191..scf236_6	Transcript_1906_m.2255	Transcript_6714_m.8549	Transcript_3319_m.6280	-	Transcript_45341_m.119238	Transcript_13328_m.12751	Transcript_42333_g.72750	Transcript_11337_m.14674	Transcript_18744_g.32668	Transcript_18431_m.34137	Pum0651s0006.1.p	PXF49732.1	XP_005711329.1	-	-	-	-	NP001318727.1	XP020531359.1	XP002979119.2	XP024373756.1	XP001696442.1	XP022839052.1	-	-
	Geneset-964	-	XP_005703789.1	POR1050..scf295_1	Transcript_4458_m.5399	Transcript_12241_m.15747	-	-	Transcript_35128_m.94427	Transcript_23677_m.22735	Transcript_40464_g.69334	Transcript_12351_m.16114	Transcript_13691_g.24208	Transcript_19389_m.36117	Pum0070s0036.1.p	PXF44562.1	XP_005709859.1	Transcript_1874_m.2155	Cyanophora16811	Transcript_15113_m.15993	Transcript_848_m.919	NP196346.1	XP011623407.1	XP024531271.1	XP024396737.1	XP001700078.1	XP003079264.2	XP_002670292.1	-
	Geneset-965	XP_005537601.1	XP_005708140.1	POR0408..scf209_3	Transcript_3196_m.3676	Transcript_12456_m.15993	-	-	Transcript_2971_m.9497	Transcript_7058_m.7007	Transcript_3336_g.5719	Transcript_6343_m.7987	Transcript_25720_g.44529	Transcript_21054_m.39504	Pum0809s0010.1.p	PXF43309.1	XP_005711645.1	Transcript_18117_m.19592	Cyanophora26178	Transcript_11027_m.11609	-	NP196867.1	XP006851067.2	XP024526824.1	XP024386837.1	XP001700895.1	XP003078741.1	-	-
	Geneset-966	XP_005537719.1	-	POR1869..scf209_3	Transcript_18981_m.21693	Transcript_4245_m.5334	-	-	Transcript_22796_m.61997	Transcript_6947_m.6873	Transcript_40668_g.69806	Transcript_8260_m.10548	Transcript_12812_g.22482	Transcript_23258_m.43312	Pum0108s0009.1.p	PXF42813.1	XP_005714822.1	Transcript_36112_m.39296	Cyanophora13327	Transcript_5034_m.4974	Transcript_2195_m.2516	NP190777.1	XP011628227.1	XP002975776.1	XP024403698.1	XP001693682.1	XP022839410.1	XP_002682669.1	XP_011779387.1
	Geneset-967	XP_005537362.1	XP_005708005.1	POR0418..scf295_1	-	Transcript_12597_m.16132	Transcript_1660_m.3010	-	Transcript_40815_m.109628	Transcript_19304_m.18725	Transcript_30276_g.51545	Transcript_18472_m.24862	Transcript_28345_g.49255	Transcript_23483_m.43702	Pum0031s0122.1.p	PXF49735.1	XP_005711345.1	-	-	-	-	NP849778.1	-	-	XP024372932.1	-	XP022839719.1	-	-
	Geneset-968	XP_005538871.1	XP_005705370.1	POR6631..scf295_1	-	Transcript_12222_m.15722	-	-	Transcript_19172_m.52050	Transcript_2657_m.2547	Transcript_38414_g.65641	Transcript_14411_m.18866	Transcript_21007_g.35751	Transcript_2738_m.5088	-	-	-	Transcript_40015_m.43748	-	-	-	NP193557.2	XP011625323.1	XP024532321.1	XP024398197.1	XP001699175.1	XP022841130.1	XP_002676064.1	XP_011773975.1
	Geneset-969	XP_005536058.1	XP_005703790.1	POR9351..scf222_8	-	Transcript_13551_m.17236	Transcript_4886_m.8965	-	Transcript_40283_m.108470	Transcript_3017_m.2839	Transcript_23755_g.40417	Transcript_9033_m.11557	Transcript_20822_g.35393	Transcript_1580_m.3053	-	PXF42280.1	XP_005714315.1	Transcript_22040_m.24054	Cyanophora2436	Transcript_10545_m.11111	-	NP680197.2	XP011625269.1	XP024540851.1	XP024399332.1	XP001702743.1	XP022841051.1	XP_002680854.1	XP_011777119.1
	Geneset-970	-	-	POR4396..scf208_2	Transcript_3291_m.3805	Transcript_3034_m.3832	-	-	Transcript_23753_m.63545	Transcript_22678_m.21823	Transcript_26646_g.45111	Transcript_6526_m.8291	Transcript_189_g.423	Transcript_5178_m.9297	Pum2607s0001.1.p	PXF45656.1	XP_005714834.1	-	-	-	-	-	-	-	-	-	-	-	-
	Geneset-971	-	-	POR8348..scf208_2	-	-	-	-	Transcript_23383_m.63147	-	-	-	Transcript_19323_g.33446	Transcript_6116_m.11145	-	-	-	-	Cyanophora22843	Transcript_22860_m.24273	-	NP001332441.1	XP020523539.1	XP024528615.1	XP024397194.1	-	XP003079090.1	XP_002677862.1	-
	Geneset-972	-	-	POR9135..scf270_19	-	Transcript_306_m.398	-	-	Transcript_1906_m.4891	Transcript_15782_m.15431	-	Transcript_12320_m.16092	Transcript_13787_g.24386	Transcript_15020_m.28398	-	PXF48481.1	XP_005713087.1	Transcript_53806_m.58251	Cyanophora24673	Transcript_32020_m.33394	-	-	-	-	-	-	-	-	-
	Geneset-973	XP_005536049.1	XP_005706385.1	POR0462..scf295_1	Transcript_11084_m.12454	Transcript_6502_m.8299	-	-	Transcript_25881_m.69530	Transcript_3927_m.3699	Transcript_35999_g.61340	Transcript_11214_m.14252	Transcript_11222_g.19679	Transcript_6937_m.12436	Pum0665s0003.1.p	PXF42328.1	XP_005719397.1	Transcript_9220_m.10194	Cyanophora5011	Transcript_20341_m.21560	-	-	-	-	-	XP001697431.1	XP003074499.1	XP_002681831.1	XP_011771766.1
	Geneset-974	-	-	POR4462..scf251_18	Transcript_4705_m.5758	Transcript_11409_m.14671	-	-	Transcript_16954_m.46888	Transcript_20603_m.20010	Transcript_41261_g.70831	-	-	-	-	PXF41787.1	XP_005716508.1	Transcript_36048_m.39232	Cyanophora32020	Transcript_2739_m.2633	-	-	-	XP002966894.1	XP024396564.1	XP001698940.1	-	-	-
	Geneset-975	-	-	POR4899..scf295_1	Transcript_22626_m.25650	Transcript_9613_m.12284	Transcript_2823_m.5328	Transcript_2592_m.4001	-	-	Transcript_25943_g.43933	Transcript_4218_m.5167	Transcript_7989_g.13747	Transcript_19505_m.36404	-	-	-	Transcript_17335_m.18665	-	-	-	-	-	-	-	-	-	-	-
	Geneset-976	-	XP_005706189.1	POR6976..scf227_4	-	Transcript_10091_m.12894	-	Transcript_1038_m.1331	Transcript_18749_m.51093	Transcript_15743_m.15393	-	-	Transcript_18209_g.31910	Transcript_20037_m.37512	Pum0769s0004.1.p	-	-	Transcript_43291_m.47126	Cyanophora29057	Transcript_15692_m.16755	-	NP001322995.1	XP020530608.1	XP024540788.1	XP024359939.1	XP001694382.1	-	-	-
	Geneset-977	XP_005535428.1	XP_005709214.1	POR3522..scf209_3	Transcript_20289_m.23039	Transcript_8168_m.10512	-	-	Transcript_2629_m.7877	Transcript_20681_m.20088	Transcript_56705_g.97255	Transcript_13910_m.18226	Transcript_28683_g.49940	Transcript_17525_m.32695	Pum0225s0009.1.p	PXF47698.1	XP_005718019.1	Transcript_15316_m.16423	-	Transcript_28049_m.29389	-	NP199908.1	XP011621870.2	XP002980931.2	XP024363054.1	XP001689951.1	XP022839776.1	XP_002670960.1	-
	Geneset-978	XP_005536818.1	XP_005704779.1	POR3632..scf210_14	-	Transcript_5381_m.6775	-	-	Transcript_2057_m.5518	Transcript_3835_m.3611	Transcript_48772_g.83117	-	Transcript_10156_g.17606	Transcript_19921_m.37226	-	PXF45616.1	XP_005712691.1	-	-	-	-	-	-	-	-	XP001703486.1	-	-	-
	Geneset-979	-	-	POR5642..scf249_10	Transcript_9316_m.10727	Transcript_936_m.1262	Transcript_1419_m.2586	-	-	-	-	-	Transcript_8043_g.13864	-	Pum0077s0050.1.p	PXF40435.1	-	Transcript_10835_m.11901	-	Transcript_7143_m.7241	-	NP175522.2	XP006855621.1	XP002973542.2	XP024379307.1	XP001703438.1	XP003082489.2	-	-
	Geneset-980	XP_005536967.1	XP_005708955.1	POR8286..scf227_4	Transcript_11316_m.12684	-	-	-	Transcript_41529_m.110753	-	Transcript_14870_g.25854	Transcript_870_m.1165	Transcript_11278_g.19786	Transcript_18832_m.34945	Pum0033s0017.1.p	PXF47304.1	-	Transcript_37590_m.40669	Cyanophora9934	Transcript_6658_m.6658	-	NP187113.1	XP006837817.1	XP002966653.1	XP024391784.1	XP001695217.1	-	XP_002679849.1	XP_011779655.1
	Geneset-981	-	-	POR0923..scf227_4	Transcript_12073_m.13539	Transcript_4228_m.5321	Transcript_5000_m.9215	-	Transcript_29299_m.77278	Transcript_24770_m.23854	Transcript_33779_g.57841	Transcript_5924_m.7388	-	-	Pum0207s0009.1.p	PXF41598.1	XP_005713547.1	Transcript_17517_m.18865	-	Transcript_41760_m.43695	-	-	-	-	-	-	-	-	-
	Geneset-982	-	-	POR8258..scf295_1	Transcript_8367_m.9839	Transcript_7650_m.9857	-	-	Transcript_3174_m.9948	Transcript_17987_m.17360	Transcript_15290_g.26587	Transcript_16362_m.21331	Transcript_17161_g.30539	Transcript_17560_m.32758	Pum0271s0003.1.p	PXF45179.1	-	-	-	-	-	-	-	-	-	-	-	-	-
	Geneset-983	XP_005535338.1	XP_005704420.1	POR7453..scf296_7	Transcript_2030_m.2440	Transcript_5878_m.7456	-	-	-	-	-	-	Transcript_9833_g.17099	Transcript_673_m.1214	Pum0022s0088.1.p	PXF47793.1	XP_005715343.1	Transcript_12117_m.13386	-	Transcript_7304_m.7422	-	-	-	XP024539051.1	XP024383513.1	-	-	XP_002670885.1	XP_011773125.1
	Geneset-984	XP_005537706.1	XP_005706285.1	POR9749..scf208_2	Transcript_5422_m.6382	Transcript_7402_m.9493	-	-	Transcript_17496_m.47998	-	Transcript_39014_g.66499	Transcript_14320_m.18778	Transcript_16282_g.29161	Transcript_14588_m.27448	Pum0401s0002.1.p	PXF46329.1	XP_005718107.1	Transcript_35797_m.39026	Cyanophora24529	Transcript_25776_m.27350	-	NP566520.1	XP006841901.1	XP024540344.1	XP024361048.1	XP001698054.1	XP022838904.1	-	XP_011778508.1
	Geneset-985	-	-	POR8377..scf295_1	Transcript_5672_m.6684	Transcript_820_m.1108	Transcript_3490_m.6569	-	Transcript_39861_m.107502	Transcript_4282_m.4044	Transcript_23545_g.40126	Transcript_11401_m.14749	Transcript_27146_g.47258	Transcript_18906_m.35111	Pum0513s0005.1.p	PXF40718.1	-	Transcript_35058_m.38344	Cyanophora26236	Transcript_40664_m.42603	Transcript_1968_m.2285	NP180630.2	-	XP024531886.1	XP024363266.1	-	XP022839114.1	XP_002672259.1	XP_011772416.1
	Geneset-986	XP_005536028.1	XP_005703876.1	POR7322..scf295_1	Transcript_11315_m.12678	Transcript_13141_m.16782	-	-	Transcript_14372_m.39305	Transcript_17201_m.16464	Transcript_18481_g.31832	Transcript_14250_m.18647	Transcript_15875_g.28458	-	-	-	-	Transcript_22022_m.24036	Cyanophora22875	Transcript_7126_m.7212	-	NP189151.2	XP006848484.1	-	XP024363903.1	-	-	-	-
	Geneset-987	-	XP_005703826.1	POR7128..scf209_3	-	Transcript_7592_m.9773	-	-	Transcript_8627_m.25868	Transcript_23714_m.22779	-	-	-	-	-	-	-	Transcript_13351_m.14574	Cyanophora7481	Transcript_27528_m.28943	-	-	-	-	XP024389962.1	XP001696329.1	-	-	-
	Geneset-988	XP_005535028.1	XP_005708252.1	POR7052..scf209_3	Transcript_6550_m.7802	Transcript_12983_m.16583	-	-	Transcript_39923_m.107745	Transcript_19387_m.18818	Transcript_25717_g.43510	Transcript_9769_m.12663	Transcript_14448_g.25629	Transcript_23983_m.44484	-	-	-	-	-	-	-	NP171708.1	XP020519675.1	XP024531530.1	XP024400028.1	XP001690003.1	-	XP_002679741.1	-
	Geneset-989	XP_005539074.1	-	POR7674..scf208_2	Transcript_11274_m.12631	Transcript_11453_m.14730	-	-	Transcript_5552_m.15858	-	-	Transcript_17039_m.22686	Transcript_12041_g.21045	Transcript_22579_m.42141	-	PXF46884.1	XP_005718533.1	-	-	-	-	-	-	-	-	-	-	-	-
	Geneset-990	XP_005536590.1	XP_005705102.1	POR8890..scf229_5	Transcript_1612_m.1793	Transcript_9005_m.11510	-	Transcript_59_m.62	Transcript_26691_m.70590	Transcript_19924_m.19432	-	Transcript_16965_m.22555	Transcript_21419_g.36373	Transcript_16574_m.31267	Pum0103s0019.1.p	PXF46936.1	-	Transcript_51956_m.56265	Cyanophora26309	Transcript_44011_m.46238	-	NP566333.1	XP006842488.2	XP002981608.1	XP024362843.1	XP001699339.1	XP022838516.1	-	-
	Geneset-991	-	-	POR6770..scf295_1	Transcript_643_m.732	Transcript_3666_m.4597	-	-	Transcript_38646_m.103509	Transcript_1294_m.1334	Transcript_13992_g.24192	Transcript_13145_m.17041	Transcript_9436_g.16366	Transcript_13512_m.25224	Pum1767s0001.1.p	PXF43316.1	XP_005717882.1	-	Cyanophora26082	-	-	NP001326770.1	-	-	-	XP001693046.1	XP003080861.1	-	-
	Geneset-992	-	-	POR4419..scf295_1	Transcript_16030_m.18557	Transcript_4939_m.6138	-	-	Transcript_11482_m.32179	Transcript_17051_m.16314	Transcript_36298_g.61781	Transcript_18518_m.24929	Transcript_28309_g.49164	Transcript_25200_m.46293	-	PXF40346.1	-	-	-	-	-	-	-	-	-	-	-	-	-
	Geneset-993	XP_005535439.1	XP_005709380.1	POR4400..scf210_14	Transcript_11739_m.13241	Transcript_9894_m.12640	-	-	Transcript_23400_m.63168	Transcript_23149_m.22208	Transcript_31829_g.54453	Transcript_5506_m.7080	Transcript_26763_g.46590	Transcript_6092_m.11117	-	PXF48265.1	XP_005718719.1	Transcript_32348_m.35621	Cyanophora29121	Transcript_36874_m.38511	-	NP001189636.2	XP020520846.1	XP024537157.1	XP024381722.1	XP001701983.1	-	XP_002679895.1	XP_011775680.1
	Geneset-994	-	XP_005702471.1	POR3043..scf209_3	-	Transcript_12443_m.15970	-	-	Transcript_18693_m.50948	-	-	Transcript_6140_m.7595	-	-	-	PXF48663.1	XP_005719105.1	-	-	-	-	NP565791.1	XP020523295.1	XP002964258.2	-	-	XP022840307.1	XP_002675635.1	XP_011774163.1
	Geneset-995	-	-	POR2910..scf295_1	Transcript_3439_m.4009	Transcript_11202_m.14375	-	-	Transcript_29263_m.77196	Transcript_11485_m.11026	Transcript_49448_g.84520	Transcript_14427_m.18885	Transcript_7291_g.12251	Transcript_14324_m.26974	Pum0143s0023.1.p	PXF46259.1	XP_005715295.1	Transcript_21775_m.23745	-	Transcript_45810_m.48247	-	NP191289.2	XP006843467.1	XP002991519.1	XP024378436.1	-	-	XP_002681923.1	-
	Geneset-996	XP_005538900.1	XP_005706090.1	POR3546..scf209_3	Transcript_20936_m.23697	Transcript_13462_m.17133	-	Transcript_4322_m.6482	Transcript_20819_m.57573	Transcript_4767_m.4372	Transcript_11345_g.19098	Transcript_13870_m.18200	Transcript_23454_g.40297	Transcript_19906_m.37183	Pum0432s0001.1.p	PXF40750.1	XP_005717588.1	Transcript_25224_m.27602	Cyanophora29649	Transcript_42998_m.45032	-	NP188447.1	XP006844512.1	XP002974704.2	XP024361293.1	XP001700677.1	XP022839169.1	XP_002680584.1	XP_011777319.1
	Geneset-997	XP_005537469.1	XP_005705592.1	POR6562..scf295_1	Transcript_15316_m.17712	-	-	-	Transcript_7311_m.21764	Transcript_648_m.672	Transcript_28766_g.48840	Transcript_10410_m.13375	Transcript_6632_g.11058	Transcript_8579_m.15758	Pum0745s0005.1.p	PXF44513.1	XP_005709851.1	Transcript_48592_m.52762	Cyanophora30837	Transcript_36785_m.38402	-	NP187958.1	XP020520346.1	XP002981582.2	XP024403493.1	XP001691469.1	XP003081906.2	XP_002679693.1	XP_011773923.1
	Geneset-998	XP_005539285.1	XP_005703572.1	POR1839..scf209_3	Transcript_14340_m.16272	Transcript_10751_m.13814	-	-	Transcript_2192_m.5857	Transcript_21768_m.21122	Transcript_49408_g.84439	Transcript_4267_m.5267	Transcript_11045_g.19292	Transcript_2089_m.3952	Pum0255s0015.1.p	PXF43875.1	XP_005717611.1	Transcript_22900_m.25000	Cyanophora22002	Transcript_27666_m.29052	-	NP568337.4	XP006826387.2	XP024523946.1	XP024391225.1	XP001692598.1	XP003080937.2	XP_002674360.1	XP_011774233.1
	Geneset-999	XP_005537605.1	XP_005708473.1	POR7103..scf229_5	Transcript_21729_m.24576	Transcript_6485_m.8271	Transcript_2467_m.4557	Transcript_2364_m.3684	Transcript_45604_m.120215	Transcript_3731_m.3527	Transcript_38225_g.65386	Transcript_12235_m.15968	Transcript_16200_g.28994	Transcript_18535_m.34328	Pum0322s0014.2.p	PXF42292.1	XP_005717973.1	Transcript_11358_m.12502	Cyanophora17786	Transcript_28912_m.30235	-	NP181710.1	XP011621419.1	XP002987590.1	XP024393849.1	XP001695185.1	XP003078619.1	XP_002681080.1	XP_011776057.1
	Geneset-1000	XP_005535743.1	XP_005706946.1	POR1926..scf227_4	Transcript_18330_m.20956	Transcript_12363_m.15883	-	-	Transcript_9973_m.28454	Transcript_1441_m.1500	Transcript_24270_g.41245	Transcript_2110_m.2226	Transcript_6863_g.11494	Transcript_19319_m.35956	Pum0413s0013.1.p	PXF48238.1	XP_005719329.1	Transcript_38930_m.42378	Cyanophora5874	Transcript_5919_m.5815	-	NP200637.1	XP006842586.1	XP002983870.1	XP024361162.1	-	XP022839628.1	XP_002678532.1	XP_011773886.1
	Geneset-1001	XP_005537310.1	XP_005707469.1	POR0854..scf295_1	Transcript_1734_m.1976	Transcript_12174_m.15661	Transcript_4015_m.7588	-	Transcript_41326_m.110391	Transcript_25037_m.24138	Transcript_44062_g.75430	Transcript_14310_m.18763	Transcript_29024_g.50598	Transcript_13278_m.24730	Pum2656s0001.1.p	PXF43819.1	XP_005717892.1	Transcript_38285_m.41487	Cyanophora10081	Transcript_18443_m.19522	-	NP190695.2	XP006858691.1	XP002979314.2	XP024357077.1	XP001697498.1	XP003079792.1	XP_002675637.1	XP_011774068.1
	Geneset-1002	XP_005537702.1	XP_005704999.1	POR0764..scf295_9	Transcript_15308_m.17697	Transcript_5122_m.6412	-	-	Transcript_40645_m.109276	-	-	-	Transcript_15313_g.27248	Transcript_2411_m.4515	-	-	-	Transcript_40291_m.44053	Cyanophora6780	Transcript_30367_m.31684	-	NP200307.1	XP006843656.1	XP024524350.1	XP024371488.1	XP001703530.1	XP003083677.1	-	-
	Geneset-1003	XP_005538843.1	XP_005707379.1	POR0481..scf295_1	Transcript_12439_m.13978	Transcript_12537_m.16070	-	Transcript_413_m.532	Transcript_16959_m.46897	Transcript_12266_m.11853	Transcript_16717_g.28918	Transcript_16555_m.21713	Transcript_5349_g.8822	Transcript_25294_m.46506	Pum0434s0003.1.p	PXF45262.1	XP_005710608.1	Transcript_47339_m.51493	Cyanophora30991	Transcript_44039_m.46288	-	NP195193.1	XP006848758.1	XP002989210.1	XP024389148.1	XP001693710.1	XP022840602.1	XP_002681392.1	XP_011777669.1
	Geneset-1004	XP_005538239.1	XP_005705157.1	POR0591..scf236_6	Transcript_4842_m.5906	Transcript_3272_m.4112	-	Transcript_616_m.758	Transcript_15463_m.42761	Transcript_4982_m.4606	Transcript_53202_g.90846	Transcript_9526_m.12400	Transcript_8620_g.14756	Transcript_11029_m.20280	Pum0049s0001.1.p	PXF40544.1	-	Transcript_45449_m.49550	Cyanophora32067	Transcript_32032_m.33416	-	NP568170.1	XP020531267.1	XP024542282.1	XP024364182.1	XP001702648.1	XP003080909.3	XP_002669353.1	XP_011773922.1
	Geneset-1005	XP_005538695.1	XP_005706784.1	POR4324..scf291_13	Transcript_4874_m.5931	Transcript_10961_m.14074	-	-	Transcript_38412_m.102816	Transcript_8002_m.7897	Transcript_45419_g.77639	Transcript_2755_m.3111	Transcript_5146_g.8499	Transcript_10712_m.19688	Pum1432s0001.1.p	PXF44396.1	XP_005711925.1	Transcript_3577_m.4090	Cyanophora15585	Transcript_32084_m.33477	-	NP567463.1	XP006837272.1	XP024518717.1	XP024385512.1	-	XP003081375.1	XP_002672223.1	XP_011778316.1
	Geneset-1006	-	-	POR1270..scf295_1	Transcript_3838_m.4561	Transcript_8590_m.11048	Transcript_4391_m.8274	-	Transcript_24889_m.66929	Transcript_10437_m.10049	Transcript_44032_g.75381	Transcript_11770_m.15344	Transcript_26929_g.46888	Transcript_7892_m.14362	Pum0429s0003.1.p	PXF41134.1	XP_005718232.1	-	-	-	-	-	-	-	-	-	-	-	-
	Geneset-1007	-	-	POR2860..scf295_9	Transcript_13049_m.14790	-	-	-	-	-	-	Transcript_8042_m.10210	-	-	Pum0205s0014.1.p	PXF48462.1	XP_005718164.1	-	-	-	-	NP001322091.1	-	XP024519307.1	XP024359929.1	-	XP003074547.1	-	-
	Geneset-1008	-	XP_005706003.1	POR1878..scf295_1	-	-	-	-	Transcript_24528_m.65910	-	Transcript_411_g.697	Transcript_4356_m.5420	Transcript_14343_g.25420	Transcript_16214_m.30503	-	PXF43798.1	XP_005711630.1	Transcript_50858_m.54929	-	Transcript_38226_m.39950	-	-	XP006828140.1	-	XP024402807.1	-	-	-	-
	Geneset-1009	XP_005536261.1	XP_005707323.1	POR6179..scf227_4	Transcript_21501_m.24293	Transcript_5524_m.6961	Transcript_2961_m.5591	-	Transcript_18231_m.49486	Transcript_20211_m.19639	Transcript_55928_g.95854	Transcript_13021_m.16864	Transcript_1021_g.2155	Transcript_4300_m.7708	Pum1499s0001.1.p	PXF45908.1	XP_005718495.1	-	-	-	-	-	-	-	-	XP001699992.1	-	-	-
	Geneset-1010	-	-	POR1081..scf208_2	Transcript_15119_m.17389	Transcript_9645_m.12314	-	-	Transcript_42339_m.112037	Transcript_5923_m.5541	Transcript_47701_g.81328	Transcript_18392_m.24725	Transcript_24278_g.41884	Transcript_9555_m.17463	Pum0072s0083.1.p	PXF45226.1	XP_005710434.1	Transcript_21114_m.22918	Cyanophora3223	Transcript_22710_m.24138	-	NP568336.1	XP011621221.1	-	XP024357492.1	-	-	-	-
	Geneset-1011	XP_005537624.1	XP_005708341.1	POR8262..scf209_3	-	Transcript_12286_m.15798	Transcript_3253_m.6177	-	Transcript_25662_m.68980	Transcript_15106_m.14853	-	Transcript_4523_m.5709	Transcript_3378_g.6172	Transcript_3320_m.5945	Pum0451s0003.1.p	PXF49034.1	-	-	Cyanophora14763	-	-	-	-	-	-	XP001689768.1	XP003078069.2	-	-
	Geneset-1012	-	XP_005703328.1	POR4327..scf295_1	Transcript_9165_m.10556	Transcript_6435_m.8179	Transcript_1284_m.2411	-	Transcript_26975_m.71371	-	-	-	-	-	-	PXF42322.1	-	Transcript_36197_m.39364	-	Transcript_43831_m.45997	-	NP194868.2	XP020529407.1	XP002960198.1	XP024389240.1	-	XP003081729.1	XP_002680835.1	-
	Geneset-1013	XP_005539132.1	XP_005704922.1	POR9704..scf227_4	Transcript_4127_m.4993	Transcript_10330_m.13220	Transcript_645_m.1130	-	Transcript_45706_m.120521	Transcript_5900_m.5523	Transcript_42277_g.72664	-	Transcript_14983_g.26589	Transcript_11528_m.21241	Pum0428s0004.1.p	PXF40154.1	XP_005717492.1	-	Cyanophora14062	Transcript_44787_m.47080	Transcript_1160_m.1385	NP850716.1	XP006851714.1	XP002991800.2	XP024398148.1	XP001690212.1	XP003079448.1	-	-
	Geneset-1014	XP_005536043.1	XP_005706292.1	POR8957..scf295_1	Transcript_22432_m.25446	Transcript_9370_m.11984	-	-	Transcript_1531_m.3604	Transcript_5029_m.4651	Transcript_15675_g.27309	Transcript_16300_m.21165	-	Transcript_14285_m.26883	Pum0104s0016.1.p	PXF47917.1	XP_005715709.1	Transcript_27257_m.29830	Cyanophora226	Transcript_39849_m.41737	-	NP197592.1	XP011628723.1	XP002981319.2	XP024398039.1	XP001693030.1	XP003082433.1	XP_002683538.1	XP_011773583.1
	Geneset-1015	-	XP_005707764.1	POR2216..scf295_1	Transcript_12414_m.13950	Transcript_2528_m.3156	-	Transcript_2039_m.3120	Transcript_25540_m.68725	Transcript_16901_m.16203	Transcript_35288_g.60158	Transcript_1431_m.1783	-	-	-	-	XP_005711396.1	-	-	-	-	-	-	-	-	-	-	-	-
	Geneset-1016	XP_005535330.1	-	POR8713..scf296_7	Transcript_16753_m.19364	Transcript_294_m.384	-	-	Transcript_8638_m.25888	Transcript_24472_m.23611	Transcript_2721_g.4534	Transcript_14557_m.19006	Transcript_385_g.867	Transcript_4315_m.7738	-	PXF49026.1	XP_005711735.1	Transcript_39037_m.42534	-	Transcript_5527_m.5498	-	NP201011.1	-	XP002960272.2	XP024387904.1	-	-	XP_002674062.1	XP_011779839.1
	Geneset-1017	XP_005536125.1	XP_005708009.1	POR3444..scf227_4	Transcript_1851_m.2151	Transcript_2386_m.2961	Transcript_1081_m.2094	-	Transcript_28955_m.76653	Transcript_20561_m.19969	Transcript_20515_g.35066	Transcript_6469_m.8180	Transcript_15037_g.26719	Transcript_24109_m.44683	Pum0031s0022.1.p	PXF49092.1	XP_005711800.1	Transcript_20383_m.22088	Cyanophora26434	Transcript_43853_m.46026	-	NP001331552.1	XP011627859.1	XP002990713.1	XP024373763.1	XP001692208.1	-	XP_002676558.1	-
[truncated: 3,760 more rows]

## Sheet: Fig. 2
	Plastid and nuclear copies of photosynthesis and their antenna genes in primary endosymbiosis groups (Rhodohpyta, Viridiplantae, and Glaucophyta).
	Category	Sub-category	KEGG ID	Description	Gene name	Rhodophyta						Viridiplantae						Glaucophyta
[truncated: 93 more rows]

## Sheet: Fig. 4
	Categorized phycobilisome antenna pigments and linker proteins in red algal genomes.
[truncated: 170 more rows]

[truncated: 2 more sheets: Supp. Fig. 25, Supp. Fig. 26]
